# Supplementary material for: Pathogenomes and virulence profiles of representative big six non-O157 serogroup Shiga toxin-producing Escherichia coli
Source: Front Microbiol. 2024 Mar 18;15:1364026. doi: 10.3389/fmicb.2024.1364026 (PMC10982417; doi:10.3389/fmicb.2024.1364026)
Supplement: Supplementary file 1 [file Table_1.XLSX]

## Sheet: ST-1-1 Metadata and Sequencing
ATCC	Strain	Serotype	Geographical Location	Host	Isolation source	Depositor	BioProject	BioSample	Illumina Accession	Illumina bases	Nanopore Accession	Nanopore bases
BAA-2192	99-3311	O145-NM	United States; South Dakota	Homo Sapiens	Stool	CDC	PRJNA794938	SAMN24907331	SRR18777554	2540966910	SRR18777553	1479694130
BAA-2440	O111	O111	United States; Ohio	Homo Sapiens	-	Richter International, Inc.	PRJNA794938	SAMN24907329	SRR18777558	2286756427	SRR18777557	1823123779
BAA-2219	2002-3211	O121:H19	United States; Virginia	Homo Sapiens	Stool	CDC	PRJNA794938	SAMN24907330	SRR18777556	2211897355	SRR18777555	1141003877
BAA-2193	2000-3039	O45:H2	United States; Maine	Homo Sapiens	Stool	CDC	PRJNA794938	SAMN24907327	SRR18777560	2465043518	SRR18777559	285318306
BAA-2215	2006-3008	O103:H11	United States; Idaho	Homo Sapiens	-	CDC	PRJNA794938	SAMN24907328	SRR19908745	1759535345	SRR19908744	318312245
BAA-2196	2003-3014	O26:H11	United States; Michigan	Homo Sapiens	Stool	CDC	PRJNA794938	SAMN24907326	SRR18777562	2829104488	SRR18777561	698601475

## Sheet: ST-1-2 Chromosome
ATCC	Serotype	GenBank Accession	Chromosome length [bp]	GC content [%]
BAA-2192	O145:H-	CP101310	5448459	50.7
BAA-2440	O111:H8	CP101307	5288508	50.6
BAA-2219	O121:H19	CP101305	5391548	50.7
BAA-2193	O45:H2	CP101302	5497490	50.7
BAA-2215	O103:H11	CP101298	5513106	50.7
BAA-2196	O26:H11	CP101292	5840137	50.7

## Sheet: ST-1-3 Plasmids
Plasmid	ATCC	Serotype	GenBank Accession	Plasmid length [bp]	GC content [%]	Replication type	Mobility
pO145	BAA-2192	O145:H-	CP101311	92345	47.8	IncFIB,IncI-gamma/K1	mobilizable
pCol156-O111-1	BAA-2440	O111:H8	CP101308	8140	49.6	Col156_1	mobilizable
pCol-O111-2			CP101309	6673	50.2	ColRNAI_1	mobilizable
pO121	BAA-2219	O121:H19	CP101306	81935	46.3	IncFIB,IncI-gamma/K1	non-mobilizable
pO45-1	BAA-2193	O45:H2	CP101303	74154	49.0	IncFIB	conjugative
pO45-2			CP101304	5686	46.2	ColRNAI_1	mobilizable
pO103-1	BAA-2215	O103:H11	CP101300	93980	46.8	IncHI1B	non-mobilizable
pO103-2			CP101301	91632	47.7	IncFIB,IncI-gamma/K1	mobilizable
pCol-O103-3			CP101299	6673	50.2	ColRNAI_1	mobilizable
pO26-1	BAA-2196	O26:H11	CP101295	90123	47.5	IncFIB,IncI-gamma/K1	mobilizable
pO26-2			CP101296	6741	45.6	ColRNAI_1	mobilizable
pCol-O26-3			CP101294	6673	50.3	ColRNAI_1	mobilizable
pO26-4			CP101297	6222	52.5	ColRNAI_1	mobilizable
pCol156-O26-5			CP101293	5176	47.2	Col156	mobilizable
