# Supplementary material for: Pathogenomes and virulence profiles of representative big six non-O157 serogroup Shiga toxin-producing Escherichia coli
Source: Front Microbiol. 2024 Mar 18;15:1364026. doi: 10.3389/fmicb.2024.1364026 (PMC10982417; doi:10.3389/fmicb.2024.1364026)
Supplement: Supplementary file 2 [file Table_2.XLSX]

## Sheet: ST-2 Intimin subtypes
Intimin Subtype	Source Strain	GenBank Accession	Sequence Length [bp]	Sequence
Alpha-1	Escherichia coli O55:H6 eae gene for intimin alpha, complete cds, strain: ICC221	FJ609799	2820	ATGATTACTCATGGTTTTTATGCCCGGACCCGGCACAAGCATAAGCTAAAAAAAACATTTATTATGCTTAGTGCTGGTTTAGGATTGTTTTTTTATGTTAATCAGAATTCATTTGCAAATGGTGAAAATTATTTTAAATTGGGTTCGGATTCAAAACTGTTAACTCATAATAGCTATCAGAATCGCCTTTTTTATACGTTGAAAACAGGTGAAACTGTTGCCGATCTTTCTAAATCGCAAGATATTAATTTATCGACGATTTGGTCGTTGAATAAGCATTTATACAGTTCTGAAAGCGAAATGATGAAGGCCGCGCCTGGTCAGCAGATCATTTTGCCACTCAAAAAACTTCCCTTTGAATACAGTGCCTTACCACTTTTAGGTTCGGCACCTCTTGTT…
Alpha-2	Escherichia coli strain EP267_alpha2 intimin (eae) gene, complete cds	KT591271	2820	ATGATTACTCATGGTTGTTATACCCGGACCCGGCACAAGCATAAGCTAAAAAAAACATTGATTATGCTTAGTGCTGGTTTAGGATTGTTTTTTTATGTTAATCAGAATTCATTTGCAAATGGTGAAAATTATTTTAAATTGGGTTCGGATTCAAAACTGTTAACTCATGATAGCTATCAGAATCGCCTTTTTTATACGTTGAAAACAGGTGAAACTGTTGCCGATCTTTCTAAATCACAAGATATTAATTTATCGACGATTTGGTCGTTGAATAAGCATTTATACAGTTCTGAAAGCGAAATGATGAAGGCCGCGCCTGGTCAGCAGATCATTTTGCCACTCAAAAAACTTCCCTTTGAATACAGTGCACTACCACTTTTAGGTTCGGCACCTCTTGTT…
Beta-1	Escherichia coli strain EP016_beta1 intimin (eae) gene, complete cds	AB647396	2820	ATGATTACTCATGGTTTTTATGCCCGGACCCGGCACAAGCATAAGCTAAAAAAAACATTTATTATGCTTAGTGCTGGTTTAGGATTGTTTTTTTATGTTAACCAGAATTCATTTGCAAATGGTGAAAATTATTTTAAATTGAGTTCAGGTTCAAAACTGTTAACTCAAAATGCCGCTCAGGATCGCCTTTTTTATACGTTAAAAACAGGTGAAACTGTTGCCAATATTTCTAAATCACAGGGTATCAGTTTATCGGTAATTTGGTCACTGAATAAACATTTATACAGTTCCGAAAGCGAAATGATGAAGGCTGGACCTGGTCAGCAGATCATTTTGCCACTCAAAAAACTGTCTGTTGAATATAGTGCCTTACCTGTCTTAGGTTCGGCACCTGTTGTT…
Beta-2	Escherichia coli eae gene for intimin beta-2, strain EPEC-FV359	FJ609807	2820	ATGATTACTCATGGTTGTTATTCCCGGACCCGGCACAAGCATAAGCTAAAAAAAACATTTATTATGCTTAGTGCTGGTTTAGGATTGTTTTTTTATGTTAATCAGAACTCATTTGCAAATGGTGAAAATTATTTTAAATTGGGTTCGGATTCAAAACTGTTAACTCATAATAGCTATCAGAATCGCCTTTTTTATACGTTGAAAACAGGTGAAACTGTTGCCGATCTTTCTAAATCGCAAGATATTAATTTATCGACGATTTGGTCGTTGAATAAGCATTTATACAGTTCTGAAAGCGAAATGATGAAGGCCGCGCCTGGTCAGCAGATCATTTTGCCACTCAAAAAACTTCCCTTTGAATACAGTGCCTTACCACTTTTAGGTTCGGCACCTCTTGTT…
Beta-3	Escherichia coli eae gene for intimin beta 3, strain AEEC-H03/42584a	AJ876653	2820	ATGATTACTCATGGTTTTTATGCCCGGACCCGGCACAAGCATAAGCTAAAAAAAACATTTATTATGCTTAGTGCTGGTTTAGGATTGTTTTTTTATGTTAACCAGAATTCATTTGCAAACGGTGAAAATTATTTTAAATTGAGTTCAGATTCAAAACTGTTAACTCAAAATGCCGCTCAGGATCGCCTTTTTTATACGTTAAAACCAGGTGAAACTGTTGCCAATATTTCTAAATCACAGGGTATCAGTTTATCGGTAATTTGGTCACTGAATAAACATTTATACAGTTCCGAAAGCGAAATGATGAAGGCTGCGCCTGGTCAGCAGATCATTTTGCCACTCAAAAAACTGTCTGTTGAATATAGTGCCTTACCTGTCTTAGGTTCGGCACCTGTTGTT…
Delta	Escherichia coli eae gene for intimin delta, strain EPEC-152.1	AJ875027	2820	ATGATTACTCATGGTTTTTATGCCCGGACCCGGCACAAGCATAAGCTAAAAAAAACATTTATTATGCTTAGTGCTGGTTTAGGATTGTTTTTTTATGTTAATCAGAATTCATTTGCAAATGGTGAAAATTATTTCAAATTGGGTTCGGATTCAAAACTGTTAACTCATAATAGCTATCAGAATCGTCTTTTTTATACGTTGAAAACAGGTGAAACTGTTGCCGATCTTTCTAAATCGCAAGATATTAATTTATCGACGATTTGGTCGTTGAATAAGCATTTATACAGTTCTGAAAGCGAAATGATGAAGGCCGCGCCTGGTCAGCAGATCATTTTGCCACTCAAAAAACTTCCCTTTGAATACAGTGCCTTACCACTTTTAGGTTCGGCACCTCTTGTT…
Epsilon-1	Escherichia coli strain EP351_epsilon1 intimin (eae) gene, complete cds	KT591277	2847	ATGATTACTCATGGTTTTTATACCCGGACCCGGCACAAGCATAAGCTAAAAAAAACATTTATTATGCTTAGTGCTGGTTTAGGATTGTTTTTTTATGTTAACCAGAATTCATTTGCAAATGGTGAAAATTATTTTAAATTGAGTTCAGATTCAAAACTGTTAACTCAAAATGCCGCTCAGGATCGCCTTTTTTATACGTTAAAAACAGGTGAAACTGTTGCCAATATTTCTAAATCACAGGGGATCAGTTTATCGGTAATTTGGTCACTGAATAAACATTTATACAGCTCCGAAAGCGAAATGATGAAGGCTGGGCCTGGTCAGCAGATCATTTTGCCACTCAAAAAACTGTCTGTTGAATATAGTGCCTTACCTGTCTTAGGTTCGGCACCTGTTGTT…
Epsilon-2	Escherichia coli intimin epsilon 2 gene, complete cds	DQ523614	2847	ATGATTACTCATGGTTTTTATGCCCGGACCCGGCACAAGCATAAGCTAAAAAAAACATTTATTATGCTTAGTGCTGGTTTAGGATTGTTTTTTTATGTTAATCAGAATTCATTTGCAAATGGTGAAAATTATTTTAAATTGGGTTCGGATTCAAAACTGTTAACTCATGATAGCTATCAGAATCGCCTTTTTTATACGTTGAAAACAGGTGAAACTGTTGCCGATCTTTCTAAATCGCAAGATATTAATTTATCGACGATTTGGTCGTTGAATAAGCATTTATACAGTTCTGAAAGCGAAATGATGAAGGCCGCGCCTGGTCAGCAGATCATTTTGCCACTCAAAAAACTTCCCTTTGAATACAGTGCACTACCACTTTTAGGTTCGGCACCTCTTGTT…
Epsilon-3	Escherichia coli eae gene for intimin epsilon 3, strain AEEC-H03/31923a	AJ876649	2847	ATGATTACTCATGGTTTTTATGCCCGGACCCGGCACAAGCATAAGCTAAAAAAAACATTTATTATGCTTAGTGCTGGTTTAGGATTGTTTTTTTATGTTAACCAGAATTCATTTGCAAACGGTGAAAATTATTTTAAATTGAGTTCAGATTCAAAACTGTTAACTCAAAATGCCGCTCAGGATCGCCTTTTTTATACGTTAAAAACAGGTGAAACTGTTGCCAATATTTCTAAATCACAGGGGATCAGTTTATCGGTAATTTGGTCACTGAATAAACATTTATACAGTTCCGAAAGCGAAATGATGAAGGCTGGACCTGGTCAGCAGATCATTTTGCCACTCAAAAAACTGTCTGTTGAATATAGTGCCTTACCTGTCTTAGGTTCGGCACCTGTTGTT…
Epsilon-4	Escherichia coli eae gene for intimin epsilon 4, strain AEEC-H03/37159a	AJ876651	2847	ATGATTACTCATGGTTTTTATGCCCGGACCCGGCACAAGCATAAGCTAAAAAAAACATTTATTATGCTTAGTGCTGGTTTAGGATTGTTTTTTTATGTTAACCAGAATTCATTTGCAAACGGTGAAAATTATTTTAAATTGAGTTCAGATTCAAAACTGTTAACTCAAAATGCCGCTCAGGATCGCCTTTTTTATACGTTGAAAACAGGTGAAACTGTTGCCAATATTTCTAAATCACAGGGTATCAGTTTATCGGTAATTTGGTCACTGAATAAACATTTATACAGTTCCGAAAGCGAAATGATGAAGGCTGGGCCTGGTCAGCAGATCGTTTTGCCACTCAAAAAACTGTCTGTTGAATATAGTGCCTTACCTGTCTTAGGTTCGGCACCTGTTGTT…
Eta-1	Escherichia coli eae gene for intimin eta	AJ308550	2847	ATGATTACTCATGGTTTTTATGCCCGGACCCGGCACAAGCATAAGCTAAAAAAAACATTTATTATGCTTAGTGCTGGTTTAGGATTGTTTTTTTATGTTAATCAGAATTCATTTGCAAATGGTGAAAATTATTTTAAATTGGGTTCGGATTCAAAACTGTTAACTCATAATAGCTATCAGAATCGCCTTTTTTATACGTTGAAAACAGGTGAAACTGTTGCCGATCTTTCTAAATCGCAAGATATTAATTTATCGACGATTTGGTCGTTGAATAAGCATTTATACAGTTCTGAAAGCGAAATGATTAAGGCCGCGCCTGGTCAGCAGATCATTTTGCCACTCAAAAAACTTCCCTTTGAATACAGTGCCTTACCACTTTTAGGTTCGGCACCTCTTGTT…
Eta-2	Escherichia coli eae gene for intimin eta 2, strain AEEC-H03/53199a	AJ876652	2847	ATGATTACTCATGGTTTTTATGCCCGGACCCGGCACAAGCATAAGCTAAAAAAAACATTTATTATGCTTAGTGCTGGTTTAGGATTGTTTTTTTATGTTAATCAGAATTCATTTGCAAATGGTGAAAATTATTTTAAATTGGGTTCGGATTCAAAACTGTTAACTCATAATAGCTATCAGAATCGCCTTTTTTATACGTTGAAAACAGGTGAAACTGTTGCCGATCTTTCTAAATCGCAAGATATTAATTTATCGACGATTTGGTCGTTGAATAAGCATTTATACAGTTCTGAAAGCGAAATGATGAAGGCCGCGCCAGGTCAGCAGATCATTTTGCCACTCAAAAAACTTCCCTTTGAATACAGTGCCTTACCACTTTTAGGTTCGGCACCTCTTGTT…
Gamma	Escherichia coli enterohemorrhagic strain DEC 3a gamma intimin (eae) gene, complete cds	AF081182	2805	ATGATTACTCATGGTTGTTATACCCGGACCCGGCACAAGCATAAGCTAAAAAAAACATTGATTATGCTTAGTGCTGGTTTAGGATTGTTTTTTTATGTTAATCAGAATTCATTTGCAAATGGTGAAAATTATTTTAAATTGGGTTCGGATTCAAAACTGTTAACTCATGATAGCTATCAGAATCGCCTTTTTTATACGTTGAAAACTGGTGAAACTGTTGCCGATCTTTCTAAATCGCAAGATATTAATTTATCGACGATTTGGTCGTTGAATAAGCATTTATACAGTTCTGAAAGCGAAATGATGAAGGCCGCGCCTGGTCAGCAGATCATTTTGCCACTCAAAAAACTTCCCTTTGAATACAGTGCACTACCACTTTTAGGTTCGGCACCTCTTGTT…
Iota-1	Escherichia coli strain EP090_iota1 intimin (eae) gene, complete cds	FM872424	2814	ATGATTACTCATGGTTTTTATGCCCGGACCCGGCACAAGCATAAGCTAAAAAAAACATTTATTATGCTTAGTGCTGGTTTAGGATTGTTTTTTTATGTTAATCAGAATTCATTTGCAAATGGTGAAAATTATTTTAAATTGGGTTCGGATTCAAAACTGTTAACTCATAATAGCTATCAGAATCGCCTTTTTTATACGTTGAAAACAGGTGAAACTGTTGCCGATCTTTCTAAATCGCAAGATATTAATTTATCGACGATTTGGTCGTTGAATAAGCATTTATACAGTTCTGAAAGCGAAATGATGAAGGCCGCGCCTGGTCAGCAGATCATTTTGCCACTCAAAAAACTTCCCTTTGAATACAGTGCCTTACCACTTTTAGGTTCGGCACCTCTTGTT…
Iota-2	Escherichia coli strain EP017_iota2 intimin (eae) gene, complete cds	KT591300	2814	ATGATTACTCATGGTTGTTATACCCGGACCCGGCACAAGCATAAGCTAAAAAAAACATTTGTTATGCTTAGCGCTGGTTTAGGATTGTTTTTTTATGTTAACCAGAACTCATTTGCAAATGGTGAAAACTATTTTAAATTGAGTTCGGATTCTAAACTATTAACTCAAAATGCCGCTCAGAATCGCCTTTTTTATACGTTGAAAACAGGTGAAACTGTTGCCGATCTTTCTAAATCGCAAAATATTAATTTATCGACGATTTGGTCGCTGAATAAACATTTATACAGTTCCGAAAGTGAAATGATGAAGGCTGCACCTGGTCAGCAGATCATTTTGCCACTCAAAAAACTTCCTGTTGAATATAGCGCCTTACCACACTTAGGTTCGGCGCCTGTCGTT…
Kappa	Escherichia coli strain EP180_kappa intimin (eae) gene, complete cds	KT591304	2820	ATGATTACTCATGGTTTTTATGCCCGGACCCGGCACAAGCATAAGCTAAAAAAAACATTTATTATGCTTAGTGCTGGTTTAGGATTGTTTTTTTATGTTAATCAGAATTCATTTGCAAATGGTGAAAATTATTTTAAATTGGGTTCGGATTCAAAACTGTTAACTCATAATAGCTATCAGAATCGCCTTTTTTATACGTTGAAAACAGGTGAAACTGTTGCCGATCTTTCTAAATCGCAAGATATTAATTTATCGACGATTTGGTCGTTGAATAAGCATTTATACAGTTCTGAAAGCGAAATGATGAAGGCCGCGCCTGGTCAGCAGATCATTTTGCCACTCAAAAAACTTCCCTTTGAATACAGTGCCTTACCACTTTTAGGTTCGGCACCTCTTGTT…
Mu	Escherichia coli eae gene for intimin mu, strain EPEC-373	AJ705049	2808	ATGATTACTCATGGTTTTTATGCCCGGACCCGGCACAAGCATAAGCTAAAAAAAACATTTATTATGCTTAGTGCTGGTTTAGGATTGTTTTTTTATGTTAATCAGAATTCATTTGCAAATGGTGAAAATTATTTTAAATTGGGTTCGGATTCAAAACTGTTAACTCATAATAGCTATCAGAATCGCCTTTTTTATACGTTGAAAACAGGTGAAACTGTTGCCGATCTTTCTAAATCGCAAGATATTAATTTATCGACGATTTGGTCGTTGAATAAGCATTTATACAGTTCTGAAAGCGAAATGATGAAGGCCGCGCCAGGTCAGCAGATCATTTTGCCACTCAAAAAACTTCCCTTTGAATACAGTGCCTTACCACTTTTAGGTTCGGCACCTCTTGTT…
Nu	Escherichia coli eae gene for intimin nu, strain AEEC-IH1229a	AJ705050	2823	ATGATTACTCATGGTTGTTATACCCGGACCCGGCACAAGCATAAGCTAAAAAAAACATTTGTTATGCTTAGCGCTGGTTTAGGATTGTTTTTTTATGTTAACCAGAACTCATTTGCAAATGGTGAAAACTATTTTAAATTGAGTTCAGATTCTAAACTATTAACTCAAAATGCCGCTCAGAATCGCCTTTTTTATACGTTGAAAACAGGTGAAACTGTTGCCGATCTTTCCAAATCGCAAAATATTAATTTATCGACGATTTGGTCGCTGAATAAACATTTATACAGTTCCGAAAGTGAAATGATGAAGGCTGCACCTGGTCAGCAGATCATTTTGCCACTCAAAAAACTTCCTGTTGAATATAGCGCCTTACCACACTTAGGTTCGGCGCCTGTCGTT…
Omicron	Escherichia coli eae gene for intimin omicron, strain AEEC-IH1301a	AJ876647	2820	ATGATTACTCATGGTTGTTATACCCGGACCCGGCACAAGCATAAGCTAAAAAAAACATTTGTTATGCTTAGCGCTGGTTTAGGATTGTTTTTTTATGTTAACCAGAACTCATTTGCAAATGGTGAAAACTATTTTAAACTGAGTTCAGATTCTAAACTATTAACTCAAAATGCCGCTCAGAATCGCCTTTTTTATACGTTGAAAACAGGTGAAACTGTTGCCGATCTTTCTAAATCGCAAAATATTAATTTATCGACGATTTGGTCGCTGAATAAACATTTATACAGTTCCGAAAGCGAAATGATGAAGGCTGCACCTGGTCAGCAGATCATTTTGCCACTCAAAAAACTTCCTGTTGAATATAGCGCCTTACCACACTTAGGTTCGGCGCCTGTCGTT…
Pi	Escherichia coli eae gene for intimin pi, strain AEEC-191.2	AJ705052	2847	ATGATTACTCATGGTTTTTATGCCCGGACCCGGCACAAGCATAAGCTAAAAAAAACATTTATTATGCTTAGTGCTGGTTTAGGATTGTTTTTTTATGTTAATCAGAATTCATTTGCAAATGGTGAAAATTATTTTAAATTGGGTTCGGATTCAAAACTGTTAACTCATAATAGCTATCAGAATCGCCTTTTTTATACGTTGAAAACAGGTGAAACTGTTTCCGATCTTTCTAAATCGCAAGATATTAATTTATCGACGATTTGGTCGTTGAATAAGCATTTATACAGTTCTGAAAGCGAAATGATGAAGGCCGCGCCAGGTCAGCAGATCATTTTGCCACTCAAAAAACTTCCCTTTGAATACAGTGCCTTACCACTTTTAGGTTCGGCACCTCTTGTT…
Rho	Escherichia coli eae gene for intimin rho, strain AEEC-K226a	AJ748082	2829	ATGATTACTTATGGTTGTTATACCCGGACCCGGCACAAGCATAAGCTAAAAAAAACATTTGTTATGCTTAGCGCTGGTTTAGGATTGTTTTTTTATGTTAACCAGAACTCATTTGCAAACGGTGAAAACTATTTTAAACTGAGTTCGGATTCTAAACTATTAACTCAAAATACCGCTCAGAATCGCCTTTTTTATACGTTGAAAACAGGTGAAACTGTTGCCGATCTTTCTAAATCGCAAAATATTAATTTATCGACGATTTGGTCGCTGAATAAGCATTTATACAGTTCCGAAAGCGAAATGATGAAGGCTGCACCTGGTCAGCAGATCATTTTGCCACTCAAAAAACTTCCTGTTGAATATAGCACCTTACCACACTTAGGTTCGGCGCCTGTCGTT…
Sigma	Escherichia coli eae gene for intimin sigma, strain EPEC-EC74699	AJ781125	2808	ATGATTACTCATGGTTTTTATGCCCGGACCCGGCACAAGCATAAGCTAAAAAAAACATTTATTATGCTTAGTGCTGGTTTAGGATTGTTTTTTTATGTTAACCAGAATTCATTTGCAAATGGTGAAAATTATTTTAAATTGAGTTCAGATTCAAAACTGTTAACTCAAAATGCCGCTCAGGATCGCCTTTTTTATACGTTAAAAACAGGTGAAACTGTTGCCAATATTTCTAAATCACAGGGTATCAGTTTATCGGTAATTTGGTCACTGAATAAACATTTATACAGTTCCGAAAGCGAAATGATGAAGGCTGGACCTGGTCAGCAGATCATTTTGCCACTCAAAAAACTGTCTGTTGAATATAGTGCCTTACCTGTCTTAGGTTCGGCACCTGTTGTT…
Theta-1	Escherichia coli O55:H7 eae gene for intimin theta, complete cds, strain: WC416	AB334563	2808	ATGATTACTCATGGTTTTTATGCCCGGACCCGGCACAAGCATAAGCTAAAAAAAACATTTATTATGCTTAGCGCTGGTTTAGGATTGTTTTTTTATGTTAACCAGAACTCATTTGCAAACGGTGAAAATTATTTTAAATTGAGTTCAGATTCAAAACTGTTAACTCAAAATGTTGCTCAGGATCGCCTTTTTTATACGTTGAAAACAGGTGAAACTGTTTCCAGTATTTCTAAATCACAAGGTATCAGTTTATCCGTAATTTGGTCACTGAATAAACATTTATACAGTTCCGAAAGCGAAATGCTGAAGGCTGCGCCTGGCCAGCAGATCATTTTGCCACTCAAAAAACTGTCTGTTGAATATGGTGCCTTACCTGTCTTAGGTTCGGCACCTGTTGTT…
Theta-2	Escherichia coli strain EP091_theta2 intimin (eae) gene, complete cds	KT591255	2808	ATGATTACTCATGGTTTTTATGCCCGGACCCGGCACAAGCATAAGCTAAAAAAAACATTTATTATGCTTAGCGCTGGTTTAGGATTGTTTTTTTATGTTAACCAGAACTCATTTGCAAACGGTGAAAATTATTTTAAATTGAGTTCAGATTCAAAACTGTTAACTCAAAATGTTGCTCAGGATCGCCTTTTTTATACGTTGAAAACAGGTGAAACTGTTTCCAGTATTTCTAAATCACAAGGTATCAGTTTATCCGTAATTTGGTCACTGAATAAACATTTATACAGTTCCGAAAGCGAAATGCTGAAGGCTGCGCCTGGCCAGCAGATCATTTTGCCACTCAAAAAACTGTCTGTTGAATATGGTGCCTTACCTGTCTTAGGTTCGGCACCTGTTGTT…
Xi	Escherichia coli eae gene for intimin xi, strain STEC-B49	AJ705051	2847	ATGATTACTCATGGTTTTTATGCCCGGACCCGGCACAAGCATAAGCTAAAAAAAACATTTATTATGCTTAGTGCTGGTTTAGGATTGTTTTTTTATGTTAACCAGAATTCATTTGCAAACGGCGAAAATTATTTTAAATTGAGTTCAGATTCAAAACTGTTAACTCAAAATGCCGCTCAGGATCGCCTTTTTTATACGTTAAAAACAGGTGAAACTGTTGCCAATATTTCTAAATCACAGGGTATCAGTTTATCGGTAATTTGGTCACTGAATAAACATTTATACAGTTCCGAAAGCGAAATGATGAAGGCTGGACCTGGTCAGCAGATCATTTTGCCACTCAAAAAACTGTCTGTTGAATATAGTGCCTTACCTGTCTTAGGTTCGGCACCTGTTGTT…
Zeta	Escherichia coli eae gene for initmin ZETA-2, eae-ZETA-2 allele, strain E110019	AF449417	2817	TTATTTTACGCAAGTTGCATAAGCATTAGGATTATTTATATCTACTTTATTAGTAAGCGGATTTTCCTTAATCAGATCGTATGTACTTGCAACTCCTTGACTCATATCCTGATCTGTTTGTTTTATCCACGATATCATGGTGTTACGAGTCTCATAATGTTTATATTTATTTGCTGCCCCCCATGTATCGAATACATCAGCTAGTTCTTTTTGATAAGATGGCAACCTCCCGCTCAAGCTCTGGCATGAACTCATTGCGTTCTTATAAGTCATACGCTTGTTTATAGAGACAATCATACTGCTAGGTCTTGCAATTATATAAGTTGCAGTTTGCTTATCACCTGATACAACGGTAATAGTTGTACTCCCCTTATCCCTTAAGGTAACTTGACCAGTGGA…
Zeta-3	Escherichia coli strain ST519_zeta3 intimin (eae) gene, complete cds	MK761153	2817	ATGATTACTCATGGTTTTTATGCCCGGACCCGGCACAAGCATAAGCTAAAAAAAACATTTATTATGCTTACTGCTGGTTTAGGATTGTTTTTTTATGTTAATCAGAATTCATTTGCAAGTGGTGAAAATTATTTTAAATTGGGTTCGGATTCAAAACTGTTAACTCATAATAGCTATCAGAATCGCCTTTTTTATACGTTGAAAACAGGTGAAACTGTTGCCGATCTTTCTAAATCGCAAGATATTAATTTATCGACGATTTGGTCGTTGAATAAGCATTTATACAGTTCTGAAAGCGAAATGATGAAGGCTGTGCCTGGTCAGCAGATCATTTTGCCACTCAAAAAACTTCCCTTTGAATACAGTGCACTACCACTTTTAGGTTCGGTACCTCTTGTT…
