# Supplementary material for: Pathogenomes and virulence profiles of representative big six non-O157 serogroup Shiga toxin-producing Escherichia coli
Source: Front Microbiol. 2024 Mar 18;15:1364026. doi: 10.3389/fmicb.2024.1364026 (PMC10982417; doi:10.3389/fmicb.2024.1364026)
Supplement: Supplementary file 3 [file Table_3.XLSX]

## Sheet: ST-3 Primers
Primers	Sequence (5’-3’)	Amplicon size [bp]	Annealing temperature [°C]	Extension time [sec]	Primer sequence reference
stx1-F	ATAAATCGCCATTCGTTGACTAC	180	60	30	Rajkhowa et al., 2010 (PMID: 21176142)
stx1-R	AGAACGCCCACTGAGATCATC
stx2-F	GGCACTGTCTGAAACTGCTCC	255	60	30	Rajkhowa et al., 2010 (PMID: 21176142)
stx2-R	TCGCCAGTTATCTGACATTCTG
