# Supplementary material for: Pathogenomes and virulence profiles of representative big six non-O157 serogroup Shiga toxin-producing Escherichia coli
Source: Front Microbiol. 2024 Mar 18;15:1364026. doi: 10.3389/fmicb.2024.1364026 (PMC10982417; doi:10.3389/fmicb.2024.1364026)
Supplement: Supplementary file 4 [file Table_4.XLSX]

## Sheet: ST-4-1 Predicted Prophages
BAA-2196 (O26:H11)
Total: 29 prophage regions have been identified, of which 16 regions are intact, 7 regions are incomplete, and 6 regions are questionable.
Region chromosome	Region Length (kb)	Completeness	# Total Proteins	Region Position	GC %
PP1	14	intact	17	47669-61669	49.92
PP2	7.1	incomplete	7	580452-587641	42.85
PP3	16.8	questionable	19	616476-633370	45.79
PP4	8.7	questionable	12	651202-659938	53.12
PP5	50.1	intact	59	1389902-1440088	50.96
PP6	53.2	intact	69	668049-1721268	49.47
PP7	12.4	incomplete	13	1744811-1757274	53.05
PP8	149.6	intact	212	1942812-2092430	52.09
PP9	47.2	intact	72	2204397-2251645	52.52
PP10 - Stx1a	68.8	intact	74	2264910-2333719	50.67
PP11	28.8	questionable	17	2332374-2361216	48.42
PP12	13.7	questionable	19	2372769-2386565	50.78
PP13	27.7	incomplete	17	2521428-2549194	47.85
PP14	37.8	intact	46	2540502-2578318	53.77
PP15 - Stx2a	77.9	intact	86	2597781-2675760	49.93
PP16	53	intact	70	2763082-2816126	50.32
PP17	104.6	intact	124	3010118-3114752	50.49
PP18	33.3	questionable	23	3103092-3136401	47.96
PP19	53.8	intact	63	3382492-3436293	51.74
PP20	5.8	incomplete	11	3619013-3624838	51.12
PP21	5.3	incomplete	10	3641255-3646572	55.19
PP22	73	intact	63	3774164-3847196	53.96
PP23	79	intact	76	3937366-4016448	50.24
PP24	40.7	intact	53	4098044-4138743	52.45
PP25	43.2	incomplete	34	4156074-4199333	47.09
PP26	37.3	intact	49	4428572-4465884	50.22
PP27	58.1	intact	73	4530892-4589012	49.81
PP28	22.5	questionable	8	4816212-4838784	45.26
PP29	15.1	incomplete	7	4964883-4979987	50.33
BAA-2192 (O145:H-)
Total: 27 prophage regions have been identified, of which 18 regions are intact, 6 regions are incomplete, and 3 regions are questionable.
Region chromosome	Region Length (kb)	Completeness	# Total Proteins	Region Position	GC %
PP1	16.3Kb	intact	15	76052-92450	47.17
PP2	33.8Kb	intact	22	792064-825944	51.24
PP3	24.8Kb	intact	14	859837-884654	49.92
PP4	21.4Kb	intact	24	1176913-1198396	50.88
PP5	40Kb	intact	52	1701631-1741703	53.44
PP6	7.2Kb	incomplete	9	1880118-1887379	52.01
PP7	4.6Kb	questionable	8	1892917-1897592	51.90
PP8	57.5Kb	intact	116	1929084-1986634	51.12
PP9	51.4Kb	intact	69	2032949-2084384	51.29
PP10	11.5Kb	incomplete	15	2423174-2434737	50.93
PP11	66.3Kb	intact	76	2426361-2492710	51.40
PP12	58.8Kb	intact	69	2671896-2730754	51.38
PP13	29.8Kb	intact	31	2836828-2866648	53.34
PP14 - Stx2d	73.1Kb	intact	67	2998853-3072051	51.99
PP15	8.8Kb	questionable	11	3204117-3212938	53.24
PP16 -Stx1a	74.7Kb	intact	80	3254848-3329637	51.75
PP17	29.8Kb	intact	39	3353473-3383365	54.00
PP18	29.1Kb	incomplete	25	3377371-3406494	48.66
PP19	23.5Kb	incomplete	24	3499487-3523051	49.16
PP20	35.7Kb	intact	41	3638534-3674284	49.32
PP21	63.2Kb	intact	52	3871405-3934660	57.69
PP22	4.7Kb	questionable	8	3924953-3929729	47.90
PP23	41.8Kb	intact	35	3927141-3968981	52.22
PP24	7.2Kb	incomplete	8	4298592-4305845	52.19
PP25	33.9Kb	intact	39	4592474-4626443	51.52
PP26	5Kb	incomplete	7	4893128-4898201	51.26
PP27	34.9Kb	intact	46	5194030-5228973	50.90
BAA-2193 (O45:H2)
Total: 23 Prophages have been identified, of which 14 regions are intact, and 7 regions are incomplete, and 2 regions are questionable.
Region chromosome	Region Length (kb)	Completeness	# Total Proteins	Region Position	GC %
PP1	41.3Kb	incomplete	26	47285-88672	51.35
PP2-Stx1a	56Kb	intact	70	772892-828939	55.71
PP3	46.4Kb	intact	57	1430428-1476908	50.73
PP4	7.2Kb	incomplete	7	1698495-1705732	44.82
PP5	34.3Kb	intact	41	1706086-1740415	51.89
PP6	100.9Kb	intact	145	1968627-2069622	51.80
PP7	48.5Kb	intact	66	2220971-2269482	52.42
PP8	10.8Kb	incomplete	16	2280507-2291355	49.54
PP9	45.9Kb	intact	62	2400017-2445960	51.98
PP10	39.9Kb	intact	58	2510372-2550298	53.63
PP11	49Kb	intact	63	2580724-2629765	51.40
PP12	18.8Kb	intact	29	2828586-2847386	48.98
PP13	52.4Kb	intact	70	3157228-3209719	51.52
PP14	42.4Kb	intact	58	3240664-3283084	51.65
PP15	62.6Kb	intact	69	3315050-3377674	49.84
PP16	34.4Kb	intact	36	3525948-3560395	50.61
PP17	9.1Kb	incomplete	14	4028661-4037762	53.09
PP18	39.5Kb	intact	53	4062827-4102420	50.50
PP19	20.5Kb	incomplete	13	4144523-4165104	49.59
PP20	13.5Kb	questionable	10	4541363-4554949	50.36
PP21	13.1Kb	incomplete	22	4586870-4600019	48.66
PP22	16.1Kb	incomplete	24	4735488-4751622	51.26
PP23	23Kb	questionable	16	4785458-4808511	46.95
BAA-2215 (O103:H11)
Total: 22 prophage regions have been identified, of which 13 regions are intact, 5 regions are incomplete, and 4 regions are questionable.
Region Chromosome	Region Length (kb)	Completeness	# Total Proteins	Region Position	GC %
PP1	14.2Kb	intact	16	48743-62947	49.90
PP2	13.8Kb	incomplete	6	793132-806944	50.45
PP3	9.9Kb	incomplete	8	926120-936096	51.71
PP4	56.9Kb	intact	73	1163028-1219927	49.85
PP5	74.2Kb	intact	77	1636666-1710906	50.45
PP6	6.3Kb	incomplete	12	1958210-1964560	51.11
PP7	71Kb	intact	56	2146136-2217231	49.41
PP8	39.9Kb	intact	59	2248550-2288514	53.14
PP9	57.7Kb	intact	63	2495923-2553668	51.73
PP10	24.3Kb	incomplete	28	2752583-2776969	46.89
PP11	62.4Kb	intact	81	2872633-2935042	50.58
PP12	17.5Kb	questionable	28	3041361-3058934	51.01
PP13	87.4Kb	intact	106	3056910-3144347	50.25
PP14	19.2Kb	intact	22	3267911-3287191	51.66
PP15	33Kb	questionable	15	3292359-3325373	46.85
PP16	54Kb	intact	77	3374418-3428501	52.22
PP17	64.5Kb	intact	85	3645837-3710367	50.47
PP18	54.3Kb	intact	63	3932767-3987149	51.11
PP19	11.7Kb	questionable	16	4724482-4736251	53.08
PP20	17.2Kb	questionable	17	4750810-4768073	45.85
PP21	7.1Kb	incomplete	8	4798094-4805283	54.42
PP22-Stx1a	51.4Kb	intact	69	5056584-5108016	51.54
BAA-2219 (O121:H19)
Total: 22 prophage regions have been identified, of which 15 regions are intact, 4 regions are incomplete, and 3 regions are questionable.
Region Chromosome	Region Length (kb)	Completeness	# Total Proteins	Region Position	GC %
PP1	41.9Kb	questionable	14	641027-68290	49.21
PP2	8.7Kb	intact	11	700424-709157	52.86
PP3	16.1Kb	incomplete	24	714502-730636	51.34
PP4	20.1Kb	intact	29	888558-908658	50.81
PP5	40.2Kb	intact	47	1254008-1294293	52.26
PP6-Stx2a	68.4Kb	intact	90	1565844-1634286	49.52
PP7	42.1Kb	intact	61	2124828-2166931	51.59
PP8	5Kb	questionable	6	2195245-2200300	55.76
PP9	108.8Kb	intact	147	2507959-2616835	50.61
PP10	8.5Kb	incomplete	13	2755242-2763795	49.91
PP11	57.3Kb	intact	67	2811817-2869165	50.88
PP12	31.3Kb	intact	45	2964831-2996148	45.91
PP13	60.5Kb	intact	71	3102303-3162848	50.04
PP14	45.2Kb	intact	64	3188199-3233450	52.24
PP15	109.7Kb	intact	133	3338750-3448508	50.90
PP16	14.4Kb	incomplete	12	3546845-3561265	52.48
PP17	9.8Kb	incomplete	8	3742756-3752613	50.80
PP18	36.5Kb	intact	36	3904259-3940806	53.43
PP19	45.7Kb	intact	55	4539958-4585717	48.78
PP20	28.7Kb	questionable	12	4801275-4829981	47.82
PP21	7Kb	intact	11	4841396-4848409	52.58
PP22	57.3Kb	intact	81	4943993-5001328	51.40
BAA-2440 (O111:H8)
Total: 23 prophage regions have been identified, of which 9 regions are intact, 10 regions are incomplete, and 4 regions are questionable.
Region Chromosome	Region Length (kb)	Completeness	# Total Proteins	Region Position	GC %
PP1	26Kb	incomplete	10	826608-852697	44.18
PP2-Stx1a	63.7Kb	intact	73	1198309-1262051	50.50
PP3-Stx2a	61Kb	intact	73	1520823-1581874	49.37
PP4	40.1Kb	questionable	21	1691865-1732010	48.45
PP5	22.7Kb	incomplete	11	1975839-1998636	47.20
PP6	42.1Kb	intact	66	2000530-2042714	52.99
PP7	5.1Kb	incomplete	8	2075869-2081037	44.21
PP8	35Kb	intact	46	2308112-2343148	52.23
PP9	56.9Kb	intact	117	2479026-2535943	50.99
PP10	32.6Kb	incomplete	14	2527653-2560266	47.43
PP11	14.6Kb	incomplete	25	2553185-2567816	48.54
PP12	58.2Kb	intact	71	2757684-2815960	50.17
PP13	41.3Kb	intact	76	2912055-2953441	53.09
PP14	38.6Kb	incomplete	26	3070348-3108955	48.57
PP15	6.6Kb	incomplete	18	3180491-3187179	52.76
PP16	10.7Kb	questionable	14	3227044-3237775	53.39
PP17	10.3Kb	incomplete	20	3317902-3328224	48.10
PP18	30.3Kb	incomplete	31	3317655-3348044	47.94
PP19	46.8Kb	intact	49	3570071-3616882	51.23
PP20	11.1Kb	incomplete	17	3846737-3857871	54.97
PP21	13.1Kb	questionable	19	4126045-4139190	49.54
PP22	25.5Kb	questionable	11	4657203-4682703	50.86
PP23	44.1Kb	intact	56	4840084-4884209	51.44

## Sheet: ST-4-2 Stx Phages
ATCC Number	Serotype	Accession	Stx Phage	Eru Type	Replicase	Insertion site	Phaster Prediction	Phaster Length [bp]	Coorected Boundries	Curated Length [bp]
BAA-2192	O145:NM	CP101310	PP14-Stx2d	UT	UT	potC	2998853-3072051	73199	3013771-3060122	46346
			PP16-Stx1a	lambdoid	gamma	wrbA	3254848-3329637	74790	3263525-3315983	52466
BAA-2193	O45:H2	CP101302	PP2-Stx1a	UT	UT	prfC	772892-828939	56048	772897-826127	53223
BAA-2196	O26:H11	CP101292	PP15-Stx1a	lambdoid	gamma	ompW	2597781-2675760	77980	2602179-2667386	65165
			PP10-Stx2a	eru-1	delta	wrbA	2264910-2333719	68810	2265019-2325986	60971
BAA-2215	O103:H11	CP101298	PP22-Stx1a	eru-13	UT	dusA	5056584-5108016	51433	5056541-5107980	51426
BAA-2219	O121:H19	CP101305	PP6-Stx2a	eru-2	UT	argW	1565844-1634286	68443	1566926-1633279	66326
BAA-2440	O111:H8	CP101307	PP2-Stx1a	eru-3	alpha	ssrA	1198309-1262051	63743	1206000-1247426	41427
			PP3-Stx2a	eru-3	alpha	argW	1520823-1581874	61052	1520840-1580875	60036
UT=untypable

## Sheet: ST-4-3 Genomic Islands
BAA-2196 (O26:H11)
Island start	Island end	Length	Gene name	Gene ID	Locus	Gene start	Gene end	Strand	Product	External Annotations
93560	99722	6162		waaO	NMK58_00465	93560	94567	1	lipopolysaccharide 3-alpha-galactosyltransferase
129778	135114	5336		yibI	NMK58_00620	129778	130140	1	DUF3302 domain-containing protein
420214	477923	57709		cadC	NMK58_01915	420214	421752	-1	lysine decarboxylation/transport transcriptionalactivator CadC
420214	458179	37965		cadC	NMK58_01915	420214	421752	-1	lysine decarboxylation/transport transcriptionalactivator CadC
459123	468794	9671		efa1	NMK58_02145	459123	468794	-1	lymphostatin Efa1/LifA
463918	468256	4338		efa1	NMK58_02145	459123	468794	-1	lymphostatin Efa1/LifA
470672	475195	4523		nleE	NMK58_02155	470672	471346	-1	type III secretion system effector cysteine methyltransferase NleE
597381	601930	4549		pyrL	NMK58_02815	597381	597515	-1	pyr operon leader peptide
647825	677027	29202		tnpB	NMK58_03075	647825	648172	-1	IS66 family insertion sequence element accessoryprotein TnpB
673938	680895	6957			NMK58_03230	673938	674081	-1	HNH endonuclease
708884	713616	4732		yjiS	NMK58_03405	708884	709048	1	DUF1127 domain-containing protein
940524	947052	6528			NMK58_04470	940524	941798	-1	fimbrial-like adhesin
1026452	1032614	6162		gloB	NMK58_04875	1026452	1027207	-1	hydroxyacylglutathione hydrolase
1041886	1046548	4662		tssH	NMK58_04940	1039701	1042538	-1	type VI secretion system ATPase TssH
1110260	1116236	5976			NMK58_05315	1110260	1110418	1	hypothetical protein
1113380	1118317	4937			NMK58_05320	1113380	1113568	1	hypothetical protein
1123856	1128300	4444		ecpB	NMK58_05390	1123856	1124524	-1	fimbrial chaperone EcpB
1133226	1137636	4410			NMK58_05435	1133226	1134083	-1	helix-turn-helix domain-containing protein
1387489	1392605	5116		fimH	NMK58_06595	1387489	1388466	1	type 1 fimbria D-mannose specific adhesin FimH
1389962	1393282	3320		intD	NMK58_06615	1389962	1391125	-1	site-specific integrase
1392880	1399038	6158			NMK58_06650	1392602	1393282	-1	YqaJ viral recombinase family protein
1399552	1404451	4899			NMK58_06705	1399552	1399899	-1	hypothetical protein
1419779	1427450	7671			NMK58_06855	1419779	1420174	1	DNA-packaging protein FI
1435188	1439665	4477			NMK58_06930	1435188	1435772	1	tail fiber assembly protein
1448616	1453698	5082			NMK58_06980	1448759	1449088	-1	YD repeat-containing protein
1668064	1678823	10759			NMK58_08010	1668137	1669207	-1	tyrosine-type recombinase/integrase
1669185	1679242	10057			NMK58_08010	1668137	1669207	-1	tyrosine-type recombinase/integrase
1672426	1679242	6816			NMK58_08055	1671872	1672429	-1	hypothetical protein
1680908	1693837	12929			NMK58_08140	1680210	1680911	1	replication protein P
1684340	1690853	6513			NMK58_08185	1683981	1684343	1	RusA family crossover junction endodeoxyribonuclease
1700468	1719898	19430			NMK58_08305	1700468	1701220	1	phage tail protein
1948202	1953005	4803			NMK58_09435	1948343	1948786	-1	integrase
1956680	1961312	4632			NMK58_09505	1956680	1957231	1	AsnC family protein
1970720	1985924	15204			NMK58_09625	1970720	1970965	1	DUF2635 domain-containing protein
1990966	1995811	4845			NMK58_09745	1990966	1991157	-1	YebW family protein
1995945	2001077	5132			NMK58_09795	1995846	1996616	1	DUF1627 domain-containing protein
2003850	2011231	7381			NMK58_09880	2003913	2004626	1	helix-turn-helix domain-containing protein
2011955	2017712	5757			NMK58_09965	2011426	2011971	1	DNA-packaging protein
2020187	2041712	21525			NMK58_10020	2020187	2020939	1	Ig domain-containing protein
2030102	2034944	4842			NMK58_10060	2027005	2030481	1	host specificity protein J
2038540	2043243	4703			NMK58_10100	2038355	2038543	-1	YebW family protein
2042528	2047374	4846			NMK58_10145	2042233	2043243	1	DUF1376 domain-containing protein
2051888	2066117	14229			NMK58_10250	2051951	2052664	1	helix-turn-helix domain-containing protein
2053542	2091310	37768			NMK58_10270	2053114	2053545	1	tellurite resistance TerB family protein
2080795	2085430	4635			NMK58_10435	2080784	2080954	-1	T3SS effector NleG
2085163	2090214	5051			NMK58_10465	2085163	2085573	1	DUF1076 domain-containing protein
2103411	2113975	10564		iraM	NMK58_10565	2103411	2103734	-1	anti-adapter protein IraM
2208965	2213922	4957			NMK58_11115	2208780	2208968	-1	YebW family protein
2224503	2233073	8570			NMK58_11265	2224680	2225246	1	hypothetical protein
2225620	2253197	27577			NMK58_11275	2225620	2225826	1	Rz1 family lipoprotein
2265019	2276050	11031		wrbA	NMK58_11490	2264472	2265050	-1	NAD(P)H:quinone oxidoreductase
2266410	2271520	5110			NMK58_11500	2266410	2266694	-1	excisionase family protein
2266740	2272242	5502			NMK58_11505	2266740	2266991	-1	DUF4222 domain-containing protein
2273750	2278993	5243			NMK58_11570	2273750	2274097	-1	hypothetical protein
2276383	2325977	49594			NMK58_11585	2275445	2276395	-1	recombinase RecT
2286989	2314278	27289			NMK58_11655	2286989	2287552	1	recombination protein NinG
2344901	2357520	12619			NMK58_11945	2344901	2345587	1	DUF2726 domain-containing protein
2346213	2381383	35170			NMK58_11960	2346213	2347415	1	tyrosine-type recombinase/integrase
2359491	2365738	6247		tnpB	NMK58_12015	2359147	2359494	-1	IS66 family insertion sequence element accessoryprotein TnpB
2360322	2368238	7916			NMK58_12030	2360320	2361216	1	IS3-like element IS600 family transposase
2371332	2377064	5732			NMK58_12105	2371332	2371591	-1	transposase
2381602	2389139	7537			NMK58_12165	2381401	2382609	-1	DUF4236 domain-containing protein
2390195	2441622	51427		terC	NMK58_12210	2390195	2391235	1	tellurium resistance membrane protein TerC
2408768	2415472	6704			NMK58_12325	2408768	2411449	1	AAA domain-containing protein
2426958	2431446	4488			NMK58_12395	2426736	2427161	1	transposase
2431858	2436900	5042		cah	NMK58_12415	2429216	2432065	1	calcium-binding autotransporter Cah
2532148	2576365	44217			NMK58_12950	2531963	2532151	-1	YebW family protein
2533741	2538599	4858			NMK58_12970	2533644	2533799	-1	YdaF family protein
2550044	2557229	7185			NMK58_13110	2549995	2550180	1	Rz1 family lipoprotein
2602196	2606718	4522			NMK58_13390	2602270	2603343	-1	tyrosine-type recombinase/integrase
2602270	2614048	11778			NMK58_13390	2602270	2603343	-1	tyrosine-type recombinase/integrase
2603321	2615019	11698			NMK58_13390	2602270	2603343	-1	tyrosine-type recombinase/integrase
2615714	2621456	5742			NMK58_13520	2615016	2615717	1	replication protein P
2619289	2666185	46896			NMK58_13565	2619102	2619296	1	phage NinH family protein
2625548	2633150	7602			NMK58_13605	2625550	2625687	1	hypothetical protein
2654453	2660212	5759			NMK58_13765	2654460	2654729	1	phage tail fiber C-terminal domain-containing protein
2654460	2658732	4272			NMK58_13765	2654460	2654729	1	phage tail fiber C-terminal domain-containing protein
2658904	2668017	9113		nleH1-2	NMK58_13790	2658904	2659815	1	type III secretion system effector kinase NleH1-2
2661130	2667361	6231			NMK58_13800	2660497	2661131	-1	transposase
2775494	2811656	36162			NMK58_14415	2775075	2775497	1	DUF977 family protein
2810587	2815317	4730			NMK58_14655	2810587	2810856	1	phage tail fiber C-terminal domain-containing protein
2956318	2960732	4414			NMK58_15275	2956318	2956440	1	hypothetical protein
2964905	2971905	7000		ydeQ	NMK58_15310	2964905	2965819	-1	fimbrial protein
3020267	3024847	4580			NMK58_15570	3020382	3020624	1	DinI family protein
3020382	3056785	36403			NMK58_15570	3020382	3020624	1	DinI family protein
3020733	3025789	5056			NMK58_15575	3020733	3020890	-1	DUF4376 domain-containing protein
3044212	3058441	14229			NMK58_15705	3042639	3045223	-1	phage portal protein
3060909	3065140	4231			NMK58_15840	3060909	3061181	-1	hypothetical protein
3061232	3072616	11384			NMK58_15845	3061317	3061574	1	type II toxin-antitoxin system ParD family antitoxin
3068095	3077950	9855			NMK58_15905	3067686	3068111	-1	toxin YdaT domain-containing protein
3069965	3102716	32751			NMK58_15930	3069965	3070174	-1	hypothetical protein
3089898	3100040	10142			NMK58_16020	3087449	3090514	-1	phage tail tape measure protein
3099488	3103576	4088			NMK58_16080	3099488	3100015	-1	DUF1441 family protein
3104103	3117008	12905		rrrQ	NMK58_16125	3103573	3104106	-1	lysozyme
3388919	3403638	14719		pphA	NMK58_17605	3388919	3389515	-1	protein-serine/threonine phosphatase
3407339	3415483	8144			NMK58_17705	3406654	3407679	-1	major capsid protein
3422041	3431684	9643			NMK58_17795	3422023	3422295	-1	hypothetical protein
3452413	3470712	18299			NMK58_18005	3452472	3453314	-1	Nif3-like dinuclear metal center hexameric protein
3452472	3470625	18153			NMK58_18005	3452472	3453314	-1	Nif3-like dinuclear metal center hexameric protein
3570249	3601331	31082			NMK58_18645	3570409	3571324	1	site-specific integrase
3600976	3604996	4020			NMK58_18705	3600976	3601725	1	inverse autotransporter beta domain-containing protein
3608526	3616136	7610		yeeN	NMK58_18730	3608526	3609242	1	YebC/PmpR family DNA-binding transcriptional regulator
3616888	3649719	32831		cobS	NMK58_18775	3616148	3616891	-1	adenosylcobinamide-GDP ribazoletransferase
3619575	3629857	10282			NMK58_18795	3618922	3620040	-1	IS3 family transposase
3672162	3683676	11514			NMK58_19095	3672162	3672569	-1	WbuC family cupin fold metalloprotein
3756014	3761849	5835		rcnB	NMK58_19470	3756014	3756352	1	Ni(II)/Co(II) efflux transporter accessory subunit RcnB
3788312	3823825	35513			NMK58_19590	3788312	3789103	1	avirulence protein
3808064	3814210	6146			NMK58_19685	3806491	3809075	-1	phage portal protein
3904019	3912793	8774			NMK58_20205	3904235	3905476	1	integrase domain-containing protein
3954230	3965750	11520			NMK58_20450	3954230	3954877	-1	DUF1076 domain-containing protein
3978188	3991929	13741			NMK58_20580	3976288	3978216	-1	phage terminase large subunit family protein
3980030	4000235	20205		rzoD	NMK58_20600	3980030	3980212	-1	prophage lysis lipoprotein RzoD
3991955	4001368	9413			NMK58_20695	3992039	3992224	-1	Cro/CI family transcriptional regulator
3997224	4001283	4059			NMK58_20755	3997224	3997406	1	DUF1317 domain-containing protein
4098064	4120372	22308			NMK58_21245	4098246	4099250	-1	tyrosine-type recombinase/integrase
4121710	4132792	11082			NMK58_21415	4121243	4121821	1	tail fiber assembly protein
4161564	4171672	10108		intS	NMK58_21620	4161564	4162721	1	prophage integrase IntS
4162772	4182581	19809			NMK58_21625	4162966	4164108	-1	acyltransferase
4162966	4209755	46789			NMK58_21625	4162966	4164108	-1	acyltransferase
4184398	4193013	8615			NMK58_21740	4184871	4185494	-1	antitermination protein
4188577	4192597	4020			NMK58_21770	4188577	4190937	-1	type I restriction enzyme HsdR N-terminal domain-containing protein
4196861	4203008	6147			NMK58_21800	4197258	4197992	-1	hypothetical protein
4197258	4202356	5098			NMK58_21800	4197258	4197992	-1	hypothetical protein
4203507	4208538	5031			NMK58_21825	4202688	4203560	1	GTPase family protein
4209655	4215425	5770			NMK58_21855	4209348	4209755	1	type IV toxin-antitoxin system YeeU family antitoxin
4217096	4231747	14651		emrY	NMK58_21890	4217096	4218634	-1	multidrug efflux MFS transporter permease subunit EmrY
4428913	4433131	4218			NMK58_22865	4428913	4429296	1	hypothetical protein
4449902	4467738	17836			NMK58_23015	4449906	4450430	-1	hypothetical protein
4518859	4563093	44234		nadK	NMK58_23395	4518859	4519737	1	NAD(+) kinase
4523988	4532569	8581			NMK58_23430	4524254	4524502	1	DinI-like family protein
4524254	4533725	9471			NMK58_23430	4524254	4524502	1	DinI-like family protein
4549660	4562428	12768			NMK58_23540	4548087	4550671	-1	phage portal protein
4578027	4596977	18950			NMK58_23790	4578027	4578236	1	excisionase
4579849	4588767	8918			NMK58_23800	4579849	4580757	1	DUF4760 domain-containing protein
4752545	4757773	5228			NMK58_24665	4752545	4753492	-1	phosphoglycerate dehydrogenase
4797813	4815978	18165		yqeH	NMK58_24835	4797813	4798445	1	helix-turn-helix transcriptional regulator
4798779	4834212	35433		yqeI	NMK58_24840	4798779	4799588	1	transcriptional regulator
4820928	4838784	17856			NMK58_24990	4821064	4821264	-1	hypothetical protein
4821064	4828793	7729			NMK58_24990	4821064	4821264	-1	hypothetical protein
4831979	4838337	6358			NMK58_25050	4831979	4832200	-1	hypothetical protein
5045678	5051155	5477			NMK58_26095	5045678	5048182	1	fimbrial biogenesis outer membrane usher protein
BAA-2192 (O145:H-)
Island start	Island end	Length	Gene name	Gene ID	Locus	Gene start	Gene end	Strand	Product	External Annotations
45841	81253	35412			NMK62_00245	45841	45946	1	type VI secretion system contractile sheath small subunit
55747	81898	26151		grlA	NMK62_00320	55780	56193	1	type III secretion system LEE transcriptional regulator GrlA
81986	86733	4747			NMK62_00465	82059	84392	-1	primase-like DNA-binding domain-containing protein
124471	130630	6159		waaO	NMK62_00680	124471	125487	1	lipopolysaccharide 3-alpha-galactosyltransferase
803948	819528	15580			NMK62_04010	803948	804553	1	transcriptional regulator
870271	875870	5599		mscS	NMK62_04365	869418	870293	1	small-conductance mechanosensitive channel MscS
870335	877950	7615			NMK62_04370	870335	871378	-1	C4-dicarboxylate TRAP transporter substrate-binding protein
870335	875762	5427			NMK62_04370	870335	871378	-1	C4-dicarboxylate TRAP transporter substrate-binding protein
878225	883739	5514			NMK62_04410	878502	878768	1	AlpA family transcriptional regulator
953178	963234	10056			NMK62_04760	953178	954788	1	glycoside hydrolase family 15 protein
1065874	1074524	8650		cas3	NMK62_05235	1065874	1068540	1	CRISPR-associated helicase/endonuclease Cas3
1157897	1194000	36103		ygaV	NMK62_05730	1157897	1158196	-1	metalloregulator ArsR/SmtB family transcription factor
1166758	1172611	5853			NMK62_05775	1166758	1169010	-1	alpha-amylase family glycosyl hydrolase
1445141	1459473	14332		ypdI	NMK62_07075	1445141	1445416	-1	colanic acid biosynthesis lipoprotein YpdI
1703924	1739503	35579			NMK62_08205	1703924	1705137	-1	IS3 family transposase
1734687	1739796	5109			NMK62_08380	1734687	1734956	1	phage tail fiber C-terminal domain-containing protein
1735052	1739731	4679			NMK62_08385	1735063	1735651	1	hypothetical protein
1761865	1767701	5836		yehE	NMK62_08480	1761865	1762146	1	YehE family protein
1839648	1854998	15350			NMK62_08825	1839648	1840268	1	acetyltransferase
1877450	1898330	20880			NMK62_09025	1877450	1877674	-1	ethanolamine utilization protein
1881454	1888859	7405			NMK62_09070	1880679	1881500	-1	DUF945 domain-containing protein
1899082	1906695	7613		cobT	NMK62_09170	1899082	1900161	1	nicotinate-nucleotide--dimethylbenzimidazole phosphoribosyltransferase
1928679	1936209	7530			NMK62_09270	1928221	1928682	1	hypothetical protein
1939021	1990149	51128			NMK62_09330	1938833	1939024	-1	YebW family protein
1946094	1951442	5348			NMK62_09390	1945708	1946424	1	DUF1627 domain-containing protein
1963690	1968638	4948			NMK62_09550	1963487	1963693	1	gpW family protein
1983057	1989257	6200			NMK62_09665	1983057	1983164	1	hypothetical protein
2041071	2047715	6644			NMK62_10020	2040592	2041701	-1	phage late control D family protein
2072578	2082278	9700			NMK62_10220	2072315	2072581	-1	MarR family winged helix-turn-helix transcriptional regulator
2074617	2093510	18893			NMK62_10260	2074617	2074754	1	hypothetical protein
2438213	2445424	7211			NMK62_12070	2438213	2439508	-1	DUF3596 domain-containing protein
2452249	2456441	4192			NMK62_12185	2452086	2452364	1	hypothetical protein
2453428	2488199	34771			NMK62_12195	2453428	2453787	1	RusA family crossover junction endodeoxyribonuclease
2528019	2536048	8029		hipB	NMK62_12580	2528019	2528285	1	type II toxin-antitoxin system antitoxin HipB
2538909	2543325	4416		safA	NMK62_12630	2538909	2539106	1	two-component system connector SafA
2598380	2604734	6354		pptA	NMK62_12870	2598380	2598607	-1	tautomerase PptA
2679727	2711042	31315		uspF	NMK62_13260	2679727	2680161	1	universal stress protein UspF
2718483	2723159	4676		ydaU	NMK62_13520	2718483	2719340	-1	DUF1376 domain-containing protein
2834185	2841395	7210		yciG	NMK62_14100	2834185	2834364	1	general stress protein
2834450	2863990	29540		yciF	NMK62_14105	2834450	2834950	1	ferritin-like domain-containing protein
2870352	2875494	5142			NMK62_14325	2870352	2870813	-1	replication protein P
2982219	2989724	7505			NMK62_14905	2982219	2982437	-1	hypothetical protein
3012939	3045080	32141		potA	NMK62_15110	3011819	3012955	1	spermidine/putrescine ABC transporter ATP-binding protein PotA
3027784	3032424	4640			NMK62_15175	3027304	3028053	-1	phage tail protein
3033105	3037801	4696			NMK62_15205	3031755	3033257	-1	phage portal protein
3037863	3045881	8018			NMK62_15240	3038364	3038849	-1	hypothetical protein
3049186	3056055	6869			NMK62_15330	3049186	3049491	-1	DUF4406 domain-containing protein
3143661	3228208	84547		ghrA	NMK62_15850	3143661	3144599	-1	glyoxylate/hydroxypyruvate reductase GhrA
3149793	3153859	4066			NMK62_15900	3149004	3149822	-1	DUF945 domain-containing protein
3155534	3163536	8002		cah	NMK62_15920	3154626	3157475	-1	calcium-binding autotransporter Cah
3178157	3183997	5840			NMK62_16010	3176010	3178691	-1	AAA domain-containing protein
3185628	3193303	7675			NMK62_16065	3185629	3185889	1	alpha/beta hydrolase-fold protein
3185629	3191401	5772			NMK62_16065	3185629	3185889	1	alpha/beta hydrolase-fold protein
3203192	3208489	5297			NMK62_16160	3202207	3203349	1	phosphoribosyltransferase family protein
3211361	3217591	6230		tnpB	NMK62_16210	3211361	3211711	-1	IS66 family insertion sequence element accessoryprotein TnpB
3217620	3233854	16234			NMK62_16245	3217641	3217880	1	autotransporter outer membrane beta-barrel domain-containing protein
3230118	3239467	9349			NMK62_16320	3230118	3231452	1	fimbrial protein
3264475	3311146	46671		nleC	NMK62_16460	3264475	3265488	-1	type III secretion system effector zinc metalloprotease NleC
3287483	3294757	7274			NMK62_16580	3287704	3288171	-1	lysis protein
3298836	3307492	8656			NMK62_16660	3298836	3299018	-1	NinE family protein
3301483	3308683	7200			NMK62_16695	3301173	3301874	-1	replication protein P
3349607	3385354	35747		hyaB	NMK62_17015	3347817	3349610	-1	Ni/Fe-hydrogenase large subunit
3640278	3672687	32409			NMK62_18435	3640278	3640931	1	EspJ family T3SS effector ADP-ribosyltransferase
3640278	3645650	5372			NMK62_18435	3640278	3640931	1	EspJ family T3SS effector ADP-ribosyltransferase
3793054	3797700	4646		djlC	NMK62_19285	3791606	3793057	-1	co-chaperone DjlC
3884693	3929729	45036			NMK62_19730	3884693	3885742	1	DUF968 domain-containing protein
3917856	3924942	7086			NMK62_19925	3917856	3917948	1	tail assembly protein
3920384	3924942	4558		nleL	NMK62_19935	3918070	3920418	1	type III secretion system effector E3 ubiquitin ligase NleL
3937811	3942288	4477		ompT	NMK62_20005	3937811	3938764	1	omptin family outer membrane protease OmpT
3945501	3955215	9714			NMK62_20035	3945313	3945912	-1	Ail/Lom family protein
3945983	3962368	16385			NMK62_20040	3945983	3949480	-1	host specificity protein J
4033552	4043145	9593			NMK62_20425	4020591	4041368	-1	Ig-like domain-containing protein
4176028	4182686	6658			NMK62_21040	4176292	4176921	1	response regulator transcription factor
4243440	4249059	5619			NMK62_21320	4244030	4244164	-1	hypothetical protein
4254524	4258943	4419		rclA	NMK62_21375	4254524	4255849	1	reactive chlorine resistance oxidoreductase RclA
4263868	4270176	6308			NMK62_21405	4263883	4264734	1	aldo/keto reductase
4266876	4274621	7745			NMK62_21420	4266876	4267802	-1	LysR family transcriptional regulator
4286259	4292393	6134			NMK62_21520	4286387	4287514	-1	MFS transporter
4317648	4321744	4096			NMK62_21685	4317648	4318433	-1	hypothetical protein
4535504	4541928	6424		espX1	NMK62_22690	4535504	4536925	1	type III secretion system effector EspX1
4601716	4621663	19947			NMK62_23010	4601716	4602315	-1	Ail/Lom family outer membrane beta-barrel protein
4602114	4625154	23040			NMK62_23010	4601716	4602315	-1	Ail/Lom family outer membrane beta-barrel protein
4699850	4708261	8411		fimC	NMK62_23470	4699850	4700575	-1	type 1 fimbria chaperone FimC
4709084	4741431	32347			NMK62_23515	4709755	4711869	-1	ATP-dependent helicase
4759969	4764673	4704			NMK62_23650	4759969	4761636	-1	DNA-binding protein
4877662	4928551	50889			NMK62_24265	4877662	4879233	-1	IS66 family transposase
4879230	4886480	7250			NMK62_24265	4877662	4879233	-1	IS66 family transposase
4884319	4895039	10720			NMK62_24290	4884378	4884527	1	IS1 family transposase
4899391	4912019	12628			NMK62_24350	4898328	4899686	1	aromatic acid/H+ symport family MFS transporter
5209113	5212321	3208		lysC	NMK62_25740	5208986	5209231	-1	Rz1-like lysis system protein LysC
5216575	5227580	11005			NMK62_25795	5216257	5217291	1	phage portal protein
5427754	5434612	6858			NMK62_26830	5427754	5427889	1	hypothetical protein
BAA-2193 (O45:H2)
Island start	Island end	Length	Gene name	Gene ID	Locus	Gene start	Gene end	Strand	Product	External Annotations
70538	75694	5156			NMK59_00330	70357	70545	-1	hypothetical protein
71060	76787	5727			NMK59_00345	71060	71254	1	hypothetical protein
91724	97886	6162		waaO	NMK59_00475	91724	92731	1	lipopolysaccharide 3-alpha-galactosyltransferase
483155	531230	48075		cadB	NMK59_02200	483155	484489	-1	cadaverine/lysine antiporter
489636	494533	4897			NMK59_02235	489636	489857	-1	DUF987 domain-containing protein
510021	519692	9671		efa1	NMK59_02360	510021	519692	-1	lymphostatin Efa1/LifA
521567	526090	4523		nleE	NMK59_02370	521567	522241	-1	type III secretion system effector cysteine methyltransferase NleE
646820	651418	4598		pyrL	NMK59_03005	646820	646954	-1	pyr operon leader peptide
671247	700537	29290			NMK59_03125	671247	674402	1	helicase SNF2
699515	707711	8196		radC	NMK59_03230	698976	699518	1	DNA repair protein RadC
772073	787802	15729		yjjG	NMK59_03605	772073	772750	1	pyrimidine 5'-nucleotidase
773135	778211	5076			NMK59_03610	773135	774358	1	tyrosine-type recombinase/integrase
789835	795788	5953			NMK59_03740	789835	790350	1	phage N-6-adenine-methyltransferase
792147	796296	4149			NMK59_03765	792110	792832	1	phage regulatory/antirepressor protein
793621	824994	31373			NMK59_03775	793434	793628	1	phage NinH family protein
1009568	1016094	6526			NMK59_04775	1009568	1010840	-1	fimbrial-like adhesin
1093263	1099427	6164		gloB	NMK59_05165	1093263	1094018	-1	hydroxyacylglutathione hydrolase
1174274	1178684	4410			NMK59_05540	1174274	1175131	-1	helix-turn-helix domain-containing protein
1427985	1432545	4560		fimH	NMK59_06695	1427985	1428992	1	type 1 fimbria D-mannose specific adhesin FimH
1439129	1445705	6576			NMK59_06790	1439129	1439782	1	phage N-6-adenine-methyltransferase
1450675	1463179	12504			NMK59_06870	1450472	1450678	1	gpW family protein
1454187	1462126	7939			NMK59_06890	1453974	1454999	1	major capsid protein
1457550	1462634	5084			NMK59_06920	1457550	1457972	1	phage minor tail protein G
1470957	1476485	5528			NMK59_06975	1470957	1471547	-1	recombinase family protein
1698561	1709047	10486			NMK59_08035	1698561	1699580	-1	tyrosine-type recombinase/integrase
1700897	1706566	5669			NMK59_08045	1700897	1701124	1	phage N-6-adenine-methyltransferase
1717228	1741570	24342			NMK59_08160	1717228	1717575	1	head decoration protein
1732743	1736766	4023		nleB2	NMK59_08250	1732848	1733828	1	type III secretion system effector arginine glycosyltransferase NleB2
1972700	1977344	4644			NMK59_09335	1972700	1972891	-1	YebW family protein
1974022	2023914	49892			NMK59_09350	1974022	1974411	-1	hypothetical protein
1977924	1983371	5447			NMK59_09390	1977423	1978538	1	DNA-binding protein
2020742	2025445	4703			NMK59_09655	2020557	2020745	-1	YebW family protein
2027356	2031620	4264			NMK59_09725	2027063	2027359	1	DUF4406 domain-containing protein
2035745	2067587	31842			NMK59_09825	2035317	2035748	1	tellurite resistance TerB family protein
2124816	2131211	6395		pgaC	NMK59_10300	2123498	2124823	-1	poly-beta-1,6-N-acetyl-D-glucosamine synthase
2220696	2229665	8969			NMK59_10790	2220515	2220718	1	hypothetical protein
2229234	2233697	4463			NMK59_10855	2228933	2229256	1	transcriptional regulator
2234314	2279038	44724			NMK59_10905	2234314	2235363	1	DUF968 domain-containing protein
2266920	2276439	9519			NMK59_11090	2266920	2267012	1	tail assembly protein
2299621	2310185	10564		iraM	NMK59_11270	2299621	2299944	-1	anti-adapter protein IraM
2404166	2413128	8962			NMK59_11820	2404166	2404357	-1	YebW family protein
2415611	2445100	29489			NMK59_11920	2415611	2415808	1	TrmB family transcriptional regulator
2421094	2434121	13027			NMK59_11955	2421174	2421744	1	hypothetical protein
2509146	2518271	9125		ycjT	NMK59_12425	2507017	2509149	1	kojibiose phosphorylase
2517044	2522144	5100			NMK59_12495	2517044	2517595	1	AsnC family protein
2517592	2551248	33656			NMK59_12495	2517044	2517595	1	AsnC family protein
2526522	2548410	21888			NMK59_12580	2525965	2527296	1	phage head morphogenesis protein
2594040	2598605	4565			NMK59_12980	2594040	2594396	1	hypothetical protein
2611200	2618707	7507			NMK59_13115	2610831	2612150	1	S49 family peptidase
2614962	2630540	15578			NMK59_13140	2614387	2614965	1	phage tail protein
2769953	2774369	4416			NMK59_13820	2769953	2770075	1	hypothetical protein
2780027	2784882	4855		ydeS	NMK59_13865	2780027	2780557	-1	type 1 fimbrial protein
2833488	2844833	11345			NMK59_14110	2833488	2833730	1	DinI family protein
2834119	2841715	7596		nleG7	NMK59_14120	2834324	2834976	1	type III secretion system effector NleG7
2847581	2856252	8671			NMK59_14225	2847581	2847859	-1	hypothetical protein
3153070	3157841	4771			NMK59_15795	3153331	3153579	1	DinI family protein
3153331	3171964	18633			NMK59_15795	3153331	3153579	1	DinI family protein
3153716	3158180	4464			NMK59_15800	3153716	3153799	1	YkgJ family cysteine cluster protein
3178948	3183010	4062			NMK59_15940	3178660	3179166	-1	terminase small subunit
3187019	3201970	14951			NMK59_16025	3187058	3188116	-1	site-specific DNA-methyltransferase
3195067	3201949	6882			NMK59_16085	3195067	3195360	1	hypothetical protein
3323643	3348420	24777		msrQ	NMK59_16890	3323643	3324278	1	protein-methionine-sulfoxide reductase heme-binding subunit MsrQ
3324535	3331006	6471		zinT	NMK59_16895	3324535	3325185	1	metal-binding protein ZinT
3363517	3371874	8357			NMK59_17160	3363443	3364492	-1	DUF968 domain-containing protein
3368283	3372666	4383			NMK59_17210	3368283	3369029	-1	ATP-binding protein
3392431	3400038	7607		yeeN	NMK59_17320	3392431	3393147	1	YebC/PmpR family DNA-binding transcriptional regulator
3401487	3411940	10453			NMK59_17375	3401487	3401660	-1	cobalamin biosynthesis protein
3408014	3433738	25724			NMK59_17415	3408014	3409048	1	phosphotriesterase
3428172	3432288	4116			NMK59_17515	3428172	3429950	1	reverse transcriptase domain-containing protein
3457691	3470541	12850			NMK59_17705	3457691	3457972	-1	family 1 glycosylhydrolase
3553110	3559605	6495			NMK59_18140	3551957	3554569	-1	replication endonuclease
3556292	3565898	9606			NMK59_18160	3556292	3556771	1	hypothetical protein
3578294	3584129	5835		rcnB	NMK59_18285	3578294	3578632	1	Ni(II)/Co(II) efflux transporter accessory subunit RcnB
3842072	3847642	5570			NMK59_19435	3842513	3843760	-1	MFS transporter
3849313	3863964	14651		emrY	NMK59_19465	3849313	3850851	-1	multidrug efflux MFS transporter permease subunit EmrY
4085247	4091051	5804			NMK59_20610	4085256	4085780	-1	hypothetical protein
4090305	4096087	5782			NMK59_20640	4090305	4090505	-1	transcriptional regulator
4157231	4178441	21210			NMK59_21000	4157231	4157836	1	cytoplasmic protein
4163875	4170304	6429			NMK59_21045	4163875	4165104	1	integrase domain-containing protein
4402722	4420888	18166		yqeH	NMK59_22155	4402722	4403354	1	helix-turn-helix transcriptional regulator
4403688	4425539	21851		yqeI	NMK59_22160	4403688	4404497	1	transcriptional regulator
4413016	4417909	4893			NMK59_22230	4412827	4413067	-1	type III secretion system needle complex protein
4421122	4425674	4552			NMK59_22285	4421259	4422472	1	IS3 family transposase
4547753	4553399	5646			NMK59_22885	4547813	4548433	-1	IS66-like element ISEc8 family transposase
4548687	4636645	87958		tnpA	NMK59_22890	4548687	4549361	1	IS66-like element accessory protein TnpA
4555000	4559523	4523			NMK59_22940	4555000	4555563	1	IS481 family transposase
4561398	4571069	9671		efa1	NMK59_22970	4561398	4571069	1	lymphostatin Efa1/LifA
4581483	4587056	5573			NMK59_23050	4581425	4582297	1	hypothetical protein
4595158	4608417	13259			NMK59_23130	4594367	4595209	1	DUF4942 domain-containing protein
4597389	4637058	39669			NMK59_23140	4597389	4597667	-1	secretion protein EspO
4620425	4638516	18091		escV	NMK59_23255	4619103	4621130	-1	type III secretion system LEE export apparatus protein EscV
4711647	4717123	5476			NMK59_23745	4711647	4714151	1	fimbrial biogenesis outer membrane usher protein
4740925	4808511	67586		mug	NMK59_23880	4740925	4741431	-1	G/U mismatch-specific DNA glycosylase
4743832	4748201	4369			NMK59_23910	4743832	4744200	-1	type IV toxin-antitoxin system YeeU family antitoxin
4755681	4772953	17272			NMK59_23975	4755135	4756007	-1	GTPase family protein
4773204	4781533	8329			NMK59_24080	4773204	4773347	-1	hypothetical protein
4775638	4789988	14350			NMK59_24090	4776261	4776401	-1	Hok/Gef family protein
4789626	4795981	6355			NMK59_24175	4789626	4790021	1	integrase core domain-containing protein
4790035	4795587	5552		espI	NMK59_24180	4790778	4794869	1	serine protease autotransporter EspI
4797980	4808511	10531			NMK59_24205	4797980	4798168	1	hypothetical protein
4798937	4808708	9771			NMK59_24210	4798186	4800546	-1	DEAD/DEAH box helicase family protein
BAA-2215 (O103:H11)
Island start	Island end	Length	Gene name	Gene ID	Locus	Gene start	Gene end	Strand	Product	External Annotations
94838	101000	6162		waaO	NMK63_00470	94838	95845	1	lipopolysaccharide 3-alpha-galactosyltransferase
131345	136681	5336		yibI	NMK63_00625	131345	131707	1	DUF3302 domain-containing protein
253534	259319	5785		hdeB	NMK63_01160	253534	253860	1	acid-activated periplasmic chaperone HdeB
714657	720134	5477		yqiJ	NMK63_03460	714657	715286	-1	YqiJ family protein
790983	802047	11064		traT	NMK63_03835	790983	791237	1	complement resistance protein TraT
926120	953524	27404		actS	NMK63_04475	926120	926875	1	amidase activator ActS
936346	954490	18144			NMK63_04530	936346	937956	1	glycoside hydrolase family 15 protein
994529	999757	5228			NMK63_04800	994529	995353	1	PRD domain-containing protein
1154350	1231954	77604		ygaV	NMK63_05605	1154350	1154649	-1	metalloregulator ArsR/SmtB family transcription factor
1166004	1172193	6189			NMK63_05660	1166004	1166354	1	hypothetical protein
1217365	1226559	9194			NMK63_06030	1217365	1217457	1	tail assembly protein
1478273	1492924	14651		yfdY	NMK63_07275	1478273	1478515	1	YfdY family protein
1494596	1500186	5590			NMK63_07340	1494839	1495834	1	LacI family DNA-binding transcriptional regulator
1500265	1515907	15642			NMK63_07360	1500265	1500672	-1	type IV toxin-antitoxin system YeeU family antitoxin
1507665	1512763	5098			NMK63_07395	1507665	1508663	1	hypothetical protein
1515927	1521444	5517		tnpB	NMK63_07430	1515927	1516274	-1	IS66 family insertion sequence element accessoryprotein TnpB
1650894	1656325	5431			NMK63_08030	1650356	1650961	1	DUF1175 domain-containing protein
1650976	1655035	4059			NMK63_08035	1650976	1652046	-1	tyrosine-type recombinase/integrase
1652024	1700111	48087			NMK63_08035	1650976	1652046	-1	tyrosine-type recombinase/integrase
1662294	1674129	11835			NMK63_08155	1661596	1662297	1	replication protein P
1687032	1692212	5180			NMK63_08335	1686896	1687594	1	phage minor tail protein L
1739535	1748311	8776			NMK63_08565	1739901	1740824	-1	phage major capsid protein
1844953	1850788	5835		yehE	NMK63_09050	1844953	1845234	1	YehE family protein
1923736	1935534	11798		rfbB	NMK63_09400	1923736	1924812	1	dTDP-glucose 4,6-dehydratase
1957544	1984330	26786		tmaR	NMK63_09580	1957544	1957873	1	DUF496 family protein
1985082	1992692	7610		cobT	NMK63_09755	1985082	1986161	1	nicotinate-nucleotide--dimethylbenzimidazole phosphoribosyltransferase
1996222	2000242	4020			NMK63_09810	1996222	1997274	1	glycosyltransferase family 9 protein
1999890	2016681	16791			NMK63_09820	1999493	2000242	-1	inverse autotransporter beta domain-containing protein
2020531	2030971	10440		irp2	NMK63_09850	2016080	2022187	-1	yersiniabactin non-ribosomal peptide synthetase HMWP2
2130508	2148807	18299			NMK63_10455	2130592	2133666	-1	glycosyl hydrolase-related protein
2130592	2148745	18153			NMK63_10455	2130592	2133666	-1	glycosyl hydrolase-related protein
2164924	2173135	8211			NMK63_10605	2164924	2166000	-1	phage integrase Arm DNA-binding domain-containing protein
2175563	2183360	7797			NMK63_10685	2175563	2175994	1	DUF977 family protein
2176409	2182071	5662			NMK63_10690	2176028	2177068	-1	DNA cytosine methyltransferase
2181490	2203004	21514			NMK63_10725	2181490	2182071	1	ORF6N domain-containing protein
2199234	2203537	4303			NMK63_10845	2199234	2199503	1	phage tail fiber C-terminal domain-containing protein
2256164	2288514	32350			NMK63_11170	2256164	2256706	1	DUF5420 family protein
2257762	2262393	4631			NMK63_11185	2257762	2258313	1	AsnC family protein
2260000	2265993	5993			NMK63_11215	2259918	2260343	1	transcriptional regulator
2267623	2272239	4616			NMK63_11275	2267658	2268131	1	phage virion morphogenesis protein
2278699	2283695	4996			NMK63_11335	2277932	2279056	1	phage tail protein
2284060	2288643	4583			NMK63_11375	2283696	2284256	1	recombinase family protein
2516792	2556694	39902			NMK63_12545	2516792	2517532	1	ATP-binding protein
2531548	2536874	5326			NMK63_12670	2531019	2531564	1	terminase small subunit
2616614	2621028	4414		safA	NMK63_13080	2616614	2616811	1	two-component system connector SafA
2761789	2766280	4491			NMK63_13700	2761789	2762430	-1	DUF1076 domain-containing protein
2871258	2881209	9951		yciG	NMK63_14305	2871258	2871437	1	general stress protein
2871523	2914567	43044		yciF	NMK63_14310	2871523	2872023	1	ferritin-like domain-containing protein
2874567	2878957	4390			NMK63_14340	2874783	2875839	1	IS630 family transposase
2881381	2885649	4268			NMK63_14380	2881316	2881387	-1	phage tail fiber C-terminal domain-containing protein
3024745	3035333	10588			NMK63_15215	3024745	3027392	-1	ECIAI39_1904 family autotransporter adhesin
3043498	3059089	15591			NMK63_15320	3044108	3044389	-1	hypothetical protein
3063022	3112457	49435		potA	NMK63_15460	3061902	3063038	1	spermidine/putrescine ABC transporter ATP-binding protein PotA
3064159	3069376	5217			NMK63_15470	3064159	3064749	-1	bfpT-regulated chaperone
3071449	3077506	6057			NMK63_15515	3071449	3074915	-1	host specificity protein J
3105497	3111951	6454			NMK63_15765	3105497	3105580	-1	ORF6N domain-containing protein
3108054	3112563	4509			NMK63_15780	3107393	3108160	-1	DUF1627 domain-containing protein
3121867	3128830	6963			NMK63_15905	3121619	3122668	-1	DUF968 domain-containing protein
3126503	3133899	7396			NMK63_15955	3126503	3127249	-1	ATP-binding protein
3220800	3317621	96821		ghrA	NMK63_16465	3220800	3221738	-1	glyoxylate/hydroxypyruvate reductase GhrA
3248358	3255062	6704			NMK63_16600	3248358	3248697	-1	helix-turn-helix domain-containing protein
3254528	3259921	5393			NMK63_16625	3252381	3255062	-1	AAA domain-containing protein
3260686	3266458	5772			NMK63_16670	3260686	3260946	1	alpha/beta hydrolase-fold protein
3262232	3267556	5324			NMK63_16680	3262942	3263139	-1	AlpA family transcriptional regulator
3270185	3287755	17570			NMK63_16720	3270219	3270369	-1	transposase domain-containing protein
3286766	3292486	5720		tnpB	NMK63_16815	3286419	3286769	-1	IS66 family insertion sequence element accessoryprotein TnpB
3292515	3303511	10996			NMK63_16855	3292536	3292775	1	autotransporter outer membrane beta-barrel domain-containing protein
3298098	3304341	6243			NMK63_16895	3298098	3298373	1	hypothetical protein
3306312	3318933	12621			NMK63_16950	3306312	3306554	1	IS30 family transposase
3310464	3314801	4337			NMK63_16970	3310929	3312362	-1	YfjI family protein
3374947	3405421	30474		espK	NMK63_17285	3374947	3376308	1	type III secretion system effector EspK
3654574	3674971	20397			NMK63_18685	3654574	3655227	1	type III secretion system effector ADP-ribosyltransferase EspJ
3677232	3685272	8040			NMK63_18820	3676763	3677788	-1	major capsid protein
3684121	3696146	12025			NMK63_18855	3684121	3684315	1	YlcI/YnfO family protein
3685270	3692714	7444			NMK63_18865	3685270	3685707	-1	lysis protein
3696143	3708917	12774			NMK63_18965	3695856	3696146	-1	protein ren
3698250	3705182	6932			NMK63_18985	3698250	3698483	-1	transcriptional regulator
3701480	3708993	7513			NMK63_19015	3701630	3702598	1	cell envelope biogenesis protein TolA
3921222	3928357	7135			NMK63_20100	3919690	3921591	1	type VI secretion system tip protein VgrG
3937449	3941926	4477		ompT	NMK63_20155	3937449	3938402	1	omptin family outer membrane protease OmpT
3945141	3950976	5835			NMK63_20185	3944951	3945550	-1	Ail/Lom family outer membrane beta-barrel protein
3945621	3956563	10942			NMK63_20190	3945621	3949034	-1	host specificity protein J
3978076	3984234	6158			NMK63_20405	3977764	3978465	-1	replication protein P
3979478	3992273	12795			NMK63_20410	3978462	3979481	-1	replication protein
3984506	3989622	5116			NMK63_20455	3983829	3984509	1	YqaJ viral recombinase family protein
4238210	4242620	4410		rclA	NMK63_21645	4238210	4239535	1	reactive chlorine resistance oxidoreductase RclA
4262622	4275853	13231		paoD	NMK63_21755	4262622	4263578	1	molybdenum cofactor insertion chaperone PaoD
4263629	4268408	4779			NMK63_21760	4263629	4263967	1	LysR substrate-binding domain-containing protein
4264113	4276454	12341			NMK63_21765	4264255	4265532	1	tyrosine-type recombinase/integrase
4269899	4275853	5954			NMK63_21790	4269540	4269902	-1	hypothetical protein
4295932	4303285	7353			NMK63_21940	4295722	4296564	1	winged helix-turn-helix domain-containing protein
4339569	4344230	4661			NMK63_22180	4337535	4340267	-1	RHS repeat protein
4345860	4354603	8743			NMK63_22205	4343577	4346432	1	AAA family ATPase
4353519	4359681	6162			NMK63_22225	4352143	4353592	1	type VI secretion system ImpA family N-terminal domain-containing protein
4438914	4445442	6528		yadV	NMK63_22645	4438914	4439654	1	fimbrial chaperone
4670804	4675570	4766			NMK63_23710	4670804	4672573	1	restriction endonuclease subunit S
4703526	4708500	4974		fimE	NMK63_23875	4703526	4704122	-1	type 1 fimbria switch DNA invertase FimE
4709553	4757324	47771			NMK63_23900	4709553	4710203	-1	HNH endonuclease
4762522	4767903	5381		tnpB	NMK63_24210	4762522	4762869	-1	IS66 family insertion sequence element accessoryprotein TnpB
4782365	4787076	4711			NMK63_24300	4782365	4784039	-1	DNA-binding protein
4906233	4963243	57010			NMK63_24955	4906233	4907804	-1	IS66-like element ISEc8 family transposase
4907801	4915052	7251			NMK63_24955	4906233	4907804	-1	IS66-like element ISEc8 family transposase
4916930	4926597	9667		efa1	NMK63_25000	4916930	4926597	1	lymphostatin Efa1/LifA
4920337	4940179	19842		efa1	NMK63_25000	4916930	4926597	1	lymphostatin Efa1/LifA
4927541	4965530	37989		espF	NMK63_25010	4927541	4928155	-1	type III secretion system LEE effector EspF
5057892	5100008	42116			NMK63_25650	5057892	5058140	1	DinI-like family protein
BAA-2219 (O121:H19)
Island start	Island end	Length	Gene name	Gene ID	Locus	Gene start	Gene end	Strand	Product	External Annotations
79532	85680	6148		waaO	NMK57_00390	79532	80548	1	lipopolysaccharide 3-alpha-galactosyltransferase
229743	235528	5785		hdeB	NMK57_01035	229743	230069	1	acid-activated periplasmic chaperone HdeB
653141	659911	6770			NMK57_03180	653337	654653	1	integrase arm-type DNA-binding domain-containingprotein
653337	727119	73782			NMK57_03180	653337	654653	1	integrase arm-type DNA-binding domain-containingprotein
653337	663868	10531			NMK57_03180	653337	654653	1	integrase arm-type DNA-binding domain-containingprotein
667705	674454	6749		tnpB	NMK57_03235	667705	668052	-1	IS66 family insertion sequence element accessoryprotein TnpB
682500	690829	8329			NMK57_03310	682500	682775	1	hypothetical protein
684845	690559	5714			NMK57_03320	684712	685071	-1	diacylglycerol kinase
700503	705188	4685			NMK57_03405	700424	701005	1	tellurium resistance TerZ family protein
717030	722292	5262			NMK57_03495	717030	717410	1	DUF945 domain-containing protein
845088	901259	56171			NMK57_04135	845088	845930	-1	DUF4942 domain-containing protein
1225123	1303544	78421		ygaV	NMK57_06070	1225123	1225422	-1	metalloregulator ArsR/SmtB family transcription factor
1291731	1300924	9193			NMK57_06420	1291731	1291823	1	tail assembly protein
1548187	1562835	14648		yfdY	NMK57_07635	1548187	1548429	1	YfdY family protein
1566950	1584761	17811			NMK57_07710	1567145	1568314	1	site-specific integrase
1567145	1572278	5133			NMK57_07710	1567145	1568314	1	site-specific integrase
1570435	1621883	51448			NMK57_07745	1570435	1570695	-1	eaa protein
1574012	1578493	4481			NMK57_07780	1574012	1574203	-1	hypothetical protein
1585873	1595645	9772			NMK57_07895	1585873	1586142	1	DNA helicase
1600996	1606503	5507			NMK57_08040	1601161	1601712	1	Rha family transcriptional regulator
1610194	1633255	23061			NMK57_08070	1609144	1610358	1	N4-gp56 family major capsid protein
1900219	1906054	5835		yehE	NMK57_09330	1900219	1900500	1	YehE family protein
1979732	1994545	14813		tviB	NMK57_09690	1979732	1981012	1	Vi polysaccharide biosynthesis UDP-N-acetylglucosamine C-6 dehydrogenase TviB
2030503	2034565	4062		pduB	NMK57_09970	2030473	2031285	-1	propanediol utilization microcompartment proteinPduB
2031282	2035602	4320		pduB	NMK57_09970	2030473	2031285	-1	propanediol utilization microcompartment proteinPduB
2036354	2041747	5393		cobT	NMK57_10005	2036354	2037433	1	nicotinate-nucleotide--dimethylbenzimidazole phosphoribosyltransferase
2069261	2081865	12604			NMK57_10120	2069261	2069464	-1	DUF4224 domain-containing protein
2073069	2078824	5755			NMK57_10135	2073067	2073129	-1	exonuclease
2130788	2151492	20704			NMK57_10460	2131367	2131648	1	hypothetical protein
2517975	2527463	9488		ydfT	NMK57_12490	2517975	2518727	1	antitermination protein
2524243	2531038	6795		cspI	NMK57_12540	2524243	2524455	1	cold shock protein CspI
2526518	2530927	4409			NMK57_12575	2526936	2527463	1	DUF1441 family protein
2532766	2537678	4912			NMK57_12625	2532418	2534244	1	primase-like DNA-binding domain-containing protein
2539762	2576254	36492			NMK57_12650	2538647	2539765	1	phage terminase large subunit family protein
2549203	2553953	4750			NMK57_12705	2546632	2549697	1	phage tail tape measure protein
2565988	2571758	5770			NMK57_12790	2565988	2566512	-1	3'-5' exoribonuclease
2580102	2611932	31830			NMK57_12915	2580102	2580815	1	helix-turn-helix domain-containing protein
2661720	2669535	7815			NMK57_13345	2661720	2661830	1	AraC family transcriptional regulator
2672396	2676806	4410		safA	NMK57_13390	2672396	2672593	1	two-component system connector SafA
2722732	2730440	7708		pptA	NMK57_13590	2722732	2722959	-1	tautomerase PptA
2728242	2732725	4483			NMK57_13615	2726197	2730440	-1	DUF6531 domain-containing protein
2782367	2787792	5425		ynbD	NMK57_13860	2781061	2782377	-1	phosphatase PAP2/dual specificity phosphatase family protein
2819647	2847371	27724		uspF	NMK57_14020	2819647	2820081	1	universal stress protein UspF
2963721	2982625	18904		yciF	NMK57_14805	2963721	2964221	1	ferritin-like domain-containing protein
2964924	2971139	6215			NMK57_14815	2964833	2964958	-1	outer membrane protein OmpW
2971636	2981616	9980			NMK57_14860	2971137	2971771	1	IS256 family transposase
2985723	2992133	6410			NMK57_14960	2985723	2986184	-1	replication protein P
3085384	3095948	10564			NMK57_15495	3085384	3088031	-1	ECIAI39_1904 family autotransporter adhesin
3107949	3161539	53590		potA	NMK57_15610	3106829	3107965	1	spermidine/putrescine ABC transporter ATP-binding protein PotA
3108787	3116255	7468		potB	NMK57_15615	3107949	3108812	1	spermidine/putrescine ABC transporter permease PotB
3109086	3114303	5217			NMK57_15620	3109086	3109676	-1	bfpT-regulated chaperone
3123535	3135659	12124			NMK57_15690	3122395	3124974	-1	phage tail tape measure protein
3143497	3156495	12998			NMK57_15815	3143497	3143655	-1	DUF3927 family protein
3157960	3162848	4888			NMK57_15955	3157960	3158142	1	DUF1317 domain-containing protein
3157988	3162922	4934			NMK57_15955	3157960	3158142	1	DUF1317 domain-containing protein
3187321	3216326	29005			NMK57_16140	3187321	3188073	1	type III effector
3350978	3394598	43620			NMK57_17080	3350978	3351631	1	type III secretion system effector ADP-ribosyltransferase EspJ
3363343	3375433	12090			NMK57_17150	3362203	3364782	-1	phage tail tape measure protein
3385313	3394855	9542			NMK57_17320	3384947	3385318	-1	antitermination protein
3399516	3403652	4136			NMK57_17435	3399516	3399758	1	DUF4224 domain-containing protein
3399736	3441332	41596			NMK57_17435	3399516	3399758	1	DUF4224 domain-containing protein
3429250	3439922	10672			NMK57_17600	3427308	3429254	-1	DUF1737 domain-containing protein
3436052	3442867	6815			NMK57_17660	3436052	3436315	-1	hypothetical protein
3889400	3899274	9874			NMK57_19785	3887677	3889578	1	type VI secretion system tip protein VgrG
3889606	3931651	42045			NMK57_19790	3889606	3890067	1	DcrB-related protein
3894922	3901128	6206			NMK57_19800	3894922	3895446	1	hypothetical protein
3908941	3916488	7547		ompT	NMK57_19865	3908941	3909894	1	omptin family outer membrane protease OmpT
4192895	4197305	4410		rclA	NMK57_21190	4192895	4194220	1	reactive chlorine resistance oxidoreductase RclA
4246837	4250994	4157			NMK57_21455	4245144	4249389	-1	DUF6531 domain-containing protein
4252783	4260771	7988		tssB	NMK57_21475	4253026	4253526	1	type VI secretion system contractile sheath small subunit
4264784	4273529	8745		tssH	NMK57_21525	4262567	4265356	1	type VI secretion system ATPase TssH
4272443	4278605	6162			NMK57_21545	4271067	4272516	1	type VI secretion system ImpA family N-terminal domain-containing protein
4355915	4362209	6294		yadV	NMK57_21955	4355915	4356655	1	fimbrial chaperone
4497686	4502098	4412			NMK57_22575	4497686	4498930	-1	cytoplasmic protein
4545831	4558663	12832		osmY	NMK57_22805	4545831	4546436	-1	molecular chaperone OsmY
4548373	4553302	4929		prfC	NMK57_22810	4546829	4548415	-1	peptide chain release factor 3
4563172	4570635	7463			NMK57_22915	4562790	4563221	-1	tellurite resistance protein
4566815	4580349	13534			NMK57_22950	4566815	4567156	-1	ECF-type sigma factor
4578352	4582876	4524			NMK57_23050	4578618	4578857	1	DUF551 domain-containing protein
4578618	4582641	4023			NMK57_23050	4578618	4578857	1	DUF551 domain-containing protein
4644512	4657971	13459		fimC	NMK57_23380	4644512	4645237	-1	type 1 fimbria chaperone FimC
4658106	4673417	15311			NMK57_23445	4658022	4660169	1	SAM-dependent methyltransferase
4667458	4674621	7163			NMK57_23465	4667458	4668306	1	hypothetical protein
4693911	4698603	4692			NMK57_23585	4693911	4694234	-1	hypothetical protein
4815269	4846821	31552			NMK57_24210	4815269	4816534	1	integrase arm-type DNA-binding domain-containingprotein
4823776	4841715	17939			NMK57_24265	4823653	4823856	1	transposase
4825155	4829679	4524			NMK57_24280	4825155	4825718	1	IS481 family transposase
4831553	4841224	9671		efa1	NMK57_24310	4831553	4841224	1	lymphostatin Efa1/LifA
4884438	4888919	4481		yjdN	NMK57_24505	4884438	4884881	1	VOC family metalloprotein YjdN
4949301	4991875	42574			NMK57_24810	4949301	4949549	1	DinI-like family protein
4983510	4991022	7512			NMK57_25020	4983266	4983631	-1	antitermination protein
5188593	5193629	5036			NMK57_25990	5188593	5188835	-1	hypothetical protein
5196946	5202678	5732			NMK57_26045	5197019	5197906	-1	aldose 1-epimerase
5355895	5360876	4981			NMK57_26820	5355895	5356467	1	long polar fimbria major subunit LpfA-O113
BAA-2440 (O111:H8)
Island start	Island end	Length	Gene name	Gene ID	Locus	Gene start	Gene end	Strand	Product	External Annotations
80590	86752	6162		waaO	NMK60_00400	80590	81597	1	lipopolysaccharide 3-alpha-galactosyltransferase
563471	579341	15870			NMK60_02725	563471	564684	1	IS3 family transposase
699651	705126	5475		yqiJ	NMK60_03380	699651	700280	-1	YqiJ family protein
793759	845913	52154			NMK60_03825	793759	794601	-1	DUF4942 domain-containing protein
799565	832526	32961			NMK60_03870	799565	800697	1	IS3 family transposase
814276	820063	5787		escV	NMK60_03970	812682	814709	1	type III secretion system LEE export apparatus protein EscV
838692	843216	4524		nleE	NMK60_04100	838692	839366	-1	type III secretion system effector cysteine methyltransferase NleE
974147	992307	18160			NMK60_04765	974147	975762	1	glycoside hydrolase family 15 protein
1032354	1037568	5214			NMK60_05040	1032354	1033178	1	PRD domain-containing protein
1200922	1207118	6196			NMK60_05895	1200922	1202022	-1	alpha amylase C-terminal domain-containing protein
1202147	1252548	50401			NMK60_05900	1202147	1203865	1	ATP-binding protein
1207121	1216863	9742			NMK60_05920	1207176	1208389	1	IS3 family transposase
1211831	1225092	13261			NMK60_05960	1211831	1212108	1	lambda phage CII family protein
1498880	1513531	14651		yfdY	NMK60_07405	1498880	1499122	1	YfdY family protein
1518098	1525357	7259			NMK60_07480	1518098	1519012	1	aminoimidazole riboside kinase
1520847	1526770	5923			NMK60_07495	1521042	1522211	1	site-specific integrase
1522195	1571022	48827			NMK60_07495	1521042	1522211	1	site-specific integrase
1530302	1536828	6526		kil	NMK60_07595	1530302	1530445	-1	host cell division inhibitory peptide Kil
1535368	1541388	6020			NMK60_07645	1535461	1535757	1	lambda phage CII family protein
1539004	1545623	6619			NMK60_07675	1539004	1539219	1	hypothetical protein
1551510	1555915	4405			NMK60_07795	1551446	1551649	1	hypothetical protein
1566524	1572595	6071			NMK60_07865	1565721	1566989	1	DUF1983 domain-containing protein
1706176	1718868	12692			NMK60_08485	1705555	1706181	1	DUF1175 domain-containing protein
1707224	1716103	8879			NMK60_08490	1706176	1707246	-1	tyrosine-type recombinase/integrase
1711086	1715504	4418			NMK60_08525	1711105	1711671	1	HNH endonuclease
1760638	1770156	9518			NMK60_08760	1761004	1761927	-1	phage major capsid protein
1864484	1870318	5834		yehE	NMK60_09230	1864484	1864765	1	YehE family protein
1932109	1944262	12153			NMK60_09545	1932109	1932456	1	hypothetical protein
1979036	1986645	7609		cobT	NMK60_09850	1979036	1980115	1	nicotinate-nucleotide--dimethylbenzimidazole phosphoribosyltransferase
1999611	2013449	13838			NMK60_09965	1999670	1999879	1	hypothetical protein
2005101	2045898	40797			NMK60_10010	2004823	2005104	1	DNA-binding protein
2021046	2030088	9042			NMK60_10165	2021232	2021738	1	terminase small subunit
2042445	2046891	4446			NMK60_10275	2042445	2042714	1	phage tail fiber C-terminal domain-containing protein
2151989	2170288	18299			NMK60_10890	2152073	2155147	-1	glycosyl hydrolase-related protein
2152073	2170226	18153			NMK60_10890	2152073	2155147	-1	glycosyl hydrolase-related protein
2318290	2325996	7706			NMK60_11715	2318290	2318862	1	serine O-acetyltransferase
2489959	2549026	59067			NMK60_12610	2489959	2491172	-1	IS3 family transposase
2496607	2502632	6025			NMK60_12650	2496338	2496610	1	hypothetical protein
2503481	2511209	7728			NMK60_12705	2502922	2503484	1	terminase small subunit
2526406	2530438	4032			NMK60_12825	2526451	2526827	1	DUF1076 domain-containing protein
2530402	2536645	6243			NMK60_12855	2530402	2530889	-1	transposase
2530888	2536251	5363			NMK60_12855	2530402	2530889	-1	transposase
2544524	2549480	4956			NMK60_12945	2544339	2544527	-1	YebW family protein
2545260	2550661	5401			NMK60_12955	2545273	2545506	1	hypothetical protein
2611954	2618954	7000			NMK60_13340	2611954	2612162	1	AraC family transcriptional regulator
2621815	2626229	4414		safA	NMK60_13380	2621815	2622012	1	two-component system connector SafA
2765515	2804626	39111		uspF	NMK60_14000	2765515	2765949	1	universal stress protein UspF
2798944	2804626	5682			NMK60_14210	2798944	2800335	1	ATP-binding protein
2910514	2944404	33890		yciF	NMK60_14815	2910514	2911014	1	ferritin-like domain-containing protein
2945101	2954003	8902			NMK60_15035	2944788	2945837	-1	DUF968 domain-containing protein
3040321	3050886	10565			NMK60_15540	3040321	3042967	-1	ECIAI39_1904 family autotransporter adhesin
3063829	3073996	10167		potB	NMK60_15660	3062987	3063850	1	spermidine/putrescine ABC transporter permease PotB
3064214	3089295	25081		espK	NMK60_15665	3064214	3065575	1	type III secretion system effector EspK
3064214	3073473	9259		espK	NMK60_15665	3064214	3065575	1	type III secretion system effector EspK
3080367	3085853	5486			NMK60_15770	3080258	3080530	-1	hypothetical protein
3179082	3263501	84419		ghrA	NMK60_16320	3179082	3180020	-1	glyoxylate/hydroxypyruvate reductase GhrA
3193114	3198763	5649		iucB	NMK60_16400	3192714	3193661	-1	N(6)-hydroxylysine O-acetyltransferase IucB
3204312	3209701	5389			NMK60_16445	3202165	3204846	-1	AAA domain-containing protein
3210470	3216236	5766			NMK60_16490	3210470	3210730	1	alpha/beta hydrolase-fold protein
3212196	3234847	22651			NMK60_16500	3212726	3212923	-1	AlpA family transcriptional regulator
3236198	3242431	6233		tnpB	NMK60_16635	3236198	3236548	-1	IS66 family insertion sequence element accessoryprotein TnpB
3238060	3242105	4045			NMK60_16650	3239308	3239979	1	hypothetical protein
3242460	3254420	11960			NMK60_16670	3242481	3242720	1	autotransporter outer membrane beta-barrel domain-containing protein
3252738	3263501	10763			NMK60_16735	3252738	3254141	-1	DEAD/DEAH box helicase
3331653	3338332	6679		hokD	NMK60_17155	3331723	3331878	-1	type I toxin-antitoxin system toxin HokD
3333224	3339817	6593			NMK60_17175	3333224	3333487	-1	hypothetical protein
3521155	3528921	7766			NMK60_18040	3521155	3522654	1	recombinase family protein
3522719	3531056	8337			NMK60_18045	3522719	3523117	1	hypothetical protein
3578407	3583807	5400			NMK60_18340	3578808	3579461	1	type III secretion system effector ADP-ribosyltransferase EspJ
3578808	3612532	33724			NMK60_18340	3578808	3579461	1	type III secretion system effector ADP-ribosyltransferase EspJ
3578808	3584169	5361			NMK60_18340	3578808	3579461	1	type III secretion system effector ADP-ribosyltransferase EspJ
3593428	3605683	12255			NMK60_18420	3592285	3594864	-1	phage tail tape measure protein
3603146	3610051	6905			NMK60_18485	3603146	3603436	1	hypothetical protein
3606027	3610036	4009			NMK60_18530	3605673	3606035	1	RusA family crossover junction endodeoxyribonuclease
3827700	3834860	7160			NMK60_19605	3826168	3828069	1	type VI secretion system tip protein VgrG
3843929	3853801	9872		ompT	NMK60_19660	3843929	3844882	1	omptin family outer membrane protease OmpT
3849772	3857883	8111			NMK60_19685	3849104	3851236	-1	phage tail tape measure protein
4109742	4114152	4410		rclA	NMK60_20915	4109742	4111067	1	reactive chlorine resistance oxidoreductase RclA
4111176	4136109	24933		rclB	NMK60_20920	4111176	4111412	1	reactive chlorine resistance periplasmic proteinRclB
4120364	4127115	6751		ykgO	NMK60_20960	4120364	4120504	1	type B 50S ribosomal protein L36
4120828	4130543	9715			NMK60_20970	4120837	4121226	-1	hypothetical protein
4169338	4175388	6050			NMK60_21255	4168914	4169627	-1	flagellar hook capping protein
4207819	4218817	10998			NMK60_21455	4208017	4208535	-1	Hcp family type VI secretion system effector
4223661	4229754	6093		tssA	NMK60_21520	4222329	4223741	1	type VI secretion system protein TssA
4228670	4234790	6120			NMK60_21530	4227294	4228743	1	type VI secretion system ImpA family N-terminal domain-containing protein
4312749	4319277	6528		yadV	NMK60_21945	4312749	4313489	1	fimbrial chaperone
4448202	4452216	4014			NMK60_22545	4448202	4449658	1	pentapeptide repeat-containing protein
4568806	4573780	4974		fimE	NMK60_23135	4568806	4569402	-1	type 1 fimbria switch DNA invertase FimE
4575291	4592428	17137			NMK60_23165	4575037	4575909	1	HNH endonuclease
4610696	4615294	4598			NMK60_23305	4610696	4610926	-1	hypothetical protein
4660983	4673168	12185			NMK60_23550	4660983	4662196	1	IS3 family transposase
4663511	4669190	5679			NMK60_23570	4663589	4663762	1	hypothetical protein
4734016	4757649	23633		rpsR	NMK60_23970	4734016	4734243	1	30S ribosomal protein S18
4734805	4742391	7586		yjfZ	NMK60_23980	4734805	4735599	-1	YjfZ/YjiC family protein
4744265	4753936	9671		efa1	NMK60_24030	4744265	4753936	1	lymphostatin Efa1/LifA
4744908	4755573	10665		efa1	NMK60_24030	4744265	4753936	1	lymphostatin Efa1/LifA
4840233	4845685	5452			NMK60_24435	4840233	4841331	1	site-specific integrase
4842122	4847685	5563		espM2	NMK60_24450	4842143	4842733	-1	T3SS effector guanine nucleotide exchange factorEspM2
4842143	4876412	34269		espM2	NMK60_24450	4842143	4842733	-1	T3SS effector guanine nucleotide exchange factorEspM2
5242845	5251551	8706		atpI	NMK60_26365	5242845	5243225	1	F0F1 ATP synthase subunit I

## Sheet: ST-4-4 IS Elements
BAA-2196 (O26:H11)
Accession	source	feature	start	end	score	strand	frame	attribute
CP101292	ISEScan	insertion_sequence	4	1902	.	+	.	ID=CP101292_IS_1;family=IS21;cluster=IS21_259
CP101292	ISEScan	terminal_inverted_repeat	4	16	.	+	.	ID=CP101292_IS_1_TIR;parent=CP101292_IS_1
CP101292	ISEScan	terminal_inverted_repeat	1890	1902	.	+	.	ID=CP101292_IS_1_TIR;parent=CP101292_IS_1
CP101292	ISEScan	insertion_sequence	50947	53645	.	+	.	ID=CP101292_IS_2;family=IS66;cluster=IS66_46
CP101292	ISEScan	terminal_inverted_repeat	50947	50968	.	+	.	ID=CP101292_IS_2_TIR;parent=CP101292_IS_2
CP101292	ISEScan	terminal_inverted_repeat	53624	53645	.	+	.	ID=CP101292_IS_2_TIR;parent=CP101292_IS_2
CP101292	ISEScan	insertion_sequence	422022	423687	.	-	.	ID=CP101292_IS_3;family=IS3;cluster=IS3_422
CP101292	ISEScan	terminal_inverted_repeat	422022	422046	.	-	.	ID=CP101292_IS_3_TIR;parent=CP101292_IS_3
CP101292	ISEScan	terminal_inverted_repeat	423663	423687	.	-	.	ID=CP101292_IS_3_TIR;parent=CP101292_IS_3
CP101292	ISEScan	insertion_sequence	458679	458951	.	-	.	ID=CP101292_IS_4;family=IS256;cluster=IS256_395
CP101292	ISEScan	insertion_sequence	469262	470467	.	-	.	ID=CP101292_IS_5;family=IS630;cluster=IS630_214
CP101292	ISEScan	terminal_inverted_repeat	469262	469313	.	-	.	ID=CP101292_IS_5_TIR;parent=CP101292_IS_5
CP101292	ISEScan	terminal_inverted_repeat	470417	470467	.	-	.	ID=CP101292_IS_5_TIR;parent=CP101292_IS_5
CP101292	ISEScan	insertion_sequence	475201	476218	.	-	.	ID=CP101292_IS_6;family=IS4;cluster=IS4_190
CP101292	ISEScan	terminal_inverted_repeat	475201	475228	.	-	.	ID=CP101292_IS_6_TIR;parent=CP101292_IS_6
CP101292	ISEScan	terminal_inverted_repeat	476191	476218	.	-	.	ID=CP101292_IS_6_TIR;parent=CP101292_IS_6
CP101292	ISEScan	insertion_sequence	476227	477954	.		.	ID=CP101292_IS_7;family=IS66;cluster=IS66_46
CP101292	ISEScan	terminal_inverted_repeat	476227	476252	.		.	ID=CP101292_IS_7_TIR;parent=CP101292_IS_7
CP101292	ISEScan	terminal_inverted_repeat	477929	477954	.		.	ID=CP101292_IS_7_TIR;parent=CP101292_IS_7
CP101292	ISEScan	insertion_sequence	477969	479528	.		.	ID=CP101292_IS_8;family=IS66;cluster=IS66_46
CP101292	ISEScan	insertion_sequence	491732	493074	.	+	.	ID=CP101292_IS_9;family=IS110;cluster=IS110_219
CP101292	ISEScan	terminal_inverted_repeat	491732	491741	.	+	.	ID=CP101292_IS_9_TIR;parent=CP101292_IS_9
CP101292	ISEScan	terminal_inverted_repeat	493065	493074	.	+	.	ID=CP101292_IS_9_TIR;parent=CP101292_IS_9
CP101292	ISEScan	insertion_sequence	547904	549656	.	+	.	ID=CP101292_IS_10;family=IS200/IS605;cluster=IS200/IS605_138
CP101292	ISEScan	insertion_sequence	582072	584525	.	-	.	ID=CP101292_IS_11;family=IS66;cluster=IS66_46
CP101292	ISEScan	insertion_sequence	620830	623528	.		.	ID=CP101292_IS_12;family=IS66;cluster=IS66_46
CP101292	ISEScan	terminal_inverted_repeat	620830	620851	.		.	ID=CP101292_IS_12_TIR;parent=CP101292_IS_12
CP101292	ISEScan	terminal_inverted_repeat	623507	623528	.		.	ID=CP101292_IS_12_TIR;parent=CP101292_IS_12
CP101292	ISEScan	insertion_sequence	632371	633613	.	+	.	ID=CP101292_IS_13;family=IS3;cluster=IS3_176
CP101292	ISEScan	terminal_inverted_repeat	632371	632393	.	+	.	ID=CP101292_IS_13_TIR;parent=CP101292_IS_13
CP101292	ISEScan	terminal_inverted_repeat	633591	633613	.	+	.	ID=CP101292_IS_13_TIR;parent=CP101292_IS_13
CP101292	ISEScan	insertion_sequence	633366	633905	.	+	.	ID=CP101292_IS_14;family=IS3;cluster=IS3_251
CP101292	ISEScan	terminal_inverted_repeat	633366	633378	.	+	.	ID=CP101292_IS_14_TIR;parent=CP101292_IS_14
CP101292	ISEScan	terminal_inverted_repeat	633893	633905	.	+	.	ID=CP101292_IS_14_TIR;parent=CP101292_IS_14
CP101292	ISEScan	insertion_sequence	642289	643056	.		.	ID=CP101292_IS_15;family=IS1;cluster=IS1_316
CP101292	ISEScan	terminal_inverted_repeat	642289	642311	.		.	ID=CP101292_IS_15_TIR;parent=CP101292_IS_15
CP101292	ISEScan	terminal_inverted_repeat	643034	643056	.		.	ID=CP101292_IS_15_TIR;parent=CP101292_IS_15
CP101292	ISEScan	insertion_sequence	646403	648592	.		.	ID=CP101292_IS_16;family=IS66;cluster=IS66_46
CP101292	ISEScan	terminal_inverted_repeat	646403	646426	.		.	ID=CP101292_IS_16_TIR;parent=CP101292_IS_16
CP101292	ISEScan	terminal_inverted_repeat	648569	648592	.		.	ID=CP101292_IS_16_TIR;parent=CP101292_IS_16
CP101292	ISEScan	insertion_sequence	649229	650714	.		.	ID=CP101292_IS_17;family=IS66;cluster=IS66_46
CP101292	ISEScan	terminal_inverted_repeat	649229	649247	.		.	ID=CP101292_IS_17_TIR;parent=CP101292_IS_17
CP101292	ISEScan	terminal_inverted_repeat	650696	650714	.		.	ID=CP101292_IS_17_TIR;parent=CP101292_IS_17
CP101292	ISEScan	insertion_sequence	651172	653870	.		.	ID=CP101292_IS_18;family=IS66;cluster=IS66_46
CP101292	ISEScan	terminal_inverted_repeat	651172	651193	.		.	ID=CP101292_IS_18_TIR;parent=CP101292_IS_18
CP101292	ISEScan	terminal_inverted_repeat	653849	653870	.		.	ID=CP101292_IS_18_TIR;parent=CP101292_IS_18
CP101292	ISEScan	insertion_sequence	655342	657795	.		.	ID=CP101292_IS_19;family=IS66;cluster=IS66_46
CP101292	ISEScan	insertion_sequence	657824	659326	.		.	ID=CP101292_IS_20;family=IS66;cluster=IS66_46
CP101292	ISEScan	terminal_inverted_repeat	657824	657848	.		.	ID=CP101292_IS_20_TIR;parent=CP101292_IS_20
CP101292	ISEScan	terminal_inverted_repeat	659302	659326	.		.	ID=CP101292_IS_20_TIR;parent=CP101292_IS_20
CP101292	ISEScan	insertion_sequence	705981	707134	.	+	.	ID=CP101292_IS_21;family=ISNCY;cluster=ISNCY_229
CP101292	ISEScan	terminal_inverted_repeat	705981	706003	.	+	.	ID=CP101292_IS_21_TIR;parent=CP101292_IS_21
CP101292	ISEScan	terminal_inverted_repeat	707112	707134	.	+	.	ID=CP101292_IS_21_TIR;parent=CP101292_IS_21
CP101292	ISEScan	insertion_sequence	746578	747783	.	-	.	ID=CP101292_IS_22;family=IS21;cluster=IS21_259
CP101292	ISEScan	terminal_inverted_repeat	746578	746598	.	-	.	ID=CP101292_IS_22_TIR;parent=CP101292_IS_22
CP101292	ISEScan	terminal_inverted_repeat	747764	747783	.	-	.	ID=CP101292_IS_22_TIR;parent=CP101292_IS_22
CP101292	ISEScan	insertion_sequence	792532	793873	.	+	.	ID=CP101292_IS_23;family=IS110;cluster=IS110_219
CP101292	ISEScan	terminal_inverted_repeat	792532	792541	.	+	.	ID=CP101292_IS_23_TIR;parent=CP101292_IS_23
CP101292	ISEScan	terminal_inverted_repeat	793864	793873	.	+	.	ID=CP101292_IS_23_TIR;parent=CP101292_IS_23
CP101292	ISEScan	insertion_sequence	901502	902773	.	+	.	ID=CP101292_IS_24;family=IS110;cluster=IS110_219
CP101292	ISEScan	terminal_inverted_repeat	901502	901506	.	+	.	ID=CP101292_IS_24_TIR;parent=CP101292_IS_24
CP101292	ISEScan	terminal_inverted_repeat	902769	902773	.	+	.	ID=CP101292_IS_24_TIR;parent=CP101292_IS_24
CP101292	ISEScan	insertion_sequence	937240	938799	.	+	.	ID=CP101292_IS_25;family=ISNCY;cluster=ISNCY_229
CP101292	ISEScan	terminal_inverted_repeat	937240	937265	.	+	.	ID=CP101292_IS_25_TIR;parent=CP101292_IS_25
CP101292	ISEScan	terminal_inverted_repeat	938774	938799	.	+	.	ID=CP101292_IS_25_TIR;parent=CP101292_IS_25
CP101292	ISEScan	insertion_sequence	1007248	1008197	.		.	ID=CP101292_IS_26;family=IS110;cluster=IS110_219
CP101292	ISEScan	terminal_inverted_repeat	1007248	1007252	.		.	ID=CP101292_IS_26_TIR;parent=CP101292_IS_26
CP101292	ISEScan	terminal_inverted_repeat	1008193	1008197	.		.	ID=CP101292_IS_26_TIR;parent=CP101292_IS_26
CP101292	ISEScan	insertion_sequence	1049298	1050255	.	+	.	ID=CP101292_IS_27;family=ISAS1;cluster=ISAS1_192
CP101292	ISEScan	terminal_inverted_repeat	1049298	1049320	.	+	.	ID=CP101292_IS_27_TIR;parent=CP101292_IS_27
CP101292	ISEScan	terminal_inverted_repeat	1050233	1050255	.	+	.	ID=CP101292_IS_27_TIR;parent=CP101292_IS_27
CP101292	ISEScan	insertion_sequence	1050315	1051603	.		.	ID=CP101292_IS_28;family=ISAS1;cluster=ISAS1_192
CP101292	ISEScan	insertion_sequence	1117097	1118360	.		.	ID=CP101292_IS_29;family=IS3;cluster=IS3_176
CP101292	ISEScan	terminal_inverted_repeat	1117097	1117123	.		.	ID=CP101292_IS_29_TIR;parent=CP101292_IS_29
CP101292	ISEScan	terminal_inverted_repeat	1118334	1118360	.		.	ID=CP101292_IS_29_TIR;parent=CP101292_IS_29
CP101292	ISEScan	insertion_sequence	1213695	1214704	.		.	ID=CP101292_IS_30;family=IS3;cluster=IS3_445|IS3||protein:plasmid:114110
CP101292	ISEScan	insertion_sequence	1214268	1217545	.	+	.	ID=CP101292_IS_31;family=IS3;cluster=IS3_168
CP101292	ISEScan	terminal_inverted_repeat	1214268	1214283	.	+	.	ID=CP101292_IS_31_TIR;parent=CP101292_IS_31
CP101292	ISEScan	terminal_inverted_repeat	1217530	1217545	.	+	.	ID=CP101292_IS_31_TIR;parent=CP101292_IS_31
CP101292	ISEScan	insertion_sequence	1315377	1316718	.		.	ID=CP101292_IS_32;family=IS110;cluster=IS110_219
CP101292	ISEScan	terminal_inverted_repeat	1315377	1315386	.		.	ID=CP101292_IS_32_TIR;parent=CP101292_IS_32
CP101292	ISEScan	terminal_inverted_repeat	1316709	1316718	.		.	ID=CP101292_IS_32_TIR;parent=CP101292_IS_32
CP101292	ISEScan	insertion_sequence	1354425	1355351	.	-	.	ID=CP101292_IS_33;family=IS481;cluster=IS481_213
CP101292	ISEScan	terminal_inverted_repeat	1354425	1354452	.	-	.	ID=CP101292_IS_33_TIR;parent=CP101292_IS_33
CP101292	ISEScan	terminal_inverted_repeat	1355324	1355351	.	-	.	ID=CP101292_IS_33_TIR;parent=CP101292_IS_33
CP101292	ISEScan	insertion_sequence	1408106	1409414	.		.	ID=CP101292_IS_34;family=IS3;cluster=IS3_168
CP101292	ISEScan	terminal_inverted_repeat	1408106	1408129	.		.	ID=CP101292_IS_34_TIR;parent=CP101292_IS_34
CP101292	ISEScan	terminal_inverted_repeat	1409390	1409414	.		.	ID=CP101292_IS_34_TIR;parent=CP101292_IS_34
CP101292	ISEScan	insertion_sequence	1409430	1409890	.		.	ID=CP101292_IS_35;family=IS3;cluster=IS3_168
CP101292	ISEScan	terminal_inverted_repeat	1409430	1409443	.		.	ID=CP101292_IS_35_TIR;parent=CP101292_IS_35
CP101292	ISEScan	terminal_inverted_repeat	1409877	1409890	.		.	ID=CP101292_IS_35_TIR;parent=CP101292_IS_35
CP101292	ISEScan	insertion_sequence	1414750	1417448	.	-	.	ID=CP101292_IS_36;family=IS66;cluster=IS66_46
CP101292	ISEScan	terminal_inverted_repeat	1414750	1414771	.	-	.	ID=CP101292_IS_36_TIR;parent=CP101292_IS_36
CP101292	ISEScan	terminal_inverted_repeat	1417427	1417448	.	-	.	ID=CP101292_IS_36_TIR;parent=CP101292_IS_36
CP101292	ISEScan	insertion_sequence	1428161	1430491	.		.	ID=CP101292_IS_37;family=IS66;cluster=IS66_393
CP101292	ISEScan	terminal_inverted_repeat	1428161	1428184	.		.	ID=CP101292_IS_37_TIR;parent=CP101292_IS_37
CP101292	ISEScan	terminal_inverted_repeat	1430469	1430491	.		.	ID=CP101292_IS_37_TIR;parent=CP101292_IS_37
CP101292	ISEScan	insertion_sequence	1447468	1448733	.	-	.	ID=CP101292_IS_38;family=ISAS1;cluster=ISAS1_192
CP101292	ISEScan	insertion_sequence	1599319	1600080	.	+	.	ID=CP101292_IS_39;family=ISAS1;cluster=ISAS1_192
CP101292	ISEScan	terminal_inverted_repeat	1599319	1599344	.	+	.	ID=CP101292_IS_39_TIR;parent=CP101292_IS_39
CP101292	ISEScan	terminal_inverted_repeat	1600055	1600080	.	+	.	ID=CP101292_IS_39_TIR;parent=CP101292_IS_39
CP101292	ISEScan	insertion_sequence	1692570	1693142	.		.	ID=CP101292_IS_40;family=IS3;cluster=IS3_168
CP101292	ISEScan	terminal_inverted_repeat	1692570	1692576	.		.	ID=CP101292_IS_40_TIR;parent=CP101292_IS_40
CP101292	ISEScan	terminal_inverted_repeat	1693136	1693142	.		.	ID=CP101292_IS_40_TIR;parent=CP101292_IS_40
CP101292	ISEScan	insertion_sequence	1697679	1700132	.		.	ID=CP101292_IS_41;family=IS66;cluster=IS66_46
CP101292	ISEScan	insertion_sequence	1700142	1703577	.		.	ID=CP101292_IS_42;family=IS66;cluster=IS66_46
CP101292	ISEScan	terminal_inverted_repeat	1700142	1700157	.		.	ID=CP101292_IS_42_TIR;parent=CP101292_IS_42
CP101292	ISEScan	terminal_inverted_repeat	1703562	1703577	.		.	ID=CP101292_IS_42_TIR;parent=CP101292_IS_42
CP101292	ISEScan	insertion_sequence	1709709	1713125	.		.	ID=CP101292_IS_43;family=IS66;cluster=IS66_46
CP101292	ISEScan	insertion_sequence	1716036	1718734	.	-	.	ID=CP101292_IS_44;family=IS66;cluster=IS66_46
CP101292	ISEScan	terminal_inverted_repeat	1716036	1716057	.	-	.	ID=CP101292_IS_44_TIR;parent=CP101292_IS_44
CP101292	ISEScan	terminal_inverted_repeat	1718713	1718734	.	-	.	ID=CP101292_IS_44_TIR;parent=CP101292_IS_44
CP101292	ISEScan	insertion_sequence	1751476	1752817	.		.	ID=CP101292_IS_45;family=IS110;cluster=IS110_219
CP101292	ISEScan	terminal_inverted_repeat	1751476	1751485	.		.	ID=CP101292_IS_45_TIR;parent=CP101292_IS_45
CP101292	ISEScan	terminal_inverted_repeat	1752808	1752817	.		.	ID=CP101292_IS_45_TIR;parent=CP101292_IS_45
CP101292	ISEScan	insertion_sequence	1899454	1900795	.		.	ID=CP101292_IS_46;family=IS110;cluster=IS110_219
CP101292	ISEScan	terminal_inverted_repeat	1899454	1899463	.		.	ID=CP101292_IS_46_TIR;parent=CP101292_IS_46
CP101292	ISEScan	terminal_inverted_repeat	1900786	1900795	.		.	ID=CP101292_IS_46_TIR;parent=CP101292_IS_46
CP101292	ISEScan	insertion_sequence	1949726	1952119	.	+	.	ID=CP101292_IS_47;family=IS481;cluster=IS481_21
CP101292	ISEScan	terminal_inverted_repeat	1949726	1949744	.	+	.	ID=CP101292_IS_47_TIR;parent=CP101292_IS_47
CP101292	ISEScan	terminal_inverted_repeat	1952101	1952119	.	+	.	ID=CP101292_IS_47_TIR;parent=CP101292_IS_47
CP101292	ISEScan	insertion_sequence	2011051	2012683	.		.	ID=CP101292_IS_48;family=IS3;cluster=IS3_168
CP101292	ISEScan	terminal_inverted_repeat	2011051	2011102	.		.	ID=CP101292_IS_48_TIR;parent=CP101292_IS_48
CP101292	ISEScan	terminal_inverted_repeat	2012631	2012683	.		.	ID=CP101292_IS_48_TIR;parent=CP101292_IS_48
CP101292	ISEScan	insertion_sequence	2018293	2020912	.		.	ID=CP101292_IS_49;family=IS66;cluster=IS66_46
CP101292	ISEScan	terminal_inverted_repeat	2018293	2018314	.		.	ID=CP101292_IS_49_TIR;parent=CP101292_IS_49
CP101292	ISEScan	terminal_inverted_repeat	2020891	2020912	.		.	ID=CP101292_IS_49_TIR;parent=CP101292_IS_49
CP101292	ISEScan	insertion_sequence	2031087	2032866	.		.	ID=CP101292_IS_50;family=IS66;cluster=IS66_46
CP101292	ISEScan	insertion_sequence	2079521	2080784	.	-	.	ID=CP101292_IS_51;family=IS3;cluster=IS3_176
CP101292	ISEScan	terminal_inverted_repeat	2079521	2079547	.	-	.	ID=CP101292_IS_51_TIR;parent=CP101292_IS_51
CP101292	ISEScan	terminal_inverted_repeat	2080758	2080784	.	-	.	ID=CP101292_IS_51_TIR;parent=CP101292_IS_51
CP101292	ISEScan	insertion_sequence	2081066	2082697	.		.	ID=CP101292_IS_52;family=IS66;cluster=IS66_46
CP101292	ISEScan	terminal_inverted_repeat	2081066	2081081	.		.	ID=CP101292_IS_52_TIR;parent=CP101292_IS_52
CP101292	ISEScan	terminal_inverted_repeat	2082682	2082697	.		.	ID=CP101292_IS_52_TIR;parent=CP101292_IS_52
CP101292	ISEScan	insertion_sequence	2083901	2085164	.		.	ID=CP101292_IS_53;family=IS3;cluster=IS3_176
CP101292	ISEScan	terminal_inverted_repeat	2083901	2083927	.		.	ID=CP101292_IS_53_TIR;parent=CP101292_IS_53
CP101292	ISEScan	terminal_inverted_repeat	2085138	2085164	.		.	ID=CP101292_IS_53_TIR;parent=CP101292_IS_53
CP101292	ISEScan	insertion_sequence	2185682	2186716	.	-	.	ID=CP101292_IS_54;family=IS4;cluster=IS4_463|IS4||protein:plasmid:123269
CP101292	ISEScan	terminal_inverted_repeat	2185682	2185722	.	-	.	ID=CP101292_IS_54_TIR;parent=CP101292_IS_54
CP101292	ISEScan	terminal_inverted_repeat	2186676	2186716	.	-	.	ID=CP101292_IS_54_TIR;parent=CP101292_IS_54
CP101292	ISEScan	insertion_sequence	2248647	2251000	.		.	ID=CP101292_IS_55;family=IS66;cluster=IS66_46
CP101292	ISEScan	terminal_inverted_repeat	2248647	2248667	.		.	ID=CP101292_IS_55_TIR;parent=CP101292_IS_55
CP101292	ISEScan	terminal_inverted_repeat	2250980	2251000	.		.	ID=CP101292_IS_55_TIR;parent=CP101292_IS_55
CP101292	ISEScan	insertion_sequence	2349442	2350416	.	+	.	ID=CP101292_IS_56;family=IS1;cluster=IS1_316
CP101292	ISEScan	terminal_inverted_repeat	2349442	2349481	.	+	.	ID=CP101292_IS_56_TIR;parent=CP101292_IS_56
CP101292	ISEScan	terminal_inverted_repeat	2350376	2350416	.	+	.	ID=CP101292_IS_56_TIR;parent=CP101292_IS_56
CP101292	ISEScan	insertion_sequence	2357522	2359963	.	-	.	ID=CP101292_IS_57;family=IS66;cluster=IS66_46
CP101292	ISEScan	terminal_inverted_repeat	2357522	2357543	.	-	.	ID=CP101292_IS_57_TIR;parent=CP101292_IS_57
CP101292	ISEScan	terminal_inverted_repeat	2359942	2359963	.	-	.	ID=CP101292_IS_57_TIR;parent=CP101292_IS_57
CP101292	ISEScan	insertion_sequence	2359706	2360383	.	-	.	ID=CP101292_IS_58;family=IS30;cluster=IS30_173
CP101292	ISEScan	terminal_inverted_repeat	2359706	2359720	.	-	.	ID=CP101292_IS_58_TIR;parent=CP101292_IS_58
CP101292	ISEScan	terminal_inverted_repeat	2360369	2360383	.	-	.	ID=CP101292_IS_58_TIR;parent=CP101292_IS_58
CP101292	ISEScan	insertion_sequence	2360319	2361246	.		.	ID=CP101292_IS_59;family=IS3;cluster=IS3_176
CP101292	ISEScan	terminal_inverted_repeat	2360319	2360326	.		.	ID=CP101292_IS_59_TIR;parent=CP101292_IS_59
CP101292	ISEScan	terminal_inverted_repeat	2361239	2361246	.		.	ID=CP101292_IS_59_TIR;parent=CP101292_IS_59
CP101292	ISEScan	insertion_sequence	2370783	2371834	.	-	.	ID=CP101292_IS_60;family=IS3;cluster=IS3_472
CP101292	ISEScan	terminal_inverted_repeat	2370783	2370794	.	-	.	ID=CP101292_IS_60_TIR;parent=CP101292_IS_60
CP101292	ISEScan	terminal_inverted_repeat	2371823	2371834	.	-	.	ID=CP101292_IS_60_TIR;parent=CP101292_IS_60
CP101292	ISEScan	insertion_sequence	2375753	2376904	.	-	.	ID=CP101292_IS_61;family=IS66;cluster=IS66_43
CP101292	ISEScan	terminal_inverted_repeat	2375753	2375777	.	-	.	ID=CP101292_IS_61_TIR;parent=CP101292_IS_61
CP101292	ISEScan	terminal_inverted_repeat	2376881	2376904	.	-	.	ID=CP101292_IS_61_TIR;parent=CP101292_IS_61
CP101292	ISEScan	insertion_sequence	2377495	2379117	.	+	.	ID=CP101292_IS_62;family=IS66;cluster=IS66_46
CP101292	ISEScan	terminal_inverted_repeat	2377495	2377516	.	+	.	ID=CP101292_IS_62_TIR;parent=CP101292_IS_62
CP101292	ISEScan	terminal_inverted_repeat	2379096	2379117	.	+	.	ID=CP101292_IS_62_TIR;parent=CP101292_IS_62
CP101292	ISEScan	insertion_sequence	2378910	2380359	.	-	.	ID=CP101292_IS_63;family=IS66;cluster=IS66_43
CP101292	ISEScan	terminal_inverted_repeat	2378910	2378942	.	-	.	ID=CP101292_IS_63_TIR;parent=CP101292_IS_63
CP101292	ISEScan	terminal_inverted_repeat	2380326	2380359	.	-	.	ID=CP101292_IS_63_TIR;parent=CP101292_IS_63
CP101292	ISEScan	insertion_sequence	2392972	2393482	.	+	.	ID=CP101292_IS_64;family=IS66;cluster=IS66_345
CP101292	ISEScan	terminal_inverted_repeat	2392972	2392982	.	+	.	ID=CP101292_IS_64_TIR;parent=CP101292_IS_64
CP101292	ISEScan	terminal_inverted_repeat	2393472	2393482	.	+	.	ID=CP101292_IS_64_TIR;parent=CP101292_IS_64
CP101292	ISEScan	insertion_sequence	2403146	2403913	.		.	ID=CP101292_IS_65;family=IS1;cluster=IS1_316
CP101292	ISEScan	terminal_inverted_repeat	2403146	2403168	.		.	ID=CP101292_IS_65_TIR;parent=CP101292_IS_65
CP101292	ISEScan	terminal_inverted_repeat	2403891	2403913	.		.	ID=CP101292_IS_65_TIR;parent=CP101292_IS_65
CP101292	ISEScan	insertion_sequence	2415176	2415475	.	+	.	ID=CP101292_IS_66;family=IS481;cluster=IS481_228
CP101292	ISEScan	insertion_sequence	2415473	2416486	.	-	.	ID=CP101292_IS_67;family=IS3;cluster=IS3_168
CP101292	ISEScan	terminal_inverted_repeat	2415473	2415484	.	-	.	ID=CP101292_IS_67_TIR;parent=CP101292_IS_67
CP101292	ISEScan	terminal_inverted_repeat	2416475	2416486	.	-	.	ID=CP101292_IS_67_TIR;parent=CP101292_IS_67
CP101292	ISEScan	insertion_sequence	2426434	2426682	.	-	.	ID=CP101292_IS_68;family=IS3;cluster=IS3_168
CP101292	ISEScan	insertion_sequence	2569178	2572991	.		.	ID=CP101292_IS_69;family=IS66;cluster=IS66_46
CP101292	ISEScan	terminal_inverted_repeat	2569178	2569190	.		.	ID=CP101292_IS_69_TIR;parent=CP101292_IS_69
CP101292	ISEScan	terminal_inverted_repeat	2572979	2572991	.		.	ID=CP101292_IS_69_TIR;parent=CP101292_IS_69
CP101292	ISEScan	insertion_sequence	2572998	2575696	.		.	ID=CP101292_IS_70;family=IS66;cluster=IS66_46
CP101292	ISEScan	terminal_inverted_repeat	2572998	2573019	.		.	ID=CP101292_IS_70_TIR;parent=CP101292_IS_70
CP101292	ISEScan	terminal_inverted_repeat	2575675	2575696	.		.	ID=CP101292_IS_70_TIR;parent=CP101292_IS_70
CP101292	ISEScan	insertion_sequence	2646131	2648589	.		.	ID=CP101292_IS_71;family=IS66;cluster=IS66_46
CP101292	ISEScan	insertion_sequence	2648583	2650320	.		.	ID=CP101292_IS_72;family=IS66;cluster=IS66_46
CP101292	ISEScan	terminal_inverted_repeat	2648583	2648607	.		.	ID=CP101292_IS_72_TIR;parent=CP101292_IS_72
CP101292	ISEScan	terminal_inverted_repeat	2650296	2650320	.		.	ID=CP101292_IS_72_TIR;parent=CP101292_IS_72
CP101292	ISEScan	insertion_sequence	2651754	2654452	.	-	.	ID=CP101292_IS_73;family=IS66;cluster=IS66_46
CP101292	ISEScan	terminal_inverted_repeat	2651754	2651775	.	-	.	ID=CP101292_IS_73_TIR;parent=CP101292_IS_73
CP101292	ISEScan	terminal_inverted_repeat	2654431	2654452	.	-	.	ID=CP101292_IS_73_TIR;parent=CP101292_IS_73
CP101292	ISEScan	insertion_sequence	2660222	2661549	.	-	.	ID=CP101292_IS_74;family=IS256;cluster=IS256_47
CP101292	ISEScan	terminal_inverted_repeat	2660222	2660243	.	-	.	ID=CP101292_IS_74_TIR;parent=CP101292_IS_74
CP101292	ISEScan	terminal_inverted_repeat	2661529	2661549	.	-	.	ID=CP101292_IS_74_TIR;parent=CP101292_IS_74
CP101292	ISEScan	insertion_sequence	2664275	2665407	.	-	.	ID=CP101292_IS_75;family=IS630;cluster=IS630_214
CP101292	ISEScan	terminal_inverted_repeat	2664275	2664295	.	-	.	ID=CP101292_IS_75_TIR;parent=CP101292_IS_75
CP101292	ISEScan	terminal_inverted_repeat	2665387	2665407	.	-	.	ID=CP101292_IS_75_TIR;parent=CP101292_IS_75
CP101292	ISEScan	insertion_sequence	2769741	2771004	.		.	ID=CP101292_IS_76;family=IS3;cluster=IS3_176
CP101292	ISEScan	terminal_inverted_repeat	2769741	2769767	.		.	ID=CP101292_IS_76_TIR;parent=CP101292_IS_76
CP101292	ISEScan	terminal_inverted_repeat	2770978	2771004	.		.	ID=CP101292_IS_76_TIR;parent=CP101292_IS_76
CP101292	ISEScan	insertion_sequence	2773227	2774349	.	+	.	ID=CP101292_IS_77;family=IS21;cluster=IS21_259
CP101292	ISEScan	terminal_inverted_repeat	2773227	2773245	.	+	.	ID=CP101292_IS_77_TIR;parent=CP101292_IS_77
CP101292	ISEScan	terminal_inverted_repeat	2774331	2774349	.	+	.	ID=CP101292_IS_77_TIR;parent=CP101292_IS_77
CP101292	ISEScan	insertion_sequence	2797197	2800196	.		.	ID=CP101292_IS_78;family=IS66;cluster=IS66_46
CP101292	ISEScan	terminal_inverted_repeat	2797197	2797211	.		.	ID=CP101292_IS_78_TIR;parent=CP101292_IS_78
CP101292	ISEScan	terminal_inverted_repeat	2800182	2800196	.		.	ID=CP101292_IS_78_TIR;parent=CP101292_IS_78
CP101292	ISEScan	insertion_sequence	2807878	2810850	.		.	ID=CP101292_IS_79;family=IS66;cluster=IS66_46
CP101292	ISEScan	terminal_inverted_repeat	2807878	2807893	.		.	ID=CP101292_IS_79_TIR;parent=CP101292_IS_79
CP101292	ISEScan	terminal_inverted_repeat	2810835	2810850	.		.	ID=CP101292_IS_79_TIR;parent=CP101292_IS_79
CP101292	ISEScan	insertion_sequence	2875503	2877256	.		.	ID=CP101292_IS_80;family=IS200/IS605;cluster=IS200/IS605_138
CP101292	ISEScan	insertion_sequence	2908787	2910075	.		.	ID=CP101292_IS_81;family=ISAS1;cluster=ISAS1_192
CP101292	ISEScan	terminal_inverted_repeat	2908787	2908803	.		.	ID=CP101292_IS_81_TIR;parent=CP101292_IS_81
CP101292	ISEScan	terminal_inverted_repeat	2910059	2910075	.		.	ID=CP101292_IS_81_TIR;parent=CP101292_IS_81
CP101292	ISEScan	insertion_sequence	2963371	2964679	.		.	ID=CP101292_IS_82;family=IS3;cluster=IS3_168
CP101292	ISEScan	terminal_inverted_repeat	2963371	2963395	.		.	ID=CP101292_IS_82_TIR;parent=CP101292_IS_82
CP101292	ISEScan	terminal_inverted_repeat	2964656	2964679	.		.	ID=CP101292_IS_82_TIR;parent=CP101292_IS_82
CP101292	ISEScan	insertion_sequence	3010434	3011201	.		.	ID=CP101292_IS_83;family=IS1;cluster=IS1_316
CP101292	ISEScan	terminal_inverted_repeat	3010434	3010456	.		.	ID=CP101292_IS_83_TIR;parent=CP101292_IS_83
CP101292	ISEScan	terminal_inverted_repeat	3011179	3011201	.		.	ID=CP101292_IS_83_TIR;parent=CP101292_IS_83
CP101292	ISEScan	insertion_sequence	3025499	3027202	.		.	ID=CP101292_IS_84;family=IS66;cluster=IS66_46
CP101292	ISEScan	terminal_inverted_repeat	3025499	3025523	.		.	ID=CP101292_IS_84_TIR;parent=CP101292_IS_84
CP101292	ISEScan	terminal_inverted_repeat	3027178	3027202	.		.	ID=CP101292_IS_84_TIR;parent=CP101292_IS_84
CP101292	ISEScan	insertion_sequence	3032790	3035243	.		.	ID=CP101292_IS_85;family=IS66;cluster=IS66_46
CP101292	ISEScan	insertion_sequence	3065212	3068123	.	-	.	ID=CP101292_IS_86;family=IS21;cluster=IS21_259
CP101292	ISEScan	terminal_inverted_repeat	3065212	3065219	.	-	.	ID=CP101292_IS_86_TIR;parent=CP101292_IS_86
CP101292	ISEScan	terminal_inverted_repeat	3068116	3068123	.	-	.	ID=CP101292_IS_86_TIR;parent=CP101292_IS_86
CP101292	ISEScan	insertion_sequence	3073825	3075358	.	+	.	ID=CP101292_IS_87;family=new;cluster=new_150
CP101292	ISEScan	insertion_sequence	3082628	3084972	.		.	ID=CP101292_IS_88;family=IS66;cluster=IS66_393
CP101292	ISEScan	terminal_inverted_repeat	3082628	3082644	.		.	ID=CP101292_IS_88_TIR;parent=CP101292_IS_88
CP101292	ISEScan	terminal_inverted_repeat	3084956	3084972	.		.	ID=CP101292_IS_88_TIR;parent=CP101292_IS_88
CP101292	ISEScan	insertion_sequence	3111238	3113063	.	-	.	ID=CP101292_IS_89;family=ISNCY;cluster=ISNCY_86
CP101292	ISEScan	terminal_inverted_repeat	3111238	3111258	.	-	.	ID=CP101292_IS_89_TIR;parent=CP101292_IS_89
CP101292	ISEScan	terminal_inverted_repeat	3113043	3113063	.	-	.	ID=CP101292_IS_89_TIR;parent=CP101292_IS_89
CP101292	ISEScan	insertion_sequence	3119739	3122437	.	-	.	ID=CP101292_IS_90;family=IS66;cluster=IS66_46
CP101292	ISEScan	terminal_inverted_repeat	3119739	3119760	.	-	.	ID=CP101292_IS_90_TIR;parent=CP101292_IS_90
CP101292	ISEScan	terminal_inverted_repeat	3122416	3122437	.	-	.	ID=CP101292_IS_90_TIR;parent=CP101292_IS_90
CP101292	ISEScan	insertion_sequence	3122438	3123972	.		.	ID=CP101292_IS_91;family=new;cluster=new_150
CP101292	ISEScan	insertion_sequence	3287232	3288573	.		.	ID=CP101292_IS_92;family=IS110;cluster=IS110_219
CP101292	ISEScan	terminal_inverted_repeat	3287232	3287241	.		.	ID=CP101292_IS_92_TIR;parent=CP101292_IS_92
CP101292	ISEScan	terminal_inverted_repeat	3288564	3288573	.		.	ID=CP101292_IS_92_TIR;parent=CP101292_IS_92
CP101292	ISEScan	insertion_sequence	3342745	3344496	.		.	ID=CP101292_IS_93;family=IS200/IS605;cluster=IS200/IS605_138
CP101292	ISEScan	insertion_sequence	3387658	3388921	.		.	ID=CP101292_IS_94;family=IS3;cluster=IS3_176
CP101292	ISEScan	terminal_inverted_repeat	3387658	3387684	.		.	ID=CP101292_IS_94_TIR;parent=CP101292_IS_94
CP101292	ISEScan	terminal_inverted_repeat	3388895	3388921	.		.	ID=CP101292_IS_94_TIR;parent=CP101292_IS_94
CP101292	ISEScan	insertion_sequence	3392323	3395349	.		.	ID=CP101292_IS_95;family=IS66;cluster=IS66_46
CP101292	ISEScan	terminal_inverted_repeat	3392323	3392350	.		.	ID=CP101292_IS_95_TIR;parent=CP101292_IS_95
CP101292	ISEScan	terminal_inverted_repeat	3395322	3395349	.		.	ID=CP101292_IS_95_TIR;parent=CP101292_IS_95
CP101292	ISEScan	insertion_sequence	3402329	3405328	.		.	ID=CP101292_IS_96;family=IS66;cluster=IS66_46
CP101292	ISEScan	terminal_inverted_repeat	3402329	3402340	.		.	ID=CP101292_IS_96_TIR;parent=CP101292_IS_96
CP101292	ISEScan	terminal_inverted_repeat	3405317	3405328	.		.	ID=CP101292_IS_96_TIR;parent=CP101292_IS_96
CP101292	ISEScan	insertion_sequence	3413803	3414375	.		.	ID=CP101292_IS_97;family=IS3;cluster=IS3_168
CP101292	ISEScan	terminal_inverted_repeat	3413803	3413809	.		.	ID=CP101292_IS_97_TIR;parent=CP101292_IS_97
CP101292	ISEScan	terminal_inverted_repeat	3414369	3414375	.		.	ID=CP101292_IS_97_TIR;parent=CP101292_IS_97
CP101292	ISEScan	insertion_sequence	3425112	3427984	.		.	ID=CP101292_IS_98;family=IS21;cluster=IS21_259
CP101292	ISEScan	terminal_inverted_repeat	3425112	3425123	.		.	ID=CP101292_IS_98_TIR;parent=CP101292_IS_98
CP101292	ISEScan	terminal_inverted_repeat	3427973	3427984	.		.	ID=CP101292_IS_98_TIR;parent=CP101292_IS_98
CP101292	ISEScan	insertion_sequence	3561587	3562354	.	+	.	ID=CP101292_IS_99;family=IS1;cluster=IS1_316
CP101292	ISEScan	terminal_inverted_repeat	3561587	3561609	.	+	.	ID=CP101292_IS_99_TIR;parent=CP101292_IS_99
CP101292	ISEScan	terminal_inverted_repeat	3562332	3562354	.	+	.	ID=CP101292_IS_99_TIR;parent=CP101292_IS_99
CP101292	ISEScan	insertion_sequence	3619096	3620105	.		.	ID=CP101292_IS_100;family=IS3;cluster=IS3_445|IS3||protein:plasmid:114110
CP101292	ISEScan	insertion_sequence	3621319	3623086	.		.	ID=CP101292_IS_101;family=IS66;cluster=IS66_46
CP101292	ISEScan	terminal_inverted_repeat	3621319	3621361	.		.	ID=CP101292_IS_101_TIR;parent=CP101292_IS_101
CP101292	ISEScan	terminal_inverted_repeat	3623044	3623086	.		.	ID=CP101292_IS_101_TIR;parent=CP101292_IS_101
CP101292	ISEScan	insertion_sequence	3623773	3625036	.	+	.	ID=CP101292_IS_102;family=IS110;cluster=IS110_236
CP101292	ISEScan	terminal_inverted_repeat	3623773	3623790	.	+	.	ID=CP101292_IS_102_TIR;parent=CP101292_IS_102
CP101292	ISEScan	terminal_inverted_repeat	3625019	3625036	.	+	.	ID=CP101292_IS_102_TIR;parent=CP101292_IS_102
CP101292	ISEScan	insertion_sequence	3624918	3626323	.		.	ID=CP101292_IS_103;family=IS66;cluster=IS66_46
CP101292	ISEScan	terminal_inverted_repeat	3624918	3624928	.		.	ID=CP101292_IS_103_TIR;parent=CP101292_IS_103
CP101292	ISEScan	terminal_inverted_repeat	3626313	3626323	.		.	ID=CP101292_IS_103_TIR;parent=CP101292_IS_103
CP101292	ISEScan	insertion_sequence	3628275	3629777	.		.	ID=CP101292_IS_104;family=IS66;cluster=IS66_46
CP101292	ISEScan	terminal_inverted_repeat	3628275	3628299	.		.	ID=CP101292_IS_104_TIR;parent=CP101292_IS_104
CP101292	ISEScan	terminal_inverted_repeat	3629753	3629777	.		.	ID=CP101292_IS_104_TIR;parent=CP101292_IS_104
CP101292	ISEScan	insertion_sequence	3629859	3632300	.	-	.	ID=CP101292_IS_105;family=IS66;cluster=IS66_46
CP101292	ISEScan	terminal_inverted_repeat	3629859	3629880	.	-	.	ID=CP101292_IS_105_TIR;parent=CP101292_IS_105
CP101292	ISEScan	terminal_inverted_repeat	3632279	3632300	.	-	.	ID=CP101292_IS_105_TIR;parent=CP101292_IS_105
CP101292	ISEScan	insertion_sequence	3641218	3643671	.	-	.	ID=CP101292_IS_106;family=IS66;cluster=IS66_46
CP101292	ISEScan	insertion_sequence	3647951	3649115	.	+	.	ID=CP101292_IS_107;family=IS110;cluster=IS110_208
CP101292	ISEScan	terminal_inverted_repeat	3647951	3647970	.	+	.	ID=CP101292_IS_107_TIR;parent=CP101292_IS_107
CP101292	ISEScan	terminal_inverted_repeat	3649096	3649115	.	+	.	ID=CP101292_IS_107_TIR;parent=CP101292_IS_107
CP101292	ISEScan	insertion_sequence	3781326	3783614	.		.	ID=CP101292_IS_108;family=IS66;cluster=IS66_46
CP101292	ISEScan	terminal_inverted_repeat	3781326	3781347	.		.	ID=CP101292_IS_108_TIR;parent=CP101292_IS_108
CP101292	ISEScan	terminal_inverted_repeat	3783593	3783614	.		.	ID=CP101292_IS_108_TIR;parent=CP101292_IS_108
CP101292	ISEScan	insertion_sequence	3789381	3792079	.	+	.	ID=CP101292_IS_109;family=IS66;cluster=IS66_46
CP101292	ISEScan	terminal_inverted_repeat	3789381	3789402	.	+	.	ID=CP101292_IS_109_TIR;parent=CP101292_IS_109
CP101292	ISEScan	terminal_inverted_repeat	3792058	3792079	.	+	.	ID=CP101292_IS_109_TIR;parent=CP101292_IS_109
CP101292	ISEScan	insertion_sequence	3792093	3793487	.		.	ID=CP101292_IS_110;family=IS66;cluster=IS66_46
CP101292	ISEScan	terminal_inverted_repeat	3792093	3792108	.		.	ID=CP101292_IS_110_TIR;parent=CP101292_IS_110
CP101292	ISEScan	terminal_inverted_repeat	3793472	3793487	.		.	ID=CP101292_IS_110_TIR;parent=CP101292_IS_110
CP101292	ISEScan	insertion_sequence	3953752	3954027	.	+	.	ID=CP101292_IS_111;family=IS256;cluster=IS256_395
CP101292	ISEScan	insertion_sequence	3955028	3957532	.		.	ID=CP101292_IS_112;family=IS66;cluster=IS66_46
CP101292	ISEScan	terminal_inverted_repeat	3955028	3955042	.		.	ID=CP101292_IS_112_TIR;parent=CP101292_IS_112
CP101292	ISEScan	terminal_inverted_repeat	3957518	3957532	.		.	ID=CP101292_IS_112_TIR;parent=CP101292_IS_112
CP101292	ISEScan	insertion_sequence	3957643	3960097	.		.	ID=CP101292_IS_113;family=IS66;cluster=IS66_46
CP101292	ISEScan	insertion_sequence	3960848	3963647	.	-	.	ID=CP101292_IS_114;family=IS66;cluster=IS66_393
CP101292	ISEScan	insertion_sequence	3967335	3970469	.		.	ID=CP101292_IS_115;family=IS66;cluster=IS66_46
CP101292	ISEScan	insertion_sequence	3978883	3979455	.		.	ID=CP101292_IS_116;family=IS3;cluster=IS3_168
CP101292	ISEScan	terminal_inverted_repeat	3978883	3978889	.		.	ID=CP101292_IS_116_TIR;parent=CP101292_IS_116
CP101292	ISEScan	terminal_inverted_repeat	3979449	3979455	.		.	ID=CP101292_IS_116_TIR;parent=CP101292_IS_116
CP101292	ISEScan	insertion_sequence	4023623	4024630	.	+	.	ID=CP101292_IS_117;family=ISNCY;cluster=ISNCY_229
CP101292	ISEScan	terminal_inverted_repeat	4023623	4023636	.	+	.	ID=CP101292_IS_117_TIR;parent=CP101292_IS_117
CP101292	ISEScan	terminal_inverted_repeat	4024617	4024630	.	+	.	ID=CP101292_IS_117_TIR;parent=CP101292_IS_117
CP101292	ISEScan	insertion_sequence	4082397	4083824	.	-	.	ID=CP101292_IS_118;family=ISNCY;cluster=ISNCY_229
CP101292	ISEScan	terminal_inverted_repeat	4082397	4082406	.	-	.	ID=CP101292_IS_118_TIR;parent=CP101292_IS_118
CP101292	ISEScan	terminal_inverted_repeat	4083815	4083824	.	-	.	ID=CP101292_IS_118_TIR;parent=CP101292_IS_118
CP101292	ISEScan	insertion_sequence	4187097	4188360	.		.	ID=CP101292_IS_119;family=IS3;cluster=IS3_176
CP101292	ISEScan	terminal_inverted_repeat	4187097	4187123	.		.	ID=CP101292_IS_119_TIR;parent=CP101292_IS_119
CP101292	ISEScan	terminal_inverted_repeat	4188334	4188360	.		.	ID=CP101292_IS_119_TIR;parent=CP101292_IS_119
CP101292	ISEScan	insertion_sequence	4193017	4195715	.		.	ID=CP101292_IS_120;family=IS66;cluster=IS66_46
CP101292	ISEScan	terminal_inverted_repeat	4193017	4193038	.		.	ID=CP101292_IS_120_TIR;parent=CP101292_IS_120
CP101292	ISEScan	terminal_inverted_repeat	4195694	4195715	.		.	ID=CP101292_IS_120_TIR;parent=CP101292_IS_120
CP101292	ISEScan	insertion_sequence	4533491	4536435	.		.	ID=CP101292_IS_121;family=IS66;cluster=IS66_46
CP101292	ISEScan	terminal_inverted_repeat	4533491	4533511	.		.	ID=CP101292_IS_121_TIR;parent=CP101292_IS_121
CP101292	ISEScan	terminal_inverted_repeat	4536414	4536435	.		.	ID=CP101292_IS_121_TIR;parent=CP101292_IS_121
CP101292	ISEScan	insertion_sequence	4572112	4573375	.	-	.	ID=CP101292_IS_122;family=IS3;cluster=IS3_176
CP101292	ISEScan	terminal_inverted_repeat	4572112	4572138	.	-	.	ID=CP101292_IS_122_TIR;parent=CP101292_IS_122
CP101292	ISEScan	terminal_inverted_repeat	4573349	4573375	.	-	.	ID=CP101292_IS_122_TIR;parent=CP101292_IS_122
CP101292	ISEScan	insertion_sequence	4584480	4586807	.	-	.	ID=CP101292_IS_123;family=IS3;cluster=IS3_168
CP101292	ISEScan	terminal_inverted_repeat	4584480	4584502	.	-	.	ID=CP101292_IS_123_TIR;parent=CP101292_IS_123
CP101292	ISEScan	terminal_inverted_repeat	4586785	4586807	.	-	.	ID=CP101292_IS_123_TIR;parent=CP101292_IS_123
CP101292	ISEScan	insertion_sequence	4586650	4587659	.	-	.	ID=CP101292_IS_124;family=IS3;cluster=IS3_445|IS3||protein:plasmid:114110
CP101292	ISEScan	insertion_sequence	4818226	4820924	.		.	ID=CP101292_IS_125;family=IS66;cluster=IS66_46
CP101292	ISEScan	terminal_inverted_repeat	4818226	4818247	.		.	ID=CP101292_IS_125_TIR;parent=CP101292_IS_125
CP101292	ISEScan	terminal_inverted_repeat	4820903	4820924	.		.	ID=CP101292_IS_125_TIR;parent=CP101292_IS_125
CP101292	ISEScan	insertion_sequence	4966318	4967343	.	+	.	ID=CP101292_IS_126;family=IS66;cluster=IS66_46
CP101292	ISEScan	terminal_inverted_repeat	4966318	4966337	.	+	.	ID=CP101292_IS_126_TIR;parent=CP101292_IS_126
CP101292	ISEScan	terminal_inverted_repeat	4967324	4967343	.	+	.	ID=CP101292_IS_126_TIR;parent=CP101292_IS_126
CP101292	ISEScan	insertion_sequence	4969860	4971051	.	+	.	ID=CP101292_IS_127;family=IS110;cluster=IS110_139
CP101292	ISEScan	terminal_inverted_repeat	4969860	4969874	.	+	.	ID=CP101292_IS_127_TIR;parent=CP101292_IS_127
CP101292	ISEScan	terminal_inverted_repeat	4971037	4971051	.	+	.	ID=CP101292_IS_127_TIR;parent=CP101292_IS_127
CP101292	ISEScan	insertion_sequence	4971088	4972397	.		.	ID=CP101292_IS_128;family=IS3;cluster=IS3_168
CP101292	ISEScan	terminal_inverted_repeat	4971088	4971112	.		.	ID=CP101292_IS_128_TIR;parent=CP101292_IS_128
CP101292	ISEScan	terminal_inverted_repeat	4972373	4972397	.		.	ID=CP101292_IS_128_TIR;parent=CP101292_IS_128
CP101292	ISEScan	insertion_sequence	5000307	5001563	.	+	.	ID=CP101292_IS_129;family=IS110;cluster=IS110_219
CP101292	ISEScan	terminal_inverted_repeat	5000307	5000315	.	+	.	ID=CP101292_IS_129_TIR;parent=CP101292_IS_129
CP101292	ISEScan	terminal_inverted_repeat	5001555	5001563	.	+	.	ID=CP101292_IS_129_TIR;parent=CP101292_IS_129
CP101292	ISEScan	insertion_sequence	5170004	5171296	.		.	ID=CP101292_IS_130;family=IS110;cluster=IS110_219
CP101292	ISEScan	terminal_inverted_repeat	5170004	5170008	.		.	ID=CP101292_IS_130_TIR;parent=CP101292_IS_130
CP101292	ISEScan	terminal_inverted_repeat	5171292	5171296	.		.	ID=CP101292_IS_130_TIR;parent=CP101292_IS_130
CP101292	ISEScan	insertion_sequence	5289083	5290391	.		.	ID=CP101292_IS_131;family=IS3;cluster=IS3_168
CP101292	ISEScan	terminal_inverted_repeat	5289083	5289107	.		.	ID=CP101292_IS_131_TIR;parent=CP101292_IS_131
CP101292	ISEScan	terminal_inverted_repeat	5290368	5290391	.		.	ID=CP101292_IS_131_TIR;parent=CP101292_IS_131
CP101292	ISEScan	insertion_sequence	5397496	5398848	.	+	.	ID=CP101292_IS_132;family=ISNCY;cluster=ISNCY_229
CP101292	ISEScan	terminal_inverted_repeat	5397496	5397522	.	+	.	ID=CP101292_IS_132_TIR;parent=CP101292_IS_132
CP101292	ISEScan	terminal_inverted_repeat	5398822	5398848	.	+	.	ID=CP101292_IS_132_TIR;parent=CP101292_IS_132
CP101292	ISEScan	insertion_sequence	5481215	5482505	.		.	ID=CP101292_IS_133;family=ISAS1;cluster=ISAS1_192
CP101292	ISEScan	terminal_inverted_repeat	5481215	5481232	.		.	ID=CP101292_IS_133_TIR;parent=CP101292_IS_133
CP101292	ISEScan	terminal_inverted_repeat	5482488	5482505	.		.	ID=CP101292_IS_133_TIR;parent=CP101292_IS_133
CP101292	ISEScan	insertion_sequence	5566964	5568305	.	+	.	ID=CP101292_IS_134;family=IS110;cluster=IS110_219
CP101292	ISEScan	terminal_inverted_repeat	5566964	5566974	.	+	.	ID=CP101292_IS_134_TIR;parent=CP101292_IS_134
CP101292	ISEScan	terminal_inverted_repeat	5568295	5568305	.	+	.	ID=CP101292_IS_134_TIR;parent=CP101292_IS_134
CP101292	ISEScan	insertion_sequence	5578914	5579683	.	+	.	ID=CP101292_IS_135;family=IS1;cluster=IS1_316
CP101292	ISEScan	terminal_inverted_repeat	5578914	5578939	.	+	.	ID=CP101292_IS_135_TIR;parent=CP101292_IS_135
CP101292	ISEScan	terminal_inverted_repeat	5579658	5579683	.	+	.	ID=CP101292_IS_135_TIR;parent=CP101292_IS_135
CP101292	ISEScan	insertion_sequence	5632396	5633771	.	+	.	ID=CP101292_IS_136;family=IS110;cluster=IS110_219
CP101292	ISEScan	terminal_inverted_repeat	5632396	5632409	.	+	.	ID=CP101292_IS_136_TIR;parent=CP101292_IS_136
CP101292	ISEScan	terminal_inverted_repeat	5633758	5633771	.	+	.	ID=CP101292_IS_136_TIR;parent=CP101292_IS_136
BAA-2192 (O145:NM)
Accession	source	feature	start	end	score	strand	frame	attribute
CP101310	ISEScan	insertion_sequence	4	1902	.	+	.	ID=CP101310_IS_1;family=IS21;cluster=IS21_259
CP101310	ISEScan	terminal_inverted_repeat	4	16	.	+	.	ID=CP101310_IS_1_TIR;parent=CP101310_IS_1
CP101310	ISEScan	terminal_inverted_repeat	1890	1902	.	+	.	ID=CP101310_IS_1_TIR;parent=CP101310_IS_1
CP101310	ISEScan	insertion_sequence	406266	407700	.	-	.	ID=CP101310_IS_2;family=ISNCY;cluster=ISNCY_229
CP101310	ISEScan	terminal_inverted_repeat	406266	406294	.	-	.	ID=CP101310_IS_2_TIR;parent=CP101310_IS_2
CP101310	ISEScan	terminal_inverted_repeat	407672	407700	.	-	.	ID=CP101310_IS_2_TIR;parent=CP101310_IS_2
CP101310	ISEScan	insertion_sequence	511064	512361	.		.	ID=CP101310_IS_3;family=IS3;cluster=IS3_168
CP101310	ISEScan	terminal_inverted_repeat	511064	511082	.		.	ID=CP101310_IS_3_TIR;parent=CP101310_IS_3
CP101310	ISEScan	terminal_inverted_repeat	512343	512361	.		.	ID=CP101310_IS_3_TIR;parent=CP101310_IS_3
CP101310	ISEScan	insertion_sequence	807950	809259	.		.	ID=CP101310_IS_4;family=IS3;cluster=IS3_168
CP101310	ISEScan	terminal_inverted_repeat	807950	807974	.		.	ID=CP101310_IS_4_TIR;parent=CP101310_IS_4
CP101310	ISEScan	terminal_inverted_repeat	809235	809259	.		.	ID=CP101310_IS_4_TIR;parent=CP101310_IS_4
CP101310	ISEScan	insertion_sequence	809919	811228	.		.	ID=CP101310_IS_5;family=IS3;cluster=IS3_168
CP101310	ISEScan	terminal_inverted_repeat	809919	809943	.		.	ID=CP101310_IS_5_TIR;parent=CP101310_IS_5
CP101310	ISEScan	terminal_inverted_repeat	811204	811228	.		.	ID=CP101310_IS_5_TIR;parent=CP101310_IS_5
CP101310	ISEScan	insertion_sequence	811406	812651	.	+	.	ID=CP101310_IS_6;family=IS3;cluster=IS3_176
CP101310	ISEScan	terminal_inverted_repeat	811406	811432	.	+	.	ID=CP101310_IS_6_TIR;parent=CP101310_IS_6
CP101310	ISEScan	terminal_inverted_repeat	812625	812651	.	+	.	ID=CP101310_IS_6_TIR;parent=CP101310_IS_6
CP101310	ISEScan	insertion_sequence	812332	813338	.	+	.	ID=CP101310_IS_7;family=IS3;cluster=IS3_251
CP101310	ISEScan	terminal_inverted_repeat	812332	812345	.	+	.	ID=CP101310_IS_7_TIR;parent=CP101310_IS_7
CP101310	ISEScan	terminal_inverted_repeat	813325	813338	.	+	.	ID=CP101310_IS_7_TIR;parent=CP101310_IS_7
CP101310	ISEScan	insertion_sequence	821323	822075	.		.	ID=CP101310_IS_8;family=IS1;cluster=IS1_316
CP101310	ISEScan	terminal_inverted_repeat	821323	821345	.		.	ID=CP101310_IS_8_TIR;parent=CP101310_IS_8
CP101310	ISEScan	terminal_inverted_repeat	822053	822075	.		.	ID=CP101310_IS_8_TIR;parent=CP101310_IS_8
CP101310	ISEScan	insertion_sequence	1176871	1178180	.		.	ID=CP101310_IS_9;family=IS3;cluster=IS3_168
CP101310	ISEScan	terminal_inverted_repeat	1176871	1176895	.		.	ID=CP101310_IS_9_TIR;parent=CP101310_IS_9
CP101310	ISEScan	terminal_inverted_repeat	1178156	1178180	.		.	ID=CP101310_IS_9_TIR;parent=CP101310_IS_9
CP101310	ISEScan	insertion_sequence	1334505	1335942	.	-	.	ID=CP101310_IS_10;family=IS110;cluster=IS110_139
CP101310	ISEScan	terminal_inverted_repeat	1334505	1334517	.	-	.	ID=CP101310_IS_10_TIR;parent=CP101310_IS_10
CP101310	ISEScan	terminal_inverted_repeat	1335930	1335942	.	-	.	ID=CP101310_IS_10_TIR;parent=CP101310_IS_10
CP101310	ISEScan	insertion_sequence	1365050	1366359	.		.	ID=CP101310_IS_11;family=IS3;cluster=IS3_168
CP101310	ISEScan	terminal_inverted_repeat	1365050	1365074	.		.	ID=CP101310_IS_11_TIR;parent=CP101310_IS_11
CP101310	ISEScan	terminal_inverted_repeat	1366335	1366359	.		.	ID=CP101310_IS_11_TIR;parent=CP101310_IS_11
CP101310	ISEScan	insertion_sequence	1420515	1422266	.		.	ID=CP101310_IS_12;family=IS200/IS605;cluster=IS200/IS605_138
CP101310	ISEScan	insertion_sequence	1506713	1507495	.	+	.	ID=CP101310_IS_13;family=ISNCY;cluster=ISNCY_229
CP101310	ISEScan	terminal_inverted_repeat	1506713	1506731	.	+	.	ID=CP101310_IS_13_TIR;parent=CP101310_IS_13
CP101310	ISEScan	terminal_inverted_repeat	1507477	1507495	.	+	.	ID=CP101310_IS_13_TIR;parent=CP101310_IS_13
CP101310	ISEScan	insertion_sequence	1567803	1568024	.	-	.	ID=CP101310_IS_14;family=ISNCY;cluster=ISNCY_229
CP101310	ISEScan	insertion_sequence	1568140	1568902	.	-	.	ID=CP101310_IS_15;family=ISNCY;cluster=ISNCY_229
CP101310	ISEScan	terminal_inverted_repeat	1568140	1568167	.	-	.	ID=CP101310_IS_15_TIR;parent=CP101310_IS_15
CP101310	ISEScan	terminal_inverted_repeat	1568875	1568902	.	-	.	ID=CP101310_IS_15_TIR;parent=CP101310_IS_15
CP101310	ISEScan	insertion_sequence	1703882	1705191	.		.	ID=CP101310_IS_16;family=IS3;cluster=IS3_168
CP101310	ISEScan	terminal_inverted_repeat	1703882	1703906	.		.	ID=CP101310_IS_16_TIR;parent=CP101310_IS_16
CP101310	ISEScan	terminal_inverted_repeat	1705167	1705191	.		.	ID=CP101310_IS_16_TIR;parent=CP101310_IS_16
CP101310	ISEScan	insertion_sequence	1706546	1708283	.		.	ID=CP101310_IS_17;family=IS3;cluster=IS3_168
CP101310	ISEScan	terminal_inverted_repeat	1706546	1706552	.		.	ID=CP101310_IS_17_TIR;parent=CP101310_IS_17
CP101310	ISEScan	terminal_inverted_repeat	1708277	1708283	.		.	ID=CP101310_IS_17_TIR;parent=CP101310_IS_17
CP101310	ISEScan	insertion_sequence	1886112	1887421	.		.	ID=CP101310_IS_18;family=IS3;cluster=IS3_168
CP101310	ISEScan	terminal_inverted_repeat	1886112	1886136	.		.	ID=CP101310_IS_18_TIR;parent=CP101310_IS_18
CP101310	ISEScan	terminal_inverted_repeat	1887397	1887421	.		.	ID=CP101310_IS_18_TIR;parent=CP101310_IS_18
CP101310	ISEScan	insertion_sequence	1892877	1893181	.	+	.	ID=CP101310_IS_19;family=IS66;cluster=IS66_393
CP101310	ISEScan	terminal_inverted_repeat	1892877	1892903	.	+	.	ID=CP101310_IS_19_TIR;parent=CP101310_IS_19
CP101310	ISEScan	terminal_inverted_repeat	1893154	1893181	.	+	.	ID=CP101310_IS_19_TIR;parent=CP101310_IS_19
CP101310	ISEScan	insertion_sequence	1893853	1895162	.		.	ID=CP101310_IS_20;family=IS3;cluster=IS3_168
CP101310	ISEScan	terminal_inverted_repeat	1893853	1893877	.		.	ID=CP101310_IS_20_TIR;parent=CP101310_IS_20
CP101310	ISEScan	terminal_inverted_repeat	1895138	1895162	.		.	ID=CP101310_IS_20_TIR;parent=CP101310_IS_20
CP101310	ISEScan	insertion_sequence	1896325	1897634	.		.	ID=CP101310_IS_21;family=IS3;cluster=IS3_168
CP101310	ISEScan	terminal_inverted_repeat	1896325	1896349	.		.	ID=CP101310_IS_21_TIR;parent=CP101310_IS_21
CP101310	ISEScan	terminal_inverted_repeat	1897610	1897634	.		.	ID=CP101310_IS_21_TIR;parent=CP101310_IS_21
CP101310	ISEScan	insertion_sequence	1936259	1938159	.		.	ID=CP101310_IS_22;family=IS3;cluster=IS3_168
CP101310	ISEScan	insertion_sequence	1943717	1945026	.		.	ID=CP101310_IS_23;family=IS3;cluster=IS3_168
CP101310	ISEScan	terminal_inverted_repeat	1943717	1943741	.		.	ID=CP101310_IS_23_TIR;parent=CP101310_IS_23
CP101310	ISEScan	terminal_inverted_repeat	1945002	1945026	.		.	ID=CP101310_IS_23_TIR;parent=CP101310_IS_23
CP101310	ISEScan	insertion_sequence	1945078	1945935	.		.	ID=CP101310_IS_24;family=IS3;cluster=IS3_168
CP101310	ISEScan	terminal_inverted_repeat	1945078	1945100	.		.	ID=CP101310_IS_24_TIR;parent=CP101310_IS_24
CP101310	ISEScan	terminal_inverted_repeat	1945913	1945935	.		.	ID=CP101310_IS_24_TIR;parent=CP101310_IS_24
CP101310	ISEScan	insertion_sequence	1954126	1955867	.		.	ID=CP101310_IS_25;family=IS3;cluster=IS3_168
CP101310	ISEScan	terminal_inverted_repeat	1954126	1954137	.		.	ID=CP101310_IS_25_TIR;parent=CP101310_IS_25
CP101310	ISEScan	terminal_inverted_repeat	1955856	1955867	.		.	ID=CP101310_IS_25_TIR;parent=CP101310_IS_25
CP101310	ISEScan	insertion_sequence	1955899	1957201	.		.	ID=CP101310_IS_26;family=IS3;cluster=IS3_168
CP101310	ISEScan	terminal_inverted_repeat	1955899	1955922	.		.	ID=CP101310_IS_26_TIR;parent=CP101310_IS_26
CP101310	ISEScan	terminal_inverted_repeat	1957177	1957201	.		.	ID=CP101310_IS_26_TIR;parent=CP101310_IS_26
CP101310	ISEScan	insertion_sequence	2050544	2051853	.		.	ID=CP101310_IS_27;family=IS3;cluster=IS3_168
CP101310	ISEScan	terminal_inverted_repeat	2050544	2050568	.		.	ID=CP101310_IS_27_TIR;parent=CP101310_IS_27
CP101310	ISEScan	terminal_inverted_repeat	2051829	2051853	.		.	ID=CP101310_IS_27_TIR;parent=CP101310_IS_27
CP101310	ISEScan	insertion_sequence	2083088	2084397	.		.	ID=CP101310_IS_28;family=IS3;cluster=IS3_168
CP101310	ISEScan	terminal_inverted_repeat	2083088	2083112	.		.	ID=CP101310_IS_28_TIR;parent=CP101310_IS_28
CP101310	ISEScan	terminal_inverted_repeat	2084373	2084397	.		.	ID=CP101310_IS_28_TIR;parent=CP101310_IS_28
CP101310	ISEScan	insertion_sequence	2426259	2427568	.		.	ID=CP101310_IS_29;family=IS3;cluster=IS3_168
CP101310	ISEScan	terminal_inverted_repeat	2426259	2426283	.		.	ID=CP101310_IS_29_TIR;parent=CP101310_IS_29
CP101310	ISEScan	terminal_inverted_repeat	2427544	2427568	.		.	ID=CP101310_IS_29_TIR;parent=CP101310_IS_29
CP101310	ISEScan	insertion_sequence	2430147	2431456	.		.	ID=CP101310_IS_30;family=IS3;cluster=IS3_168
CP101310	ISEScan	terminal_inverted_repeat	2430147	2430171	.		.	ID=CP101310_IS_30_TIR;parent=CP101310_IS_30
CP101310	ISEScan	terminal_inverted_repeat	2431432	2431456	.		.	ID=CP101310_IS_30_TIR;parent=CP101310_IS_30
CP101310	ISEScan	insertion_sequence	2439844	2440886	.		.	ID=CP101310_IS_31;family=IS3;cluster=IS3_168
CP101310	ISEScan	insertion_sequence	2446706	2448357	.	+	.	ID=CP101310_IS_32;family=IS21;cluster=IS21_259
CP101310	ISEScan	terminal_inverted_repeat	2446706	2446723	.	+	.	ID=CP101310_IS_32_TIR;parent=CP101310_IS_32
CP101310	ISEScan	terminal_inverted_repeat	2448340	2448357	.	+	.	ID=CP101310_IS_32_TIR;parent=CP101310_IS_32
CP101310	ISEScan	insertion_sequence	2456775	2458512	.		.	ID=CP101310_IS_33;family=IS3;cluster=IS3_168
CP101310	ISEScan	terminal_inverted_repeat	2456775	2456781	.		.	ID=CP101310_IS_33_TIR;parent=CP101310_IS_33
CP101310	ISEScan	terminal_inverted_repeat	2458506	2458512	.		.	ID=CP101310_IS_33_TIR;parent=CP101310_IS_33
CP101310	ISEScan	insertion_sequence	2486932	2488241	.		.	ID=CP101310_IS_34;family=IS3;cluster=IS3_168
CP101310	ISEScan	terminal_inverted_repeat	2486932	2486956	.		.	ID=CP101310_IS_34_TIR;parent=CP101310_IS_34
CP101310	ISEScan	terminal_inverted_repeat	2488217	2488241	.		.	ID=CP101310_IS_34_TIR;parent=CP101310_IS_34
CP101310	ISEScan	insertion_sequence	2598314	2599641	.	-	.	ID=CP101310_IS_35;family=ISAS1;cluster=ISAS1_192
CP101310	ISEScan	terminal_inverted_repeat	2598314	2598332	.	-	.	ID=CP101310_IS_35_TIR;parent=CP101310_IS_35
CP101310	ISEScan	terminal_inverted_repeat	2599623	2599641	.	-	.	ID=CP101310_IS_35_TIR;parent=CP101310_IS_35
CP101310	ISEScan	insertion_sequence	2707099	2708836	.		.	ID=CP101310_IS_36;family=IS3;cluster=IS3_168
CP101310	ISEScan	terminal_inverted_repeat	2707099	2707105	.		.	ID=CP101310_IS_36_TIR;parent=CP101310_IS_36
CP101310	ISEScan	terminal_inverted_repeat	2708830	2708836	.		.	ID=CP101310_IS_36_TIR;parent=CP101310_IS_36
CP101310	ISEScan	insertion_sequence	2717260	2718741	.	-	.	ID=CP101310_IS_37;family=IS21;cluster=IS21_259
CP101310	ISEScan	terminal_inverted_repeat	2717260	2717301	.	-	.	ID=CP101310_IS_37_TIR;parent=CP101310_IS_37
CP101310	ISEScan	terminal_inverted_repeat	2718700	2718741	.	-	.	ID=CP101310_IS_37_TIR;parent=CP101310_IS_37
CP101310	ISEScan	insertion_sequence	2724339	2725648	.		.	ID=CP101310_IS_38;family=IS3;cluster=IS3_168
CP101310	ISEScan	terminal_inverted_repeat	2724339	2724363	.		.	ID=CP101310_IS_38_TIR;parent=CP101310_IS_38
CP101310	ISEScan	terminal_inverted_repeat	2725624	2725648	.		.	ID=CP101310_IS_38_TIR;parent=CP101310_IS_38
CP101310	ISEScan	insertion_sequence	2837606	2838738	.	+	.	ID=CP101310_IS_39;family=IS630;cluster=IS630_214
CP101310	ISEScan	terminal_inverted_repeat	2837606	2837626	.	+	.	ID=CP101310_IS_39_TIR;parent=CP101310_IS_39
CP101310	ISEScan	terminal_inverted_repeat	2838718	2838738	.	+	.	ID=CP101310_IS_39_TIR;parent=CP101310_IS_39
CP101310	ISEScan	insertion_sequence	2841782	2842635	.	+	.	ID=CP101310_IS_40;family=IS256;cluster=IS256_47
CP101310	ISEScan	terminal_inverted_repeat	2841782	2841812	.	+	.	ID=CP101310_IS_40_TIR;parent=CP101310_IS_40
CP101310	ISEScan	terminal_inverted_repeat	2842606	2842635	.	+	.	ID=CP101310_IS_40_TIR;parent=CP101310_IS_40
CP101310	ISEScan	insertion_sequence	2862579	2864016	.	+	.	ID=CP101310_IS_41;family=IS110;cluster=IS110_139
CP101310	ISEScan	terminal_inverted_repeat	2862579	2862591	.	+	.	ID=CP101310_IS_41_TIR;parent=CP101310_IS_41
CP101310	ISEScan	terminal_inverted_repeat	2864004	2864016	.	+	.	ID=CP101310_IS_41_TIR;parent=CP101310_IS_41
CP101310	ISEScan	insertion_sequence	2876175	2878055	.		.	ID=CP101310_IS_42;family=IS3;cluster=IS3_168
CP101310	ISEScan	terminal_inverted_repeat	2876175	2876184	.		.	ID=CP101310_IS_42_TIR;parent=CP101310_IS_42
CP101310	ISEScan	terminal_inverted_repeat	2878046	2878055	.		.	ID=CP101310_IS_42_TIR;parent=CP101310_IS_42
CP101310	ISEScan	insertion_sequence	2937135	2938444	.		.	ID=CP101310_IS_43;family=IS3;cluster=IS3_168
CP101310	ISEScan	terminal_inverted_repeat	2937135	2937159	.		.	ID=CP101310_IS_43_TIR;parent=CP101310_IS_43
CP101310	ISEScan	terminal_inverted_repeat	2938420	2938444	.		.	ID=CP101310_IS_43_TIR;parent=CP101310_IS_43
CP101310	ISEScan	insertion_sequence	2959937	2961246	.		.	ID=CP101310_IS_44;family=IS3;cluster=IS3_168
CP101310	ISEScan	terminal_inverted_repeat	2959937	2959961	.		.	ID=CP101310_IS_44_TIR;parent=CP101310_IS_44
CP101310	ISEScan	terminal_inverted_repeat	2961222	2961246	.		.	ID=CP101310_IS_44_TIR;parent=CP101310_IS_44
CP101310	ISEScan	insertion_sequence	3049087	3051271	.	-	.	ID=CP101310_IS_45;family=IS21;cluster=IS21_259
CP101310	ISEScan	terminal_inverted_repeat	3049087	3049096	.	-	.	ID=CP101310_IS_45_TIR;parent=CP101310_IS_45
CP101310	ISEScan	terminal_inverted_repeat	3051262	3051271	.	-	.	ID=CP101310_IS_45_TIR;parent=CP101310_IS_45
CP101310	ISEScan	insertion_sequence	3057417	3060037	.		.	ID=CP101310_IS_46;family=IS3;cluster=IS3_168
CP101310	ISEScan	terminal_inverted_repeat	3057417	3057433	.		.	ID=CP101310_IS_46_TIR;parent=CP101310_IS_46
CP101310	ISEScan	terminal_inverted_repeat	3060021	3060037	.		.	ID=CP101310_IS_46_TIR;parent=CP101310_IS_46
CP101310	ISEScan	insertion_sequence	3159769	3161078	.		.	ID=CP101310_IS_47;family=IS3;cluster=IS3_168
CP101310	ISEScan	terminal_inverted_repeat	3159769	3159793	.		.	ID=CP101310_IS_47_TIR;parent=CP101310_IS_47
CP101310	ISEScan	terminal_inverted_repeat	3161054	3161078	.		.	ID=CP101310_IS_47_TIR;parent=CP101310_IS_47
CP101310	ISEScan	insertion_sequence	3170955	3171967	.	+	.	ID=CP101310_IS_48;family=IS3;cluster=IS3_168
CP101310	ISEScan	terminal_inverted_repeat	3170955	3170964	.	+	.	ID=CP101310_IS_48_TIR;parent=CP101310_IS_48
CP101310	ISEScan	terminal_inverted_repeat	3171958	3171967	.	+	.	ID=CP101310_IS_48_TIR;parent=CP101310_IS_48
CP101310	ISEScan	insertion_sequence	3171983	3172282	.	-	.	ID=CP101310_IS_49;family=IS481;cluster=IS481_228
CP101310	ISEScan	insertion_sequence	3182335	3183644	.		.	ID=CP101310_IS_50;family=IS3;cluster=IS3_168
CP101310	ISEScan	terminal_inverted_repeat	3182335	3182359	.		.	ID=CP101310_IS_50_TIR;parent=CP101310_IS_50
CP101310	ISEScan	terminal_inverted_repeat	3183620	3183644	.		.	ID=CP101310_IS_50_TIR;parent=CP101310_IS_50
CP101310	ISEScan	insertion_sequence	3184860	3185627	.	+	.	ID=CP101310_IS_51;family=IS1;cluster=IS1_316
CP101310	ISEScan	terminal_inverted_repeat	3184860	3184882	.	+	.	ID=CP101310_IS_51_TIR;parent=CP101310_IS_51
CP101310	ISEScan	terminal_inverted_repeat	3185605	3185627	.	+	.	ID=CP101310_IS_51_TIR;parent=CP101310_IS_51
CP101310	ISEScan	insertion_sequence	3189370	3190271	.	+	.	ID=CP101310_IS_52;family=IS3;cluster=IS3_97
CP101310	ISEScan	terminal_inverted_repeat	3189370	3189391	.	+	.	ID=CP101310_IS_52_TIR;parent=CP101310_IS_52
CP101310	ISEScan	terminal_inverted_repeat	3190249	3190271	.	+	.	ID=CP101310_IS_52_TIR;parent=CP101310_IS_52
CP101310	ISEScan	insertion_sequence	3194891	3196065	.	-	.	ID=CP101310_IS_53;family=IS66;cluster=IS66_345
CP101310	ISEScan	terminal_inverted_repeat	3194891	3194911	.	-	.	ID=CP101310_IS_53_TIR;parent=CP101310_IS_53
CP101310	ISEScan	terminal_inverted_repeat	3196045	3196065	.	-	.	ID=CP101310_IS_53_TIR;parent=CP101310_IS_53
CP101310	ISEScan	insertion_sequence	3207794	3208873	.	+	.	ID=CP101310_IS_54;family=IS66;cluster=IS66_393
CP101310	ISEScan	terminal_inverted_repeat	3207794	3207827	.	+	.	ID=CP101310_IS_54_TIR;parent=CP101310_IS_54
CP101310	ISEScan	terminal_inverted_repeat	3208840	3208873	.	+	.	ID=CP101310_IS_54_TIR;parent=CP101310_IS_54
CP101310	ISEScan	insertion_sequence	3208413	3209862	.	+	.	ID=CP101310_IS_55;family=IS66;cluster=IS66_43
CP101310	ISEScan	terminal_inverted_repeat	3208413	3208446	.	+	.	ID=CP101310_IS_55_TIR;parent=CP101310_IS_55
CP101310	ISEScan	terminal_inverted_repeat	3209830	3209862	.	+	.	ID=CP101310_IS_55_TIR;parent=CP101310_IS_55
CP101310	ISEScan	insertion_sequence	3209655	3211277	.	-	.	ID=CP101310_IS_56;family=IS66;cluster=IS66_46
CP101310	ISEScan	terminal_inverted_repeat	3209655	3209676	.	-	.	ID=CP101310_IS_56_TIR;parent=CP101310_IS_56
CP101310	ISEScan	terminal_inverted_repeat	3211256	3211277	.	-	.	ID=CP101310_IS_56_TIR;parent=CP101310_IS_56
CP101310	ISEScan	insertion_sequence	3211868	3213019	.	+	.	ID=CP101310_IS_57;family=IS66;cluster=IS66_43
CP101310	ISEScan	terminal_inverted_repeat	3211868	3211891	.	+	.	ID=CP101310_IS_57_TIR;parent=CP101310_IS_57
CP101310	ISEScan	terminal_inverted_repeat	3212995	3213019	.	+	.	ID=CP101310_IS_57_TIR;parent=CP101310_IS_57
CP101310	ISEScan	insertion_sequence	3217088	3218140	.	+	.	ID=CP101310_IS_58;family=IS3;cluster=IS3_472
CP101310	ISEScan	terminal_inverted_repeat	3217088	3217099	.	+	.	ID=CP101310_IS_58_TIR;parent=CP101310_IS_58
CP101310	ISEScan	terminal_inverted_repeat	3218129	3218140	.	+	.	ID=CP101310_IS_58_TIR;parent=CP101310_IS_58
CP101310	ISEScan	insertion_sequence	3226941	3228250	.		.	ID=CP101310_IS_59;family=IS3;cluster=IS3_168
CP101310	ISEScan	terminal_inverted_repeat	3226941	3226965	.		.	ID=CP101310_IS_59_TIR;parent=CP101310_IS_59
CP101310	ISEScan	terminal_inverted_repeat	3228226	3228250	.		.	ID=CP101310_IS_59_TIR;parent=CP101310_IS_59
CP101310	ISEScan	insertion_sequence	3297149	3298458	.		.	ID=CP101310_IS_60;family=IS3;cluster=IS3_168
CP101310	ISEScan	terminal_inverted_repeat	3297149	3297173	.		.	ID=CP101310_IS_60_TIR;parent=CP101310_IS_60
CP101310	ISEScan	terminal_inverted_repeat	3298434	3298458	.		.	ID=CP101310_IS_60_TIR;parent=CP101310_IS_60
CP101310	ISEScan	insertion_sequence	3298706	3299523	.		.	ID=CP101310_IS_61;family=IS3;cluster=IS3_168
CP101310	ISEScan	terminal_inverted_repeat	3298706	3298721	.		.	ID=CP101310_IS_61_TIR;parent=CP101310_IS_61
CP101310	ISEScan	terminal_inverted_repeat	3299508	3299523	.		.	ID=CP101310_IS_61_TIR;parent=CP101310_IS_61
CP101310	ISEScan	insertion_sequence	3312131	3313440	.		.	ID=CP101310_IS_62;family=IS3;cluster=IS3_168
CP101310	ISEScan	terminal_inverted_repeat	3312131	3312155	.		.	ID=CP101310_IS_62_TIR;parent=CP101310_IS_62
CP101310	ISEScan	terminal_inverted_repeat	3313416	3313440	.		.	ID=CP101310_IS_62_TIR;parent=CP101310_IS_62
CP101310	ISEScan	insertion_sequence	3379773	3381510	.		.	ID=CP101310_IS_63;family=IS3;cluster=IS3_168
CP101310	ISEScan	terminal_inverted_repeat	3379773	3379779	.		.	ID=CP101310_IS_63_TIR;parent=CP101310_IS_63
CP101310	ISEScan	terminal_inverted_repeat	3381504	3381510	.		.	ID=CP101310_IS_63_TIR;parent=CP101310_IS_63
CP101310	ISEScan	insertion_sequence	3389858	3390524	.		.	ID=CP101310_IS_64;family=IS3;cluster=IS3_168
CP101310	ISEScan	terminal_inverted_repeat	3389858	3389869	.		.	ID=CP101310_IS_64_TIR;parent=CP101310_IS_64
CP101310	ISEScan	terminal_inverted_repeat	3390513	3390524	.		.	ID=CP101310_IS_64_TIR;parent=CP101310_IS_64
CP101310	ISEScan	insertion_sequence	3392017	3393326	.		.	ID=CP101310_IS_65;family=IS3;cluster=IS3_168
CP101310	ISEScan	terminal_inverted_repeat	3392017	3392041	.		.	ID=CP101310_IS_65_TIR;parent=CP101310_IS_65
CP101310	ISEScan	terminal_inverted_repeat	3393302	3393326	.		.	ID=CP101310_IS_65_TIR;parent=CP101310_IS_65
CP101310	ISEScan	insertion_sequence	3395173	3396354	.		.	ID=CP101310_IS_66;family=IS3;cluster=IS3_168
CP101310	ISEScan	insertion_sequence	3396333	3397024	.		.	ID=CP101310_IS_67;family=IS3;cluster=IS3_168
CP101310	ISEScan	terminal_inverted_repeat	3396333	3396345	.		.	ID=CP101310_IS_67_TIR;parent=CP101310_IS_67
CP101310	ISEScan	terminal_inverted_repeat	3397012	3397024	.		.	ID=CP101310_IS_67_TIR;parent=CP101310_IS_67
CP101310	ISEScan	insertion_sequence	3657776	3659085	.		.	ID=CP101310_IS_68;family=IS3;cluster=IS3_168
CP101310	ISEScan	terminal_inverted_repeat	3657776	3657800	.		.	ID=CP101310_IS_68_TIR;parent=CP101310_IS_68
CP101310	ISEScan	terminal_inverted_repeat	3659061	3659085	.		.	ID=CP101310_IS_68_TIR;parent=CP101310_IS_68
CP101310	ISEScan	insertion_sequence	3658958	3659582	.		.	ID=CP101310_IS_69;family=IS3;cluster=IS3_168
CP101310	ISEScan	terminal_inverted_repeat	3658958	3658971	.		.	ID=CP101310_IS_69_TIR;parent=CP101310_IS_69
CP101310	ISEScan	terminal_inverted_repeat	3659569	3659582	.		.	ID=CP101310_IS_69_TIR;parent=CP101310_IS_69
CP101310	ISEScan	insertion_sequence	3659981	3661238	.	+	.	ID=CP101310_IS_70;family=IS3;cluster=IS3_176
CP101310	ISEScan	terminal_inverted_repeat	3659981	3660006	.	+	.	ID=CP101310_IS_70_TIR;parent=CP101310_IS_70
CP101310	ISEScan	terminal_inverted_repeat	3661213	3661238	.	+	.	ID=CP101310_IS_70_TIR;parent=CP101310_IS_70
CP101310	ISEScan	insertion_sequence	3661453	3662613	.		.	ID=CP101310_IS_71;family=IS3;cluster=IS3_168
CP101310	ISEScan	terminal_inverted_repeat	3661453	3661465	.		.	ID=CP101310_IS_71_TIR;parent=CP101310_IS_71
CP101310	ISEScan	terminal_inverted_repeat	3662601	3662613	.		.	ID=CP101310_IS_71_TIR;parent=CP101310_IS_71
CP101310	ISEScan	insertion_sequence	3662663	3664100	.	+	.	ID=CP101310_IS_72;family=IS110;cluster=IS110_139
CP101310	ISEScan	terminal_inverted_repeat	3662663	3662675	.	+	.	ID=CP101310_IS_72_TIR;parent=CP101310_IS_72
CP101310	ISEScan	terminal_inverted_repeat	3664088	3664100	.	+	.	ID=CP101310_IS_72_TIR;parent=CP101310_IS_72
CP101310	ISEScan	insertion_sequence	3664110	3664653	.		.	ID=CP101310_IS_73;family=IS3;cluster=IS3_168
CP101310	ISEScan	terminal_inverted_repeat	3664110	3664116	.		.	ID=CP101310_IS_73_TIR;parent=CP101310_IS_73
CP101310	ISEScan	terminal_inverted_repeat	3664647	3664653	.		.	ID=CP101310_IS_73_TIR;parent=CP101310_IS_73
CP101310	ISEScan	insertion_sequence	3669857	3671056	.		.	ID=CP101310_IS_74;family=IS3;cluster=IS3_168
CP101310	ISEScan	terminal_inverted_repeat	3669857	3669866	.		.	ID=CP101310_IS_74_TIR;parent=CP101310_IS_74
CP101310	ISEScan	terminal_inverted_repeat	3671047	3671056	.		.	ID=CP101310_IS_74_TIR;parent=CP101310_IS_74
CP101310	ISEScan	insertion_sequence	3671432	3672741	.		.	ID=CP101310_IS_75;family=IS3;cluster=IS3_168
CP101310	ISEScan	terminal_inverted_repeat	3671432	3671456	.		.	ID=CP101310_IS_75_TIR;parent=CP101310_IS_75
CP101310	ISEScan	terminal_inverted_repeat	3672717	3672741	.		.	ID=CP101310_IS_75_TIR;parent=CP101310_IS_75
CP101310	ISEScan	insertion_sequence	3680268	3680922	.		.	ID=CP101310_IS_76;family=IS3;cluster=IS3_168
CP101310	ISEScan	terminal_inverted_repeat	3680268	3680276	.		.	ID=CP101310_IS_76_TIR;parent=CP101310_IS_76
CP101310	ISEScan	terminal_inverted_repeat	3680914	3680922	.		.	ID=CP101310_IS_76_TIR;parent=CP101310_IS_76
CP101310	ISEScan	insertion_sequence	3880926	3882825	.		.	ID=CP101310_IS_77;family=IS3;cluster=IS3_168
CP101310	ISEScan	insertion_sequence	3882827	3884136	.		.	ID=CP101310_IS_78;family=IS3;cluster=IS3_168
CP101310	ISEScan	terminal_inverted_repeat	3882827	3882851	.		.	ID=CP101310_IS_78_TIR;parent=CP101310_IS_78
CP101310	ISEScan	terminal_inverted_repeat	3884112	3884136	.		.	ID=CP101310_IS_78_TIR;parent=CP101310_IS_78
CP101310	ISEScan	insertion_sequence	3888157	3889894	.		.	ID=CP101310_IS_79;family=IS3;cluster=IS3_168
CP101310	ISEScan	terminal_inverted_repeat	3888157	3888163	.		.	ID=CP101310_IS_79_TIR;parent=CP101310_IS_79
CP101310	ISEScan	terminal_inverted_repeat	3889888	3889894	.		.	ID=CP101310_IS_79_TIR;parent=CP101310_IS_79
CP101310	ISEScan	insertion_sequence	3925845	3927154	.		.	ID=CP101310_IS_80;family=IS3;cluster=IS3_168
CP101310	ISEScan	terminal_inverted_repeat	3925845	3925869	.		.	ID=CP101310_IS_80_TIR;parent=CP101310_IS_80
CP101310	ISEScan	terminal_inverted_repeat	3927130	3927154	.		.	ID=CP101310_IS_80_TIR;parent=CP101310_IS_80
CP101310	ISEScan	insertion_sequence	3927333	3927494	.	-	.	ID=CP101310_IS_81;family=IS3;cluster=IS3_422
CP101310	ISEScan	insertion_sequence	3927505	3927804	.	+	.	ID=CP101310_IS_82;family=IS256;cluster=IS256_47
CP101310	ISEScan	insertion_sequence	3966168	3967406	.		.	ID=CP101310_IS_83;family=IS3;cluster=IS3_168
CP101310	ISEScan	terminal_inverted_repeat	3966168	3966179	.		.	ID=CP101310_IS_83_TIR;parent=CP101310_IS_83
CP101310	ISEScan	terminal_inverted_repeat	3967395	3967406	.		.	ID=CP101310_IS_83_TIR;parent=CP101310_IS_83
CP101310	ISEScan	insertion_sequence	3967144	3968453	.		.	ID=CP101310_IS_84;family=IS3;cluster=IS3_168
CP101310	ISEScan	terminal_inverted_repeat	3967144	3967168	.		.	ID=CP101310_IS_84_TIR;parent=CP101310_IS_84
CP101310	ISEScan	terminal_inverted_repeat	3968429	3968453	.		.	ID=CP101310_IS_84_TIR;parent=CP101310_IS_84
CP101310	ISEScan	insertion_sequence	4302067	4303504	.	+	.	ID=CP101310_IS_85;family=IS110;cluster=IS110_139
CP101310	ISEScan	terminal_inverted_repeat	4302067	4302079	.	+	.	ID=CP101310_IS_85_TIR;parent=CP101310_IS_85
CP101310	ISEScan	terminal_inverted_repeat	4303492	4303504	.	+	.	ID=CP101310_IS_85_TIR;parent=CP101310_IS_85
CP101310	ISEScan	insertion_sequence	4407835	4408848	.	-	.	ID=CP101310_IS_86;family=ISNCY;cluster=ISNCY_229
CP101310	ISEScan	terminal_inverted_repeat	4407835	4407852	.	-	.	ID=CP101310_IS_86_TIR;parent=CP101310_IS_86
CP101310	ISEScan	terminal_inverted_repeat	4408831	4408848	.	-	.	ID=CP101310_IS_86_TIR;parent=CP101310_IS_86
CP101310	ISEScan	insertion_sequence	4620408	4621717	.		.	ID=CP101310_IS_87;family=IS3;cluster=IS3_168
CP101310	ISEScan	terminal_inverted_repeat	4620408	4620432	.		.	ID=CP101310_IS_87_TIR;parent=CP101310_IS_87
CP101310	ISEScan	terminal_inverted_repeat	4621693	4621717	.		.	ID=CP101310_IS_87_TIR;parent=CP101310_IS_87
CP101310	ISEScan	insertion_sequence	4633580	4634550	.	+	.	ID=CP101310_IS_88;family=IS21;cluster=IS21_259
CP101310	ISEScan	terminal_inverted_repeat	4633580	4633597	.	+	.	ID=CP101310_IS_88_TIR;parent=CP101310_IS_88
CP101310	ISEScan	terminal_inverted_repeat	4634533	4634550	.	+	.	ID=CP101310_IS_88_TIR;parent=CP101310_IS_88
CP101310	ISEScan	insertion_sequence	4666642	4667795	.	-	.	ID=CP101310_IS_89;family=ISNCY;cluster=ISNCY_229
CP101310	ISEScan	terminal_inverted_repeat	4666642	4666662	.	-	.	ID=CP101310_IS_89_TIR;parent=CP101310_IS_89
CP101310	ISEScan	terminal_inverted_repeat	4667775	4667795	.	-	.	ID=CP101310_IS_89_TIR;parent=CP101310_IS_89
CP101310	ISEScan	insertion_sequence	4708808	4709027	.	+	.	ID=CP101310_IS_90;family=IS4;cluster=IS4_385|IS4||protein:plasmid:123270
CP101310	ISEScan	insertion_sequence	4735812	4737121	.		.	ID=CP101310_IS_91;family=IS3;cluster=IS3_168
CP101310	ISEScan	terminal_inverted_repeat	4735812	4735836	.		.	ID=CP101310_IS_91_TIR;parent=CP101310_IS_91
CP101310	ISEScan	terminal_inverted_repeat	4737097	4737121	.		.	ID=CP101310_IS_91_TIR;parent=CP101310_IS_91
CP101310	ISEScan	insertion_sequence	4809503	4811251	.	-	.	ID=CP101310_IS_92;family=IS200/IS605;cluster=IS200/IS605_138
CP101310	ISEScan	insertion_sequence	4877552	4880990	.	-	.	ID=CP101310_IS_93;family=IS66;cluster=IS66_46
CP101310	ISEScan	terminal_inverted_repeat	4877552	4877592	.	-	.	ID=CP101310_IS_93_TIR;parent=CP101310_IS_93
CP101310	ISEScan	terminal_inverted_repeat	4880948	4880990	.	-	.	ID=CP101310_IS_93_TIR;parent=CP101310_IS_93
CP101310	ISEScan	insertion_sequence	4880935	4881952	.	+	.	ID=CP101310_IS_94;family=IS4;cluster=IS4_190
CP101310	ISEScan	terminal_inverted_repeat	4880935	4880962	.	+	.	ID=CP101310_IS_94_TIR;parent=CP101310_IS_94
CP101310	ISEScan	terminal_inverted_repeat	4881925	4881952	.	+	.	ID=CP101310_IS_94_TIR;parent=CP101310_IS_94
CP101310	ISEScan	insertion_sequence	4886685	4887890	.	+	.	ID=CP101310_IS_95;family=IS630;cluster=IS630_214
CP101310	ISEScan	terminal_inverted_repeat	4886685	4886735	.	+	.	ID=CP101310_IS_95_TIR;parent=CP101310_IS_95
CP101310	ISEScan	terminal_inverted_repeat	4887839	4887890	.	+	.	ID=CP101310_IS_95_TIR;parent=CP101310_IS_95
CP101310	ISEScan	insertion_sequence	4893086	4894395	.		.	ID=CP101310_IS_96;family=IS3;cluster=IS3_168
CP101310	ISEScan	terminal_inverted_repeat	4893086	4893110	.		.	ID=CP101310_IS_96_TIR;parent=CP101310_IS_96
CP101310	ISEScan	terminal_inverted_repeat	4894371	4894395	.		.	ID=CP101310_IS_96_TIR;parent=CP101310_IS_96
CP101310	ISEScan	insertion_sequence	4895049	4896536	.	-	.	ID=CP101310_IS_97;family=IS66;cluster=IS66_393
CP101310	ISEScan	terminal_inverted_repeat	4895049	4895064	.	-	.	ID=CP101310_IS_97_TIR;parent=CP101310_IS_97
CP101310	ISEScan	terminal_inverted_repeat	4896521	4896536	.	-	.	ID=CP101310_IS_97_TIR;parent=CP101310_IS_97
CP101310	ISEScan	insertion_sequence	4920987	4922296	.		.	ID=CP101310_IS_98;family=IS3;cluster=IS3_168
CP101310	ISEScan	terminal_inverted_repeat	4920987	4921011	.		.	ID=CP101310_IS_98_TIR;parent=CP101310_IS_98
CP101310	ISEScan	terminal_inverted_repeat	4922272	4922296	.		.	ID=CP101310_IS_98_TIR;parent=CP101310_IS_98
CP101310	ISEScan	insertion_sequence	4941538	4942847	.		.	ID=CP101310_IS_99;family=IS3;cluster=IS3_168
CP101310	ISEScan	terminal_inverted_repeat	4941538	4941562	.		.	ID=CP101310_IS_99_TIR;parent=CP101310_IS_99
CP101310	ISEScan	terminal_inverted_repeat	4942823	4942847	.		.	ID=CP101310_IS_99_TIR;parent=CP101310_IS_99
CP101310	ISEScan	insertion_sequence	5311421	5312730	.		.	ID=CP101310_IS_100;family=IS3;cluster=IS3_168
CP101310	ISEScan	terminal_inverted_repeat	5311421	5311445	.		.	ID=CP101310_IS_100_TIR;parent=CP101310_IS_100
CP101310	ISEScan	terminal_inverted_repeat	5312706	5312730	.		.	ID=CP101310_IS_100_TIR;parent=CP101310_IS_100
BAA-2193 (O45:H2)
Accession	source	feature	start	end	score	strand	frame	attribute
CP101302	ISEScan	insertion_sequence	4	1902	.	+	.	ID=CP101302_IS_1;family=IS21;cluster=IS21_259
CP101302	ISEScan	terminal_inverted_repeat	4	16	.	+	.	ID=CP101302_IS_1_TIR;parent=CP101302_IS_1
CP101302	ISEScan	terminal_inverted_repeat	1890	1902	.	+	.	ID=CP101302_IS_1_TIR;parent=CP101302_IS_1
CP101302	ISEScan	insertion_sequence	182964	184235	.	+	.	ID=CP101302_IS_2;family=IS110;cluster=IS110_219
CP101302	ISEScan	terminal_inverted_repeat	182964	182968	.	+	.	ID=CP101302_IS_2_TIR;parent=CP101302_IS_2
CP101302	ISEScan	terminal_inverted_repeat	184231	184235	.	+	.	ID=CP101302_IS_2_TIR;parent=CP101302_IS_2
CP101302	ISEScan	insertion_sequence	248442	249713	.		.	ID=CP101302_IS_3;family=IS110;cluster=IS110_219
CP101302	ISEScan	terminal_inverted_repeat	248442	248446	.		.	ID=CP101302_IS_3_TIR;parent=CP101302_IS_3
CP101302	ISEScan	terminal_inverted_repeat	249709	249713	.		.	ID=CP101302_IS_3_TIR;parent=CP101302_IS_3
CP101302	ISEScan	insertion_sequence	500700	501541	.		.	ID=CP101302_IS_4;family=IS3;cluster=IS3_168
CP101302	ISEScan	terminal_inverted_repeat	500700	500706	.		.	ID=CP101302_IS_4_TIR;parent=CP101302_IS_4
CP101302	ISEScan	terminal_inverted_repeat	501535	501541	.		.	ID=CP101302_IS_4_TIR;parent=CP101302_IS_4
CP101302	ISEScan	insertion_sequence	508595	509452	.		.	ID=CP101302_IS_5;family=new;cluster=new_323
CP101302	ISEScan	insertion_sequence	519196	522280	.	-	.	ID=CP101302_IS_6;family=IS630;cluster=IS630_214
CP101302	ISEScan	terminal_inverted_repeat	519196	519204	.	-	.	ID=CP101302_IS_6_TIR;parent=CP101302_IS_6
CP101302	ISEScan	terminal_inverted_repeat	522272	522280	.	-	.	ID=CP101302_IS_6_TIR;parent=CP101302_IS_6
CP101302	ISEScan	insertion_sequence	526330	527639	.		.	ID=CP101302_IS_7;family=IS3;cluster=IS3_168
CP101302	ISEScan	terminal_inverted_repeat	526330	526354	.		.	ID=CP101302_IS_7_TIR;parent=CP101302_IS_7
CP101302	ISEScan	terminal_inverted_repeat	527615	527639	.		.	ID=CP101302_IS_7_TIR;parent=CP101302_IS_7
CP101302	ISEScan	insertion_sequence	539400	540742	.	+	.	ID=CP101302_IS_8;family=IS110;cluster=IS110_219
CP101302	ISEScan	terminal_inverted_repeat	539400	539409	.	+	.	ID=CP101302_IS_8_TIR;parent=CP101302_IS_8
CP101302	ISEScan	terminal_inverted_repeat	540733	540742	.	+	.	ID=CP101302_IS_8_TIR;parent=CP101302_IS_8
CP101302	ISEScan	insertion_sequence	689066	690375	.		.	ID=CP101302_IS_9;family=IS3;cluster=IS3_168
CP101302	ISEScan	terminal_inverted_repeat	689066	689090	.		.	ID=CP101302_IS_9_TIR;parent=CP101302_IS_9
CP101302	ISEScan	terminal_inverted_repeat	690351	690375	.		.	ID=CP101302_IS_9_TIR;parent=CP101302_IS_9
CP101302	ISEScan	insertion_sequence	733934	735087	.	+	.	ID=CP101302_IS_10;family=ISNCY;cluster=ISNCY_229
CP101302	ISEScan	terminal_inverted_repeat	733934	733956	.	+	.	ID=CP101302_IS_10_TIR;parent=CP101302_IS_10
CP101302	ISEScan	terminal_inverted_repeat	735065	735087	.	+	.	ID=CP101302_IS_10_TIR;parent=CP101302_IS_10
CP101302	ISEScan	insertion_sequence	763422	765417	.	-	.	ID=CP101302_IS_11;family=IS21;cluster=IS21_259
CP101302	ISEScan	terminal_inverted_repeat	763422	763453	.	-	.	ID=CP101302_IS_11_TIR;parent=CP101302_IS_11
CP101302	ISEScan	terminal_inverted_repeat	765386	765417	.	-	.	ID=CP101302_IS_11_TIR;parent=CP101302_IS_11
CP101302	ISEScan	insertion_sequence	785100	786409	.		.	ID=CP101302_IS_12;family=IS3;cluster=IS3_168
CP101302	ISEScan	terminal_inverted_repeat	785100	785124	.		.	ID=CP101302_IS_12_TIR;parent=CP101302_IS_12
CP101302	ISEScan	terminal_inverted_repeat	786385	786409	.		.	ID=CP101302_IS_12_TIR;parent=CP101302_IS_12
CP101302	ISEScan	insertion_sequence	788542	789851	.		.	ID=CP101302_IS_13;family=IS3;cluster=IS3_168
CP101302	ISEScan	terminal_inverted_repeat	788542	788566	.		.	ID=CP101302_IS_13_TIR;parent=CP101302_IS_13
CP101302	ISEScan	terminal_inverted_repeat	789827	789851	.		.	ID=CP101302_IS_13_TIR;parent=CP101302_IS_13
CP101302	ISEScan	insertion_sequence	798351	799800	.		.	ID=CP101302_IS_14;family=IS3;cluster=IS3_168
CP101302	ISEScan	terminal_inverted_repeat	798351	798359	.		.	ID=CP101302_IS_14_TIR;parent=CP101302_IS_14
CP101302	ISEScan	terminal_inverted_repeat	799792	799800	.		.	ID=CP101302_IS_14_TIR;parent=CP101302_IS_14
CP101302	ISEScan	insertion_sequence	822246	824114	.		.	ID=CP101302_IS_15;family=IS3;cluster=IS3_168
CP101302	ISEScan	terminal_inverted_repeat	822246	822256	.		.	ID=CP101302_IS_15_TIR;parent=CP101302_IS_15
CP101302	ISEScan	terminal_inverted_repeat	824104	824114	.		.	ID=CP101302_IS_15_TIR;parent=CP101302_IS_15
CP101302	ISEScan	insertion_sequence	862819	864090	.	+	.	ID=CP101302_IS_16;family=IS110;cluster=IS110_219
CP101302	ISEScan	terminal_inverted_repeat	862819	862823	.	+	.	ID=CP101302_IS_16_TIR;parent=CP101302_IS_16
CP101302	ISEScan	terminal_inverted_repeat	864086	864090	.	+	.	ID=CP101302_IS_16_TIR;parent=CP101302_IS_16
CP101302	ISEScan	insertion_sequence	899626	900897	.		.	ID=CP101302_IS_17;family=IS110;cluster=IS110_219
CP101302	ISEScan	terminal_inverted_repeat	899626	899630	.		.	ID=CP101302_IS_17_TIR;parent=CP101302_IS_17
CP101302	ISEScan	terminal_inverted_repeat	900893	900897	.		.	ID=CP101302_IS_17_TIR;parent=CP101302_IS_17
CP101302	ISEScan	insertion_sequence	1006420	1008151	.	+	.	ID=CP101302_IS_18;family=ISNCY;cluster=ISNCY_229
CP101302	ISEScan	terminal_inverted_repeat	1006420	1006442	.	+	.	ID=CP101302_IS_18_TIR;parent=CP101302_IS_18
CP101302	ISEScan	terminal_inverted_repeat	1008129	1008151	.	+	.	ID=CP101302_IS_18_TIR;parent=CP101302_IS_18
CP101302	ISEScan	insertion_sequence	1126955	1128387	.	+	.	ID=CP101302_IS_19;family=ISAS1;cluster=ISAS1_192
CP101302	ISEScan	terminal_inverted_repeat	1126955	1126982	.	+	.	ID=CP101302_IS_19_TIR;parent=CP101302_IS_19
CP101302	ISEScan	terminal_inverted_repeat	1128358	1128387	.	+	.	ID=CP101302_IS_19_TIR;parent=CP101302_IS_19
CP101302	ISEScan	insertion_sequence	1128442	1129736	.		.	ID=CP101302_IS_20;family=ISAS1;cluster=ISAS1_192
CP101302	ISEScan	insertion_sequence	1213637	1214946	.		.	ID=CP101302_IS_21;family=IS3;cluster=IS3_168
CP101302	ISEScan	terminal_inverted_repeat	1213637	1213661	.		.	ID=CP101302_IS_21_TIR;parent=CP101302_IS_21
CP101302	ISEScan	terminal_inverted_repeat	1214922	1214946	.		.	ID=CP101302_IS_21_TIR;parent=CP101302_IS_21
CP101302	ISEScan	insertion_sequence	1394795	1395858	.	-	.	ID=CP101302_IS_22;family=IS481;cluster=IS481_213
CP101302	ISEScan	terminal_inverted_repeat	1394795	1394812	.	-	.	ID=CP101302_IS_22_TIR;parent=CP101302_IS_22
CP101302	ISEScan	terminal_inverted_repeat	1395841	1395858	.	-	.	ID=CP101302_IS_22_TIR;parent=CP101302_IS_22
CP101302	ISEScan	insertion_sequence	1484288	1485553	.	-	.	ID=CP101302_IS_23;family=ISAS1;cluster=ISAS1_192
CP101302	ISEScan	insertion_sequence	1629819	1630960	.	+	.	ID=CP101302_IS_24;family=ISAS1;cluster=ISAS1_192
CP101302	ISEScan	terminal_inverted_repeat	1629819	1629848	.	+	.	ID=CP101302_IS_24_TIR;parent=CP101302_IS_24
CP101302	ISEScan	terminal_inverted_repeat	1630931	1630960	.	+	.	ID=CP101302_IS_24_TIR;parent=CP101302_IS_24
CP101302	ISEScan	insertion_sequence	1699590	1700899	.		.	ID=CP101302_IS_25;family=IS3;cluster=IS3_168
CP101302	ISEScan	terminal_inverted_repeat	1699590	1699614	.		.	ID=CP101302_IS_25_TIR;parent=CP101302_IS_25
CP101302	ISEScan	terminal_inverted_repeat	1700875	1700899	.		.	ID=CP101302_IS_25_TIR;parent=CP101302_IS_25
CP101302	ISEScan	insertion_sequence	1707597	1709021	.		.	ID=CP101302_IS_26;family=IS3;cluster=IS3_168
CP101302	ISEScan	terminal_inverted_repeat	1707597	1707603	.		.	ID=CP101302_IS_26_TIR;parent=CP101302_IS_26
CP101302	ISEScan	terminal_inverted_repeat	1709015	1709021	.		.	ID=CP101302_IS_26_TIR;parent=CP101302_IS_26
CP101302	ISEScan	insertion_sequence	1730854	1732739	.		.	ID=CP101302_IS_27;family=IS3;cluster=IS3_168
CP101302	ISEScan	insertion_sequence	1737042	1738351	.		.	ID=CP101302_IS_28;family=IS3;cluster=IS3_168
CP101302	ISEScan	terminal_inverted_repeat	1737042	1737066	.		.	ID=CP101302_IS_28_TIR;parent=CP101302_IS_28
CP101302	ISEScan	terminal_inverted_repeat	1738327	1738351	.		.	ID=CP101302_IS_28_TIR;parent=CP101302_IS_28
CP101302	ISEScan	insertion_sequence	1791868	1793139	.	+	.	ID=CP101302_IS_29;family=IS110;cluster=IS110_219
CP101302	ISEScan	terminal_inverted_repeat	1791868	1791872	.	+	.	ID=CP101302_IS_29_TIR;parent=CP101302_IS_29
CP101302	ISEScan	terminal_inverted_repeat	1793135	1793139	.	+	.	ID=CP101302_IS_29_TIR;parent=CP101302_IS_29
CP101302	ISEScan	insertion_sequence	1919939	1921280	.		.	ID=CP101302_IS_30;family=IS110;cluster=IS110_219
CP101302	ISEScan	terminal_inverted_repeat	1919939	1919948	.		.	ID=CP101302_IS_30_TIR;parent=CP101302_IS_30
CP101302	ISEScan	terminal_inverted_repeat	1921271	1921280	.		.	ID=CP101302_IS_30_TIR;parent=CP101302_IS_30
CP101302	ISEScan	insertion_sequence	1968888	1972688	.		.	ID=CP101302_IS_31;family=IS3;cluster=IS3_168
CP101302	ISEScan	terminal_inverted_repeat	1968888	1968919	.		.	ID=CP101302_IS_31_TIR;parent=CP101302_IS_31
CP101302	ISEScan	terminal_inverted_repeat	1972656	1972688	.		.	ID=CP101302_IS_31_TIR;parent=CP101302_IS_31
CP101302	ISEScan	insertion_sequence	1978278	1979341	.	+	.	ID=CP101302_IS_32;family=IS21;cluster=IS21_259
CP101302	ISEScan	terminal_inverted_repeat	1978278	1978288	.	+	.	ID=CP101302_IS_32_TIR;parent=CP101302_IS_32
CP101302	ISEScan	terminal_inverted_repeat	1979331	1979341	.	+	.	ID=CP101302_IS_32_TIR;parent=CP101302_IS_32
CP101302	ISEScan	insertion_sequence	1982517	1984239	.		.	ID=CP101302_IS_33;family=IS3;cluster=IS3_168
CP101302	ISEScan	terminal_inverted_repeat	1982517	1982546	.		.	ID=CP101302_IS_33_TIR;parent=CP101302_IS_33
CP101302	ISEScan	terminal_inverted_repeat	1984210	1984239	.		.	ID=CP101302_IS_33_TIR;parent=CP101302_IS_33
CP101302	ISEScan	insertion_sequence	1989714	1990242	.		.	ID=CP101302_IS_34;family=IS3;cluster=IS3_168
CP101302	ISEScan	terminal_inverted_repeat	1989714	1989721	.		.	ID=CP101302_IS_34_TIR;parent=CP101302_IS_34
CP101302	ISEScan	terminal_inverted_repeat	1990235	1990242	.		.	ID=CP101302_IS_34_TIR;parent=CP101302_IS_34
CP101302	ISEScan	insertion_sequence	2013997	2015559	.		.	ID=CP101302_IS_35;family=IS3;cluster=IS3_168
CP101302	ISEScan	terminal_inverted_repeat	2013997	2014003	.		.	ID=CP101302_IS_35_TIR;parent=CP101302_IS_35
CP101302	ISEScan	terminal_inverted_repeat	2015553	2015559	.		.	ID=CP101302_IS_35_TIR;parent=CP101302_IS_35
CP101302	ISEScan	insertion_sequence	2015568	2016877	.		.	ID=CP101302_IS_36;family=IS3;cluster=IS3_168
CP101302	ISEScan	terminal_inverted_repeat	2015568	2015592	.		.	ID=CP101302_IS_36_TIR;parent=CP101302_IS_36
CP101302	ISEScan	terminal_inverted_repeat	2016853	2016877	.		.	ID=CP101302_IS_36_TIR;parent=CP101302_IS_36
CP101302	ISEScan	insertion_sequence	2016904	2020497	.		.	ID=CP101302_IS_37;family=IS3;cluster=IS3_168
CP101302	ISEScan	terminal_inverted_repeat	2016904	2016915	.		.	ID=CP101302_IS_37_TIR;parent=CP101302_IS_37
CP101302	ISEScan	terminal_inverted_repeat	2020486	2020497	.		.	ID=CP101302_IS_37_TIR;parent=CP101302_IS_37
CP101302	ISEScan	insertion_sequence	2031320	2031863	.		.	ID=CP101302_IS_38;family=IS3;cluster=IS3_168
CP101302	ISEScan	terminal_inverted_repeat	2031320	2031338	.		.	ID=CP101302_IS_38_TIR;parent=CP101302_IS_38
CP101302	ISEScan	terminal_inverted_repeat	2031845	2031863	.		.	ID=CP101302_IS_38_TIR;parent=CP101302_IS_38
CP101302	ISEScan	insertion_sequence	2062695	2064188	.		.	ID=CP101302_IS_39;family=IS3;cluster=IS3_168
CP101302	ISEScan	terminal_inverted_repeat	2062695	2062712	.		.	ID=CP101302_IS_39_TIR;parent=CP101302_IS_39
CP101302	ISEScan	terminal_inverted_repeat	2064171	2064188	.		.	ID=CP101302_IS_39_TIR;parent=CP101302_IS_39
CP101302	ISEScan	insertion_sequence	2064888	2067236	.	+	.	ID=CP101302_IS_40;family=IS66;cluster=IS66_46
CP101302	ISEScan	terminal_inverted_repeat	2064888	2064903	.	+	.	ID=CP101302_IS_40_TIR;parent=CP101302_IS_40
CP101302	ISEScan	terminal_inverted_repeat	2067221	2067236	.	+	.	ID=CP101302_IS_40_TIR;parent=CP101302_IS_40
CP101302	ISEScan	insertion_sequence	2131222	2132479	.	-	.	ID=CP101302_IS_41;family=IS3;cluster=IS3_168
CP101302	ISEScan	terminal_inverted_repeat	2131222	2131260	.	-	.	ID=CP101302_IS_41_TIR;parent=CP101302_IS_41
CP101302	ISEScan	terminal_inverted_repeat	2132441	2132479	.	-	.	ID=CP101302_IS_41_TIR;parent=CP101302_IS_41
CP101302	ISEScan	insertion_sequence	2224166	2225475	.		.	ID=CP101302_IS_42;family=IS3;cluster=IS3_168
CP101302	ISEScan	terminal_inverted_repeat	2224166	2224206	.		.	ID=CP101302_IS_42_TIR;parent=CP101302_IS_42
CP101302	ISEScan	terminal_inverted_repeat	2225435	2225475	.		.	ID=CP101302_IS_42_TIR;parent=CP101302_IS_42
CP101302	ISEScan	insertion_sequence	2225418	2226670	.		.	ID=CP101302_IS_43;family=IS3;cluster=IS3_168
CP101302	ISEScan	terminal_inverted_repeat	2225418	2225441	.		.	ID=CP101302_IS_43_TIR;parent=CP101302_IS_43
CP101302	ISEScan	terminal_inverted_repeat	2226647	2226670	.		.	ID=CP101302_IS_43_TIR;parent=CP101302_IS_43
CP101302	ISEScan	insertion_sequence	2230584	2231290	.	+	.	ID=CP101302_IS_44;family=IS21;cluster=IS21_259
CP101302	ISEScan	terminal_inverted_repeat	2230584	2230604	.	+	.	ID=CP101302_IS_44_TIR;parent=CP101302_IS_44
CP101302	ISEScan	terminal_inverted_repeat	2231270	2231290	.	+	.	ID=CP101302_IS_44_TIR;parent=CP101302_IS_44
CP101302	ISEScan	insertion_sequence	2234018	2235695	.		.	ID=CP101302_IS_45;family=IS3;cluster=IS3_168
CP101302	ISEScan	terminal_inverted_repeat	2234018	2234028	.		.	ID=CP101302_IS_45_TIR;parent=CP101302_IS_45
CP101302	ISEScan	terminal_inverted_repeat	2235685	2235695	.		.	ID=CP101302_IS_45_TIR;parent=CP101302_IS_45
CP101302	ISEScan	insertion_sequence	2238754	2240122	.		.	ID=CP101302_IS_46;family=IS3;cluster=IS3_168
CP101302	ISEScan	insertion_sequence	2258206	2259515	.		.	ID=CP101302_IS_47;family=IS3;cluster=IS3_168
CP101302	ISEScan	terminal_inverted_repeat	2258206	2258230	.		.	ID=CP101302_IS_47_TIR;parent=CP101302_IS_47
CP101302	ISEScan	terminal_inverted_repeat	2259491	2259515	.		.	ID=CP101302_IS_47_TIR;parent=CP101302_IS_47
CP101302	ISEScan	insertion_sequence	2265101	2266986	.		.	ID=CP101302_IS_48;family=IS3;cluster=IS3_168
CP101302	ISEScan	insertion_sequence	2403055	2404787	.		.	ID=CP101302_IS_49;family=IS3;cluster=IS3_168
CP101302	ISEScan	terminal_inverted_repeat	2403055	2403070	.		.	ID=CP101302_IS_49_TIR;parent=CP101302_IS_49
CP101302	ISEScan	terminal_inverted_repeat	2404772	2404787	.		.	ID=CP101302_IS_49_TIR;parent=CP101302_IS_49
CP101302	ISEScan	insertion_sequence	2412606	2413224	.		.	ID=CP101302_IS_50;family=IS3;cluster=IS3_168
CP101302	ISEScan	terminal_inverted_repeat	2412606	2412626	.		.	ID=CP101302_IS_50_TIR;parent=CP101302_IS_50
CP101302	ISEScan	terminal_inverted_repeat	2413203	2413224	.		.	ID=CP101302_IS_50_TIR;parent=CP101302_IS_50
CP101302	ISEScan	insertion_sequence	2441572	2443441	.		.	ID=CP101302_IS_51;family=IS3;cluster=IS3_168
CP101302	ISEScan	terminal_inverted_repeat	2441572	2441582	.		.	ID=CP101302_IS_51_TIR;parent=CP101302_IS_51
CP101302	ISEScan	terminal_inverted_repeat	2443431	2443441	.		.	ID=CP101302_IS_51_TIR;parent=CP101302_IS_51
CP101302	ISEScan	insertion_sequence	2443591	2444358	.	+	.	ID=CP101302_IS_52;family=IS1;cluster=IS1_316
CP101302	ISEScan	terminal_inverted_repeat	2443591	2443613	.	+	.	ID=CP101302_IS_52_TIR;parent=CP101302_IS_52
CP101302	ISEScan	terminal_inverted_repeat	2444336	2444358	.	+	.	ID=CP101302_IS_52_TIR;parent=CP101302_IS_52
CP101302	ISEScan	insertion_sequence	2510090	2512483	.	+	.	ID=CP101302_IS_53;family=IS481;cluster=IS481_21
CP101302	ISEScan	terminal_inverted_repeat	2510090	2510108	.	+	.	ID=CP101302_IS_53_TIR;parent=CP101302_IS_53
CP101302	ISEScan	terminal_inverted_repeat	2512465	2512483	.	+	.	ID=CP101302_IS_53_TIR;parent=CP101302_IS_53
CP101302	ISEScan	insertion_sequence	2591909	2592965	.	+	.	ID=CP101302_IS_54;family=IS21;cluster=IS21_259
CP101302	ISEScan	terminal_inverted_repeat	2591909	2591929	.	+	.	ID=CP101302_IS_54_TIR;parent=CP101302_IS_54
CP101302	ISEScan	terminal_inverted_repeat	2592945	2592965	.	+	.	ID=CP101302_IS_54_TIR;parent=CP101302_IS_54
CP101302	ISEScan	insertion_sequence	2604254	2605491	.		.	ID=CP101302_IS_55;family=IS3;cluster=IS3_168
CP101302	ISEScan	insertion_sequence	2626098	2627933	.		.	ID=CP101302_IS_56;family=IS3;cluster=IS3_168
CP101302	ISEScan	terminal_inverted_repeat	2626098	2626104	.		.	ID=CP101302_IS_56_TIR;parent=CP101302_IS_56
CP101302	ISEScan	terminal_inverted_repeat	2627927	2627933	.		.	ID=CP101302_IS_56_TIR;parent=CP101302_IS_56
CP101302	ISEScan	insertion_sequence	2689141	2690898	.		.	ID=CP101302_IS_57;family=IS200/IS605;cluster=IS200/IS605_138
CP101302	ISEScan	insertion_sequence	2722422	2723710	.		.	ID=CP101302_IS_58;family=ISAS1;cluster=ISAS1_192
CP101302	ISEScan	terminal_inverted_repeat	2722422	2722438	.		.	ID=CP101302_IS_58_TIR;parent=CP101302_IS_58
CP101302	ISEScan	terminal_inverted_repeat	2723694	2723710	.		.	ID=CP101302_IS_58_TIR;parent=CP101302_IS_58
CP101302	ISEScan	insertion_sequence	2778704	2780013	.		.	ID=CP101302_IS_59;family=IS3;cluster=IS3_168
CP101302	ISEScan	terminal_inverted_repeat	2778704	2778728	.		.	ID=CP101302_IS_59_TIR;parent=CP101302_IS_59
CP101302	ISEScan	terminal_inverted_repeat	2779989	2780013	.		.	ID=CP101302_IS_59_TIR;parent=CP101302_IS_59
CP101302	ISEScan	insertion_sequence	2835705	2837014	.		.	ID=CP101302_IS_60;family=IS3;cluster=IS3_168
CP101302	ISEScan	terminal_inverted_repeat	2835705	2835729	.		.	ID=CP101302_IS_60_TIR;parent=CP101302_IS_60
CP101302	ISEScan	terminal_inverted_repeat	2836990	2837014	.		.	ID=CP101302_IS_60_TIR;parent=CP101302_IS_60
CP101302	ISEScan	insertion_sequence	2838195	2839504	.		.	ID=CP101302_IS_61;family=IS3;cluster=IS3_168
CP101302	ISEScan	terminal_inverted_repeat	2838195	2838219	.		.	ID=CP101302_IS_61_TIR;parent=CP101302_IS_61
CP101302	ISEScan	terminal_inverted_repeat	2839480	2839504	.		.	ID=CP101302_IS_61_TIR;parent=CP101302_IS_61
CP101302	ISEScan	insertion_sequence	2839710	2840225	.		.	ID=CP101302_IS_62;family=IS3;cluster=IS3_168
CP101302	ISEScan	terminal_inverted_repeat	2839710	2839716	.		.	ID=CP101302_IS_62_TIR;parent=CP101302_IS_62
CP101302	ISEScan	terminal_inverted_repeat	2840219	2840225	.		.	ID=CP101302_IS_62_TIR;parent=CP101302_IS_62
CP101302	ISEScan	insertion_sequence	2846119	2847428	.		.	ID=CP101302_IS_63;family=IS3;cluster=IS3_168
CP101302	ISEScan	terminal_inverted_repeat	2846119	2846143	.		.	ID=CP101302_IS_63_TIR;parent=CP101302_IS_63
CP101302	ISEScan	terminal_inverted_repeat	2847404	2847428	.		.	ID=CP101302_IS_63_TIR;parent=CP101302_IS_63
CP101302	ISEScan	insertion_sequence	2847429	2848729	.		.	ID=CP101302_IS_64;family=IS3;cluster=IS3_168
CP101302	ISEScan	insertion_sequence	2960416	2961725	.		.	ID=CP101302_IS_65;family=IS3;cluster=IS3_168
CP101302	ISEScan	terminal_inverted_repeat	2960416	2960456	.		.	ID=CP101302_IS_65_TIR;parent=CP101302_IS_65
CP101302	ISEScan	terminal_inverted_repeat	2961685	2961725	.		.	ID=CP101302_IS_65_TIR;parent=CP101302_IS_65
CP101302	ISEScan	insertion_sequence	3079002	3080805	.	-	.	ID=CP101302_IS_66;family=IS200/IS605;cluster=IS200/IS605_138
CP101302	ISEScan	insertion_sequence	3157844	3159728	.		.	ID=CP101302_IS_67;family=IS3;cluster=IS3_168
CP101302	ISEScan	insertion_sequence	3183035	3183796	.		.	ID=CP101302_IS_68;family=IS3;cluster=IS3_168
CP101302	ISEScan	terminal_inverted_repeat	3183035	3183047	.		.	ID=CP101302_IS_68_TIR;parent=CP101302_IS_68
CP101302	ISEScan	terminal_inverted_repeat	3183784	3183796	.		.	ID=CP101302_IS_68_TIR;parent=CP101302_IS_68
CP101302	ISEScan	insertion_sequence	3188914	3195004	.	-	.	ID=CP101302_IS_69;family=IS21;cluster=IS21_259
CP101302	ISEScan	terminal_inverted_repeat	3188914	3188922	.	-	.	ID=CP101302_IS_69_TIR;parent=CP101302_IS_69
CP101302	ISEScan	terminal_inverted_repeat	3194996	3195004	.	-	.	ID=CP101302_IS_69_TIR;parent=CP101302_IS_69
CP101302	ISEScan	insertion_sequence	3330666	3332017	.		.	ID=CP101302_IS_70;family=IS3;cluster=IS3_168
CP101302	ISEScan	insertion_sequence	3332016	3333325	.		.	ID=CP101302_IS_71;family=IS3;cluster=IS3_168
CP101302	ISEScan	terminal_inverted_repeat	3332016	3332040	.		.	ID=CP101302_IS_71_TIR;parent=CP101302_IS_71
CP101302	ISEScan	terminal_inverted_repeat	3333301	3333325	.		.	ID=CP101302_IS_71_TIR;parent=CP101302_IS_71
CP101302	ISEScan	insertion_sequence	3356491	3358024	.		.	ID=CP101302_IS_72;family=IS3;cluster=IS3_168
CP101302	ISEScan	insertion_sequence	3363028	3364512	.		.	ID=CP101302_IS_73;family=IS3;cluster=IS3_168
CP101302	ISEScan	terminal_inverted_repeat	3363028	3363057	.		.	ID=CP101302_IS_73_TIR;parent=CP101302_IS_73
CP101302	ISEScan	terminal_inverted_repeat	3364483	3364512	.		.	ID=CP101302_IS_73_TIR;parent=CP101302_IS_73
CP101302	ISEScan	insertion_sequence	3367897	3369066	.	-	.	ID=CP101302_IS_74;family=IS21;cluster=IS21_259
CP101302	ISEScan	terminal_inverted_repeat	3367897	3367921	.	-	.	ID=CP101302_IS_74_TIR;parent=CP101302_IS_74
CP101302	ISEScan	terminal_inverted_repeat	3369044	3369066	.	-	.	ID=CP101302_IS_74_TIR;parent=CP101302_IS_74
CP101302	ISEScan	insertion_sequence	3372793	3375280	.		.	ID=CP101302_IS_75;family=IS3;cluster=IS3_168
CP101302	ISEScan	terminal_inverted_repeat	3372793	3372810	.		.	ID=CP101302_IS_75_TIR;parent=CP101302_IS_75
CP101302	ISEScan	terminal_inverted_repeat	3375263	3375280	.		.	ID=CP101302_IS_75_TIR;parent=CP101302_IS_75
CP101302	ISEScan	insertion_sequence	3380415	3381724	.		.	ID=CP101302_IS_76;family=IS3;cluster=IS3_168
CP101302	ISEScan	terminal_inverted_repeat	3380415	3380439	.		.	ID=CP101302_IS_76_TIR;parent=CP101302_IS_76
CP101302	ISEScan	terminal_inverted_repeat	3381700	3381724	.		.	ID=CP101302_IS_76_TIR;parent=CP101302_IS_76
CP101302	ISEScan	insertion_sequence	3403994	3404283	.	-	.	ID=CP101302_IS_77;family=IS3;cluster=IS3_461
CP101302	ISEScan	terminal_inverted_repeat	3403994	3404004	.	-	.	ID=CP101302_IS_77_TIR;parent=CP101302_IS_77
CP101302	ISEScan	terminal_inverted_repeat	3404273	3404283	.	-	.	ID=CP101302_IS_77_TIR;parent=CP101302_IS_77
CP101302	ISEScan	insertion_sequence	3404691	3404807	.	+	.	ID=CP101302_IS_78;family=IS66;cluster=IS66_345
CP101302	ISEScan	insertion_sequence	3409410	3411175	.	-	.	ID=CP101302_IS_79;family=ISL3;cluster=ISL3_265|ISL3||protein:plasmid:123177
CP101302	ISEScan	terminal_inverted_repeat	3409410	3409452	.	-	.	ID=CP101302_IS_79_TIR;parent=CP101302_IS_79
CP101302	ISEScan	terminal_inverted_repeat	3411133	3411175	.	-	.	ID=CP101302_IS_79_TIR;parent=CP101302_IS_79
CP101302	ISEScan	insertion_sequence	3411941	3413250	.		.	ID=CP101302_IS_80;family=IS3;cluster=IS3_168
CP101302	ISEScan	terminal_inverted_repeat	3411941	3411965	.		.	ID=CP101302_IS_80_TIR;parent=CP101302_IS_80
CP101302	ISEScan	terminal_inverted_repeat	3413226	3413250	.		.	ID=CP101302_IS_80_TIR;parent=CP101302_IS_80
CP101302	ISEScan	insertion_sequence	3417447	3418219	.	+	.	ID=CP101302_IS_81;family=IS21;cluster=IS21_122
CP101302	ISEScan	terminal_inverted_repeat	3417447	3417460	.	+	.	ID=CP101302_IS_81_TIR;parent=CP101302_IS_81
CP101302	ISEScan	terminal_inverted_repeat	3418206	3418219	.	+	.	ID=CP101302_IS_81_TIR;parent=CP101302_IS_81
CP101302	ISEScan	insertion_sequence	3434867	3436123	.		.	ID=CP101302_IS_82;family=IS110;cluster=IS110_219
CP101302	ISEScan	terminal_inverted_repeat	3434867	3434875	.		.	ID=CP101302_IS_82_TIR;parent=CP101302_IS_82
CP101302	ISEScan	terminal_inverted_repeat	3436115	3436123	.		.	ID=CP101302_IS_82_TIR;parent=CP101302_IS_82
CP101302	ISEScan	insertion_sequence	3556815	3558124	.		.	ID=CP101302_IS_83;family=IS3;cluster=IS3_168
CP101302	ISEScan	terminal_inverted_repeat	3556815	3556839	.		.	ID=CP101302_IS_83_TIR;parent=CP101302_IS_83
CP101302	ISEScan	terminal_inverted_repeat	3558100	3558124	.		.	ID=CP101302_IS_83_TIR;parent=CP101302_IS_83
CP101302	ISEScan	insertion_sequence	3739637	3740644	.	+	.	ID=CP101302_IS_84;family=ISNCY;cluster=ISNCY_229
CP101302	ISEScan	terminal_inverted_repeat	3739637	3739650	.	+	.	ID=CP101302_IS_84_TIR;parent=CP101302_IS_84
CP101302	ISEScan	terminal_inverted_repeat	3740631	3740644	.	+	.	ID=CP101302_IS_84_TIR;parent=CP101302_IS_84
CP101302	ISEScan	insertion_sequence	3796497	3797924	.	-	.	ID=CP101302_IS_85;family=ISNCY;cluster=ISNCY_229
CP101302	ISEScan	terminal_inverted_repeat	3796497	3796506	.	-	.	ID=CP101302_IS_85_TIR;parent=CP101302_IS_85
CP101302	ISEScan	terminal_inverted_repeat	3797915	3797924	.	-	.	ID=CP101302_IS_85_TIR;parent=CP101302_IS_85
CP101302	ISEScan	insertion_sequence	3818189	3819460	.		.	ID=CP101302_IS_86;family=IS110;cluster=IS110_219
CP101302	ISEScan	terminal_inverted_repeat	3818189	3818193	.		.	ID=CP101302_IS_86_TIR;parent=CP101302_IS_86
CP101302	ISEScan	terminal_inverted_repeat	3819456	3819460	.		.	ID=CP101302_IS_86_TIR;parent=CP101302_IS_86
CP101302	ISEScan	insertion_sequence	3880054	3881325	.	+	.	ID=CP101302_IS_87;family=IS110;cluster=IS110_219
CP101302	ISEScan	terminal_inverted_repeat	3880054	3880058	.	+	.	ID=CP101302_IS_87_TIR;parent=CP101302_IS_87
CP101302	ISEScan	terminal_inverted_repeat	3881321	3881325	.	+	.	ID=CP101302_IS_87_TIR;parent=CP101302_IS_87
CP101302	ISEScan	insertion_sequence	4031365	4032674	.		.	ID=CP101302_IS_88;family=IS3;cluster=IS3_168
CP101302	ISEScan	terminal_inverted_repeat	4031365	4031389	.		.	ID=CP101302_IS_88_TIR;parent=CP101302_IS_88
CP101302	ISEScan	terminal_inverted_repeat	4032650	4032674	.		.	ID=CP101302_IS_88_TIR;parent=CP101302_IS_88
CP101302	ISEScan	insertion_sequence	4118861	4120202	.	+	.	ID=CP101302_IS_89;family=IS110;cluster=IS110_219
CP101302	ISEScan	terminal_inverted_repeat	4118861	4118870	.	+	.	ID=CP101302_IS_89_TIR;parent=CP101302_IS_89
CP101302	ISEScan	terminal_inverted_repeat	4120193	4120202	.	+	.	ID=CP101302_IS_89_TIR;parent=CP101302_IS_89
CP101302	ISEScan	insertion_sequence	4149746	4151055	.		.	ID=CP101302_IS_90;family=IS3;cluster=IS3_168
CP101302	ISEScan	terminal_inverted_repeat	4149746	4149786	.		.	ID=CP101302_IS_90_TIR;parent=CP101302_IS_90
CP101302	ISEScan	terminal_inverted_repeat	4151015	4151055	.		.	ID=CP101302_IS_90_TIR;parent=CP101302_IS_90
CP101302	ISEScan	insertion_sequence	4268635	4269944	.		.	ID=CP101302_IS_91;family=IS3;cluster=IS3_168
CP101302	ISEScan	terminal_inverted_repeat	4268635	4268659	.		.	ID=CP101302_IS_91_TIR;parent=CP101302_IS_91
CP101302	ISEScan	terminal_inverted_repeat	4269920	4269944	.		.	ID=CP101302_IS_91_TIR;parent=CP101302_IS_91
CP101302	ISEScan	insertion_sequence	4421205	4422514	.		.	ID=CP101302_IS_92;family=IS3;cluster=IS3_168
CP101302	ISEScan	terminal_inverted_repeat	4421205	4421245	.		.	ID=CP101302_IS_92_TIR;parent=CP101302_IS_92
CP101302	ISEScan	terminal_inverted_repeat	4422474	4422514	.		.	ID=CP101302_IS_92_TIR;parent=CP101302_IS_92
CP101302	ISEScan	insertion_sequence	4468858	4470129	.	+	.	ID=CP101302_IS_93;family=IS110;cluster=IS110_219
CP101302	ISEScan	terminal_inverted_repeat	4468858	4468862	.	+	.	ID=CP101302_IS_93_TIR;parent=CP101302_IS_93
CP101302	ISEScan	terminal_inverted_repeat	4470125	4470129	.	+	.	ID=CP101302_IS_93_TIR;parent=CP101302_IS_93
CP101302	ISEScan	insertion_sequence	4547560	4548762	.	-	.	ID=CP101302_IS_94;family=IS66;cluster=IS66_46
CP101302	ISEScan	terminal_inverted_repeat	4547560	4547586	.	-	.	ID=CP101302_IS_94_TIR;parent=CP101302_IS_94
CP101302	ISEScan	terminal_inverted_repeat	4548735	4548762	.	-	.	ID=CP101302_IS_94_TIR;parent=CP101302_IS_94
CP101302	ISEScan	insertion_sequence	4549753	4551464	.	+	.	ID=CP101302_IS_95;family=IS66;cluster=IS66_46
CP101302	ISEScan	terminal_inverted_repeat	4549753	4549769	.	+	.	ID=CP101302_IS_95_TIR;parent=CP101302_IS_95
CP101302	ISEScan	terminal_inverted_repeat	4551448	4551464	.	+	.	ID=CP101302_IS_95_TIR;parent=CP101302_IS_95
CP101302	ISEScan	insertion_sequence	4553604	4555064	.	+	.	ID=CP101302_IS_96;family=IS4;cluster=IS4_190
CP101302	ISEScan	terminal_inverted_repeat	4553604	4553621	.	+	.	ID=CP101302_IS_96_TIR;parent=CP101302_IS_96
CP101302	ISEScan	terminal_inverted_repeat	4555047	4555064	.	+	.	ID=CP101302_IS_96_TIR;parent=CP101302_IS_96
CP101302	ISEScan	insertion_sequence	4558810	4561894	.	+	.	ID=CP101302_IS_97;family=IS630;cluster=IS630_214
CP101302	ISEScan	terminal_inverted_repeat	4558810	4558818	.	+	.	ID=CP101302_IS_97_TIR;parent=CP101302_IS_97
CP101302	ISEScan	terminal_inverted_repeat	4561886	4561894	.	+	.	ID=CP101302_IS_97_TIR;parent=CP101302_IS_97
CP101302	ISEScan	insertion_sequence	4571638	4572495	.	+	.	ID=CP101302_IS_98;family=new;cluster=new_323
CP101302	ISEScan	insertion_sequence	4579549	4580390	.		.	ID=CP101302_IS_99;family=IS3;cluster=IS3_168
CP101302	ISEScan	terminal_inverted_repeat	4579549	4579555	.		.	ID=CP101302_IS_99_TIR;parent=CP101302_IS_99
CP101302	ISEScan	terminal_inverted_repeat	4580384	4580390	.		.	ID=CP101302_IS_99_TIR;parent=CP101302_IS_99
CP101302	ISEScan	insertion_sequence	4590824	4592081	.		.	ID=CP101302_IS_100;family=IS3;cluster=IS3_176
CP101302	ISEScan	terminal_inverted_repeat	4590824	4590849	.		.	ID=CP101302_IS_100_TIR;parent=CP101302_IS_100
CP101302	ISEScan	terminal_inverted_repeat	4592056	4592081	.		.	ID=CP101302_IS_100_TIR;parent=CP101302_IS_100
CP101302	ISEScan	insertion_sequence	4595490	4596799	.		.	ID=CP101302_IS_101;family=IS3;cluster=IS3_168
CP101302	ISEScan	terminal_inverted_repeat	4595490	4595530	.		.	ID=CP101302_IS_101_TIR;parent=CP101302_IS_101
CP101302	ISEScan	terminal_inverted_repeat	4596759	4596799	.		.	ID=CP101302_IS_101_TIR;parent=CP101302_IS_101
CP101302	ISEScan	insertion_sequence	4637258	4638515	.	+	.	ID=CP101302_IS_102;family=IS3;cluster=IS3_176
CP101302	ISEScan	terminal_inverted_repeat	4637258	4637283	.	+	.	ID=CP101302_IS_102_TIR;parent=CP101302_IS_102
CP101302	ISEScan	terminal_inverted_repeat	4638490	4638515	.	+	.	ID=CP101302_IS_102_TIR;parent=CP101302_IS_102
CP101302	ISEScan	insertion_sequence	4647834	4649143	.	-	.	ID=CP101302_IS_103;family=IS3;cluster=IS3_168
CP101302	ISEScan	terminal_inverted_repeat	4647834	4647858	.	-	.	ID=CP101302_IS_103_TIR;parent=CP101302_IS_103
CP101302	ISEScan	terminal_inverted_repeat	4649119	4649143	.	-	.	ID=CP101302_IS_103_TIR;parent=CP101302_IS_103
CP101302	ISEScan	insertion_sequence	4666270	4667541	.	+	.	ID=CP101302_IS_104;family=IS110;cluster=IS110_219
CP101302	ISEScan	terminal_inverted_repeat	4666270	4666274	.	+	.	ID=CP101302_IS_104_TIR;parent=CP101302_IS_104
CP101302	ISEScan	terminal_inverted_repeat	4667537	4667541	.	+	.	ID=CP101302_IS_104_TIR;parent=CP101302_IS_104
CP101302	ISEScan	insertion_sequence	4718331	4719640	.		.	ID=CP101302_IS_105;family=IS3;cluster=IS3_168
CP101302	ISEScan	terminal_inverted_repeat	4718331	4718371	.		.	ID=CP101302_IS_105_TIR;parent=CP101302_IS_105
CP101302	ISEScan	terminal_inverted_repeat	4719600	4719640	.		.	ID=CP101302_IS_105_TIR;parent=CP101302_IS_105
CP101302	ISEScan	insertion_sequence	4756733	4757314	.		.	ID=CP101302_IS_106;family=new;cluster=new_323
CP101302	ISEScan	insertion_sequence	4770587	4771666	.	+	.	ID=CP101302_IS_107;family=IS66;cluster=IS66_393
CP101302	ISEScan	terminal_inverted_repeat	4770587	4770620	.	+	.	ID=CP101302_IS_107_TIR;parent=CP101302_IS_107
CP101302	ISEScan	terminal_inverted_repeat	4771633	4771666	.	+	.	ID=CP101302_IS_107_TIR;parent=CP101302_IS_107
CP101302	ISEScan	insertion_sequence	4771207	4773671	.	+	.	ID=CP101302_IS_108;family=IS66;cluster=IS66_43
CP101302	ISEScan	terminal_inverted_repeat	4771207	4771222	.	+	.	ID=CP101302_IS_108_TIR;parent=CP101302_IS_108
CP101302	ISEScan	terminal_inverted_repeat	4773656	4773671	.	+	.	ID=CP101302_IS_108_TIR;parent=CP101302_IS_108
CP101302	ISEScan	insertion_sequence	4781557	4782866	.		.	ID=CP101302_IS_109;family=IS3;cluster=IS3_168
CP101302	ISEScan	terminal_inverted_repeat	4781557	4781581	.		.	ID=CP101302_IS_109_TIR;parent=CP101302_IS_109
CP101302	ISEScan	terminal_inverted_repeat	4782842	4782866	.		.	ID=CP101302_IS_109_TIR;parent=CP101302_IS_109
CP101302	ISEScan	insertion_sequence	4786324	4789897	.	+	.	ID=CP101302_IS_110;family=IS66;cluster=IS66_46
CP101302	ISEScan	terminal_inverted_repeat	4786324	4786339	.	+	.	ID=CP101302_IS_110_TIR;parent=CP101302_IS_110
CP101302	ISEScan	terminal_inverted_repeat	4789882	4789897	.	+	.	ID=CP101302_IS_110_TIR;parent=CP101302_IS_110
CP101302	ISEScan	insertion_sequence	4795628	4796543	.	+	.	ID=CP101302_IS_111;family=IS66;cluster=IS66_393
CP101302	ISEScan	terminal_inverted_repeat	4795628	4795670	.	+	.	ID=CP101302_IS_111_TIR;parent=CP101302_IS_111
CP101302	ISEScan	terminal_inverted_repeat	4796500	4796543	.	+	.	ID=CP101302_IS_111_TIR;parent=CP101302_IS_111
CP101302	ISEScan	insertion_sequence	4796431	4798405	.	+	.	ID=CP101302_IS_112;family=IS66;cluster=IS66_46
CP101302	ISEScan	terminal_inverted_repeat	4796431	4796453	.	+	.	ID=CP101302_IS_112_TIR;parent=CP101302_IS_112
CP101302	ISEScan	terminal_inverted_repeat	4798383	4798405	.	+	.	ID=CP101302_IS_112_TIR;parent=CP101302_IS_112
CP101302	ISEScan	insertion_sequence	4867812	4869153	.	+	.	ID=CP101302_IS_113;family=IS110;cluster=IS110_219
CP101302	ISEScan	terminal_inverted_repeat	4867812	4867817	.	+	.	ID=CP101302_IS_113_TIR;parent=CP101302_IS_113
CP101302	ISEScan	terminal_inverted_repeat	4869148	4869153	.	+	.	ID=CP101302_IS_113_TIR;parent=CP101302_IS_113
CP101302	ISEScan	insertion_sequence	5006720	5008029	.		.	ID=CP101302_IS_114;family=IS3;cluster=IS3_168
CP101302	ISEScan	terminal_inverted_repeat	5006720	5006760	.		.	ID=CP101302_IS_114_TIR;parent=CP101302_IS_114
CP101302	ISEScan	terminal_inverted_repeat	5007989	5008029	.		.	ID=CP101302_IS_114_TIR;parent=CP101302_IS_114
CP101302	ISEScan	insertion_sequence	5123278	5124630	.	+	.	ID=CP101302_IS_115;family=ISNCY;cluster=ISNCY_229
CP101302	ISEScan	terminal_inverted_repeat	5123278	5123304	.	+	.	ID=CP101302_IS_115_TIR;parent=CP101302_IS_115
CP101302	ISEScan	terminal_inverted_repeat	5124604	5124630	.	+	.	ID=CP101302_IS_115_TIR;parent=CP101302_IS_115
CP101302	ISEScan	insertion_sequence	5295149	5296420	.	+	.	ID=CP101302_IS_116;family=IS110;cluster=IS110_219
CP101302	ISEScan	terminal_inverted_repeat	5295149	5295153	.	+	.	ID=CP101302_IS_116_TIR;parent=CP101302_IS_116
CP101302	ISEScan	terminal_inverted_repeat	5296416	5296420	.	+	.	ID=CP101302_IS_116_TIR;parent=CP101302_IS_116
BAA-2215 (O103:H11)
Accession	source	feature	start	end	score	strand	frame	attribute
CP101298	ISEScan	insertion_sequence	4	1902	.	+	.	ID=CP101298_IS_1;family=IS21;cluster=IS21_259
CP101298	ISEScan	terminal_inverted_repeat	4	16	.	+	.	ID=CP101298_IS_1_TIR;parent=CP101298_IS_1
CP101298	ISEScan	terminal_inverted_repeat	1890	1902	.	+	.	ID=CP101298_IS_1_TIR;parent=CP101298_IS_1
CP101298	ISEScan	insertion_sequence	6062	7403	.	+	.	ID=CP101298_IS_2;family=IS110;cluster=IS110_219
CP101298	ISEScan	terminal_inverted_repeat	6062	6072	.	+	.	ID=CP101298_IS_2_TIR;parent=CP101298_IS_2
CP101298	ISEScan	terminal_inverted_repeat	7393	7403	.	+	.	ID=CP101298_IS_2_TIR;parent=CP101298_IS_2
CP101298	ISEScan	insertion_sequence	52226	54924	.	+	.	ID=CP101298_IS_3;family=IS66;cluster=IS66_46
CP101298	ISEScan	terminal_inverted_repeat	52226	52247	.	+	.	ID=CP101298_IS_3_TIR;parent=CP101298_IS_3
CP101298	ISEScan	terminal_inverted_repeat	54903	54924	.	+	.	ID=CP101298_IS_3_TIR;parent=CP101298_IS_3
CP101298	ISEScan	insertion_sequence	198858	200129	.	-	.	ID=CP101298_IS_4;family=IS110;cluster=IS110_219
CP101298	ISEScan	terminal_inverted_repeat	198858	198862	.	-	.	ID=CP101298_IS_4_TIR;parent=CP101298_IS_4
CP101298	ISEScan	terminal_inverted_repeat	200125	200129	.	-	.	ID=CP101298_IS_4_TIR;parent=CP101298_IS_4
CP101298	ISEScan	insertion_sequence	284595	285885	.		.	ID=CP101298_IS_5;family=ISAS1;cluster=ISAS1_192
CP101298	ISEScan	terminal_inverted_repeat	284595	284612	.		.	ID=CP101298_IS_5_TIR;parent=CP101298_IS_5
CP101298	ISEScan	terminal_inverted_repeat	285868	285885	.		.	ID=CP101298_IS_5_TIR;parent=CP101298_IS_5
CP101298	ISEScan	insertion_sequence	368240	369592	.	-	.	ID=CP101298_IS_6;family=ISNCY;cluster=ISNCY_229
CP101298	ISEScan	terminal_inverted_repeat	368240	368266	.	-	.	ID=CP101298_IS_6_TIR;parent=CP101298_IS_6
CP101298	ISEScan	terminal_inverted_repeat	369566	369592	.	-	.	ID=CP101298_IS_6_TIR;parent=CP101298_IS_6
CP101298	ISEScan	insertion_sequence	476697	478005	.		.	ID=CP101298_IS_7;family=IS3;cluster=IS3_168
CP101298	ISEScan	terminal_inverted_repeat	476697	476720	.		.	ID=CP101298_IS_7_TIR;parent=CP101298_IS_7
CP101298	ISEScan	terminal_inverted_repeat	477981	478005	.		.	ID=CP101298_IS_7_TIR;parent=CP101298_IS_7
CP101298	ISEScan	insertion_sequence	764240	765511	.	-	.	ID=CP101298_IS_8;family=IS110;cluster=IS110_219
CP101298	ISEScan	terminal_inverted_repeat	764240	764244	.	-	.	ID=CP101298_IS_8_TIR;parent=CP101298_IS_8
CP101298	ISEScan	terminal_inverted_repeat	765507	765511	.	-	.	ID=CP101298_IS_8_TIR;parent=CP101298_IS_8
CP101298	ISEScan	insertion_sequence	793415	794724	.		.	ID=CP101298_IS_9;family=IS3;cluster=IS3_168
CP101298	ISEScan	terminal_inverted_repeat	793415	793439	.		.	ID=CP101298_IS_9_TIR;parent=CP101298_IS_9
CP101298	ISEScan	terminal_inverted_repeat	794700	794724	.		.	ID=CP101298_IS_9_TIR;parent=CP101298_IS_9
CP101298	ISEScan	insertion_sequence	794761	795952	.	-	.	ID=CP101298_IS_10;family=IS110;cluster=IS110_139
CP101298	ISEScan	terminal_inverted_repeat	794761	794775	.	-	.	ID=CP101298_IS_10_TIR;parent=CP101298_IS_10
CP101298	ISEScan	terminal_inverted_repeat	795938	795952	.	-	.	ID=CP101298_IS_10_TIR;parent=CP101298_IS_10
CP101298	ISEScan	insertion_sequence	798469	799494	.	-	.	ID=CP101298_IS_11;family=IS66;cluster=IS66_46
CP101298	ISEScan	terminal_inverted_repeat	798469	798488	.	-	.	ID=CP101298_IS_11_TIR;parent=CP101298_IS_11
CP101298	ISEScan	terminal_inverted_repeat	799475	799494	.	-	.	ID=CP101298_IS_11_TIR;parent=CP101298_IS_11
CP101298	ISEScan	insertion_sequence	931400	934098	.		.	ID=CP101298_IS_12;family=IS66;cluster=IS66_46
CP101298	ISEScan	terminal_inverted_repeat	931400	931421	.		.	ID=CP101298_IS_12_TIR;parent=CP101298_IS_12
CP101298	ISEScan	terminal_inverted_repeat	934077	934098	.		.	ID=CP101298_IS_12_TIR;parent=CP101298_IS_12
CP101298	ISEScan	insertion_sequence	1164392	1165401	.		.	ID=CP101298_IS_13;family=IS3;cluster=IS3_445|IS3||protein:plasmid:114110
CP101298	ISEScan	insertion_sequence	1198014	1203013	.		.	ID=CP101298_IS_14;family=IS66;cluster=IS66_46
CP101298	ISEScan	terminal_inverted_repeat	1198014	1198032	.		.	ID=CP101298_IS_14_TIR;parent=CP101298_IS_14
CP101298	ISEScan	terminal_inverted_repeat	1202995	1203013	.		.	ID=CP101298_IS_14_TIR;parent=CP101298_IS_14
CP101298	ISEScan	insertion_sequence	1214855	1217566	.		.	ID=CP101298_IS_15;family=IS66;cluster=IS66_46
CP101298	ISEScan	terminal_inverted_repeat	1214855	1214870	.		.	ID=CP101298_IS_15_TIR;parent=CP101298_IS_15
CP101298	ISEScan	terminal_inverted_repeat	1217551	1217566	.		.	ID=CP101298_IS_15_TIR;parent=CP101298_IS_15
CP101298	ISEScan	insertion_sequence	1514306	1517004	.		.	ID=CP101298_IS_16;family=IS66;cluster=IS66_46
CP101298	ISEScan	terminal_inverted_repeat	1514306	1514327	.		.	ID=CP101298_IS_16_TIR;parent=CP101298_IS_16
CP101298	ISEScan	terminal_inverted_repeat	1516983	1517004	.		.	ID=CP101298_IS_16_TIR;parent=CP101298_IS_16
CP101298	ISEScan	insertion_sequence	1521558	1522790	.	+	.	ID=CP101298_IS_17;family=IS3;cluster=IS3_168
CP101298	ISEScan	terminal_inverted_repeat	1521558	1521596	.	+	.	ID=CP101298_IS_17_TIR;parent=CP101298_IS_17
CP101298	ISEScan	terminal_inverted_repeat	1522752	1522790	.	+	.	ID=CP101298_IS_17_TIR;parent=CP101298_IS_17
CP101298	ISEScan	insertion_sequence	1568029	1569467	.	+	.	ID=CP101298_IS_18;family=ISNCY;cluster=ISNCY_229
CP101298	ISEScan	terminal_inverted_repeat	1568029	1568038	.	+	.	ID=CP101298_IS_18_TIR;parent=CP101298_IS_18
CP101298	ISEScan	terminal_inverted_repeat	1569458	1569467	.	+	.	ID=CP101298_IS_18_TIR;parent=CP101298_IS_18
CP101298	ISEScan	insertion_sequence	1627629	1628636	.	-	.	ID=CP101298_IS_19;family=ISNCY;cluster=ISNCY_229
CP101298	ISEScan	terminal_inverted_repeat	1627629	1627642	.	-	.	ID=CP101298_IS_19_TIR;parent=CP101298_IS_19
CP101298	ISEScan	terminal_inverted_repeat	1628623	1628636	.	-	.	ID=CP101298_IS_19_TIR;parent=CP101298_IS_19
CP101298	ISEScan	insertion_sequence	1672862	1673434	.		.	ID=CP101298_IS_20;family=IS3;cluster=IS3_168
CP101298	ISEScan	terminal_inverted_repeat	1672862	1672868	.		.	ID=CP101298_IS_20_TIR;parent=CP101298_IS_20
CP101298	ISEScan	terminal_inverted_repeat	1673428	1673434	.		.	ID=CP101298_IS_20_TIR;parent=CP101298_IS_20
CP101298	ISEScan	insertion_sequence	1692213	1694677	.	+	.	ID=CP101298_IS_21;family=IS66;cluster=IS66_46
CP101298	ISEScan	insertion_sequence	1694534	1697522	.		.	ID=CP101298_IS_22;family=IS66;cluster=IS66_46
CP101298	ISEScan	terminal_inverted_repeat	1694534	1694559	.		.	ID=CP101298_IS_22_TIR;parent=CP101298_IS_22
CP101298	ISEScan	terminal_inverted_repeat	1697495	1697522	.		.	ID=CP101298_IS_22_TIR;parent=CP101298_IS_22
CP101298	ISEScan	insertion_sequence	1698298	1698573	.	-	.	ID=CP101298_IS_23;family=IS256;cluster=IS256_395
CP101298	ISEScan	insertion_sequence	1823188	1825476	.		.	ID=CP101298_IS_24;family=IS66;cluster=IS66_46
CP101298	ISEScan	terminal_inverted_repeat	1823188	1823209	.		.	ID=CP101298_IS_24_TIR;parent=CP101298_IS_24
CP101298	ISEScan	terminal_inverted_repeat	1825455	1825476	.		.	ID=CP101298_IS_24_TIR;parent=CP101298_IS_24
CP101298	ISEScan	insertion_sequence	1971039	1972599	.	-	.	ID=CP101298_IS_25;family=IS21;cluster=IS21_122
CP101298	ISEScan	terminal_inverted_repeat	1971039	1971054	.	-	.	ID=CP101298_IS_25_TIR;parent=CP101298_IS_25
CP101298	ISEScan	terminal_inverted_repeat	1972584	1972599	.	-	.	ID=CP101298_IS_25_TIR;parent=CP101298_IS_25
CP101298	ISEScan	insertion_sequence	1972546	1974742	.		.	ID=CP101298_IS_26;family=IS66;cluster=IS66_393
CP101298	ISEScan	terminal_inverted_repeat	1972546	1972566	.		.	ID=CP101298_IS_26_TIR;parent=CP101298_IS_26
CP101298	ISEScan	terminal_inverted_repeat	1974722	1974742	.		.	ID=CP101298_IS_26_TIR;parent=CP101298_IS_26
CP101298	ISEScan	insertion_sequence	1976053	1977362	.		.	ID=CP101298_IS_27;family=IS3;cluster=IS3_168
CP101298	ISEScan	terminal_inverted_repeat	1976053	1976077	.		.	ID=CP101298_IS_27_TIR;parent=CP101298_IS_27
CP101298	ISEScan	terminal_inverted_repeat	1977338	1977362	.		.	ID=CP101298_IS_27_TIR;parent=CP101298_IS_27
CP101298	ISEScan	insertion_sequence	1978148	1979882	.		.	ID=CP101298_IS_28;family=IS66;cluster=IS66_46
CP101298	ISEScan	terminal_inverted_repeat	1978148	1978173	.		.	ID=CP101298_IS_28_TIR;parent=CP101298_IS_28
CP101298	ISEScan	terminal_inverted_repeat	1979857	1979882	.		.	ID=CP101298_IS_28_TIR;parent=CP101298_IS_28
CP101298	ISEScan	insertion_sequence	1981113	1982122	.		.	ID=CP101298_IS_29;family=IS3;cluster=IS3_445|IS3||protein:plasmid:114110
CP101298	ISEScan	insertion_sequence	2038864	2039631	.		.	ID=CP101298_IS_30;family=IS1;cluster=IS1_316
CP101298	ISEScan	terminal_inverted_repeat	2038864	2038886	.		.	ID=CP101298_IS_30_TIR;parent=CP101298_IS_30
CP101298	ISEScan	terminal_inverted_repeat	2039609	2039631	.		.	ID=CP101298_IS_30_TIR;parent=CP101298_IS_30
CP101298	ISEScan	insertion_sequence	2173827	2175213	.	+	.	ID=CP101298_IS_31;family=IS21;cluster=IS21_259
CP101298	ISEScan	terminal_inverted_repeat	2173827	2173849	.	+	.	ID=CP101298_IS_31_TIR;parent=CP101298_IS_31
CP101298	ISEScan	terminal_inverted_repeat	2175190	2175213	.	+	.	ID=CP101298_IS_31_TIR;parent=CP101298_IS_31
CP101298	ISEScan	insertion_sequence	2194432	2199887	.		.	ID=CP101298_IS_32;family=IS66;cluster=IS66_46
CP101298	ISEScan	terminal_inverted_repeat	2194432	2194446	.		.	ID=CP101298_IS_32_TIR;parent=CP101298_IS_32
CP101298	ISEScan	terminal_inverted_repeat	2199873	2199887	.		.	ID=CP101298_IS_32_TIR;parent=CP101298_IS_32
CP101298	ISEScan	insertion_sequence	2246099	2247850	.		.	ID=CP101298_IS_33;family=IS200/IS605;cluster=IS200/IS605_138
CP101298	ISEScan	insertion_sequence	2250808	2253201	.	+	.	ID=CP101298_IS_34;family=IS481;cluster=IS481_21
CP101298	ISEScan	terminal_inverted_repeat	2250808	2250826	.	+	.	ID=CP101298_IS_34_TIR;parent=CP101298_IS_34
CP101298	ISEScan	terminal_inverted_repeat	2253183	2253201	.	+	.	ID=CP101298_IS_34_TIR;parent=CP101298_IS_34
CP101298	ISEScan	insertion_sequence	2340784	2342162	.	+	.	ID=CP101298_IS_35;family=IS110;cluster=IS110_219
CP101298	ISEScan	terminal_inverted_repeat	2340784	2340794	.	+	.	ID=CP101298_IS_35_TIR;parent=CP101298_IS_35
CP101298	ISEScan	terminal_inverted_repeat	2342152	2342162	.	+	.	ID=CP101298_IS_35_TIR;parent=CP101298_IS_35
CP101298	ISEScan	insertion_sequence	2486218	2488916	.		.	ID=CP101298_IS_36;family=IS66;cluster=IS66_46
CP101298	ISEScan	terminal_inverted_repeat	2486218	2486239	.		.	ID=CP101298_IS_36_TIR;parent=CP101298_IS_36
CP101298	ISEScan	terminal_inverted_repeat	2488895	2488916	.		.	ID=CP101298_IS_36_TIR;parent=CP101298_IS_36
CP101298	ISEScan	insertion_sequence	2516713	2518217	.	+	.	ID=CP101298_IS_37;family=IS21;cluster=IS21_259
CP101298	ISEScan	terminal_inverted_repeat	2516713	2516727	.	+	.	ID=CP101298_IS_37_TIR;parent=CP101298_IS_37
CP101298	ISEScan	terminal_inverted_repeat	2518202	2518217	.	+	.	ID=CP101298_IS_37_TIR;parent=CP101298_IS_37
CP101298	ISEScan	insertion_sequence	2537518	2538787	.	+	.	ID=CP101298_IS_38;family=IS110;cluster=IS110_219
CP101298	ISEScan	terminal_inverted_repeat	2537518	2537521	.	+	.	ID=CP101298_IS_38_TIR;parent=CP101298_IS_38
CP101298	ISEScan	terminal_inverted_repeat	2538784	2538787	.	+	.	ID=CP101298_IS_38_TIR;parent=CP101298_IS_38
CP101298	ISEScan	insertion_sequence	2551350	2553856	.		.	ID=CP101298_IS_39;family=IS66;cluster=IS66_46
CP101298	ISEScan	terminal_inverted_repeat	2551350	2551389	.		.	ID=CP101298_IS_39_TIR;parent=CP101298_IS_39
CP101298	ISEScan	terminal_inverted_repeat	2553817	2553856	.		.	ID=CP101298_IS_39_TIR;parent=CP101298_IS_39
CP101298	ISEScan	insertion_sequence	2555457	2556691	.	-	.	ID=CP101298_IS_40;family=IS3;cluster=IS3_176
CP101298	ISEScan	terminal_inverted_repeat	2555457	2555468	.	-	.	ID=CP101298_IS_40_TIR;parent=CP101298_IS_40
CP101298	ISEScan	terminal_inverted_repeat	2556680	2556691	.	-	.	ID=CP101298_IS_40_TIR;parent=CP101298_IS_40
CP101298	ISEScan	insertion_sequence	2566145	2566912	.		.	ID=CP101298_IS_41;family=IS1;cluster=IS1_316
CP101298	ISEScan	terminal_inverted_repeat	2566145	2566167	.		.	ID=CP101298_IS_41_TIR;parent=CP101298_IS_41
CP101298	ISEScan	terminal_inverted_repeat	2566890	2566912	.		.	ID=CP101298_IS_41_TIR;parent=CP101298_IS_41
CP101298	ISEScan	insertion_sequence	2612667	2613975	.		.	ID=CP101298_IS_42;family=IS3;cluster=IS3_168
CP101298	ISEScan	terminal_inverted_repeat	2612667	2612690	.		.	ID=CP101298_IS_42_TIR;parent=CP101298_IS_42
CP101298	ISEScan	terminal_inverted_repeat	2613951	2613975	.		.	ID=CP101298_IS_42_TIR;parent=CP101298_IS_42
CP101298	ISEScan	insertion_sequence	2667255	2668540	.		.	ID=CP101298_IS_43;family=ISAS1;cluster=ISAS1_192
CP101298	ISEScan	terminal_inverted_repeat	2667255	2667271	.		.	ID=CP101298_IS_43_TIR;parent=CP101298_IS_43
CP101298	ISEScan	terminal_inverted_repeat	2668524	2668540	.		.	ID=CP101298_IS_43_TIR;parent=CP101298_IS_43
CP101298	ISEScan	insertion_sequence	2700054	2701812	.		.	ID=CP101298_IS_44;family=IS200/IS605;cluster=IS200/IS605_138
CP101298	ISEScan	insertion_sequence	2766021	2767977	.	-	.	ID=CP101298_IS_45;family=IS21;cluster=IS21_259
CP101298	ISEScan	terminal_inverted_repeat	2766021	2766030	.	-	.	ID=CP101298_IS_45_TIR;parent=CP101298_IS_45
CP101298	ISEScan	terminal_inverted_repeat	2767968	2767977	.	-	.	ID=CP101298_IS_45_TIR;parent=CP101298_IS_45
CP101298	ISEScan	insertion_sequence	2874679	2875811	.	+	.	ID=CP101298_IS_46;family=IS630;cluster=IS630_214
CP101298	ISEScan	terminal_inverted_repeat	2874679	2874699	.	+	.	ID=CP101298_IS_46_TIR;parent=CP101298_IS_46
CP101298	ISEScan	terminal_inverted_repeat	2875791	2875811	.	+	.	ID=CP101298_IS_46_TIR;parent=CP101298_IS_46
CP101298	ISEScan	insertion_sequence	2878537	2879864	.	+	.	ID=CP101298_IS_47;family=IS256;cluster=IS256_47
CP101298	ISEScan	terminal_inverted_repeat	2878537	2878557	.	+	.	ID=CP101298_IS_47_TIR;parent=CP101298_IS_47
CP101298	ISEScan	terminal_inverted_repeat	2879843	2879864	.	+	.	ID=CP101298_IS_47_TIR;parent=CP101298_IS_47
CP101298	ISEScan	insertion_sequence	2885657	2888345	.		.	ID=CP101298_IS_48;family=IS66;cluster=IS66_46
CP101298	ISEScan	terminal_inverted_repeat	2885657	2885678	.		.	ID=CP101298_IS_48_TIR;parent=CP101298_IS_48
CP101298	ISEScan	terminal_inverted_repeat	2888324	2888345	.		.	ID=CP101298_IS_48_TIR;parent=CP101298_IS_48
CP101298	ISEScan	insertion_sequence	2889774	2891508	.		.	ID=CP101298_IS_49;family=IS66;cluster=IS66_46
CP101298	ISEScan	terminal_inverted_repeat	2889774	2889798	.		.	ID=CP101298_IS_49_TIR;parent=CP101298_IS_49
CP101298	ISEScan	terminal_inverted_repeat	2891484	2891508	.		.	ID=CP101298_IS_49_TIR;parent=CP101298_IS_49
CP101298	ISEScan	insertion_sequence	2891502	2893949	.		.	ID=CP101298_IS_50;family=IS66;cluster=IS66_46
CP101298	ISEScan	insertion_sequence	2905008	2908178	.		.	ID=CP101298_IS_51;family=IS66;cluster=IS66_46
CP101298	ISEScan	insertion_sequence	2908171	2909948	.		.	ID=CP101298_IS_52;family=IS66;cluster=IS66_46
CP101298	ISEScan	insertion_sequence	2953074	2954108	.	+	.	ID=CP101298_IS_53;family=IS4;cluster=IS4_463|IS4||protein:plasmid:123269
CP101298	ISEScan	terminal_inverted_repeat	2953074	2953114	.	+	.	ID=CP101298_IS_53_TIR;parent=CP101298_IS_53
CP101298	ISEScan	terminal_inverted_repeat	2954068	2954108	.	+	.	ID=CP101298_IS_53_TIR;parent=CP101298_IS_53
CP101298	ISEScan	insertion_sequence	3083438	3088426	.		.	ID=CP101298_IS_54;family=IS66;cluster=IS66_46
CP101298	ISEScan	terminal_inverted_repeat	3083438	3083456	.		.	ID=CP101298_IS_54_TIR;parent=CP101298_IS_54
CP101298	ISEScan	terminal_inverted_repeat	3088408	3088426	.		.	ID=CP101298_IS_54_TIR;parent=CP101298_IS_54
CP101298	ISEScan	insertion_sequence	3088479	3091164	.		.	ID=CP101298_IS_55;family=IS66;cluster=IS66_46
CP101298	ISEScan	terminal_inverted_repeat	3088479	3088500	.		.	ID=CP101298_IS_55_TIR;parent=CP101298_IS_55
CP101298	ISEScan	terminal_inverted_repeat	3091143	3091164	.		.	ID=CP101298_IS_55_TIR;parent=CP101298_IS_55
CP101298	ISEScan	insertion_sequence	3107441	3109500	.		.	ID=CP101298_IS_56;family=IS21;cluster=IS21_259
CP101298	ISEScan	insertion_sequence	3125759	3127851	.	-	.	ID=CP101298_IS_57;family=IS21;cluster=IS21_259
CP101298	ISEScan	insertion_sequence	3237148	3237396	.	+	.	ID=CP101298_IS_58;family=IS3;cluster=IS3_168
CP101298	ISEScan	insertion_sequence	3247327	3248339	.	+	.	ID=CP101298_IS_59;family=IS3;cluster=IS3_168
CP101298	ISEScan	terminal_inverted_repeat	3247327	3247336	.	+	.	ID=CP101298_IS_59_TIR;parent=CP101298_IS_59
CP101298	ISEScan	terminal_inverted_repeat	3248330	3248339	.	+	.	ID=CP101298_IS_59_TIR;parent=CP101298_IS_59
CP101298	ISEScan	insertion_sequence	3248355	3248654	.	-	.	ID=CP101298_IS_60;family=IS481;cluster=IS481_228
CP101298	ISEScan	insertion_sequence	3259917	3260684	.	+	.	ID=CP101298_IS_61;family=IS1;cluster=IS1_316
CP101298	ISEScan	terminal_inverted_repeat	3259917	3259939	.	+	.	ID=CP101298_IS_61_TIR;parent=CP101298_IS_61
CP101298	ISEScan	terminal_inverted_repeat	3260662	3260684	.	+	.	ID=CP101298_IS_61_TIR;parent=CP101298_IS_61
CP101298	ISEScan	insertion_sequence	3264427	3265328	.	+	.	ID=CP101298_IS_62;family=IS3;cluster=IS3_97
CP101298	ISEScan	terminal_inverted_repeat	3264427	3264448	.	+	.	ID=CP101298_IS_62_TIR;parent=CP101298_IS_62
CP101298	ISEScan	terminal_inverted_repeat	3265306	3265328	.	+	.	ID=CP101298_IS_62_TIR;parent=CP101298_IS_62
CP101298	ISEScan	insertion_sequence	3269948	3271122	.	-	.	ID=CP101298_IS_63;family=IS66;cluster=IS66_345
CP101298	ISEScan	terminal_inverted_repeat	3269948	3269968	.	-	.	ID=CP101298_IS_63_TIR;parent=CP101298_IS_63
CP101298	ISEScan	terminal_inverted_repeat	3271102	3271122	.	-	.	ID=CP101298_IS_63_TIR;parent=CP101298_IS_63
CP101298	ISEScan	insertion_sequence	3282852	3283931	.	+	.	ID=CP101298_IS_64;family=IS66;cluster=IS66_393
CP101298	ISEScan	terminal_inverted_repeat	3282852	3282885	.	+	.	ID=CP101298_IS_64_TIR;parent=CP101298_IS_64
CP101298	ISEScan	terminal_inverted_repeat	3283898	3283931	.	+	.	ID=CP101298_IS_64_TIR;parent=CP101298_IS_64
CP101298	ISEScan	insertion_sequence	3283471	3284920	.	+	.	ID=CP101298_IS_65;family=IS66;cluster=IS66_43
CP101298	ISEScan	terminal_inverted_repeat	3283471	3283504	.	+	.	ID=CP101298_IS_65_TIR;parent=CP101298_IS_65
CP101298	ISEScan	terminal_inverted_repeat	3284888	3284920	.	+	.	ID=CP101298_IS_65_TIR;parent=CP101298_IS_65
CP101298	ISEScan	insertion_sequence	3284713	3286335	.	-	.	ID=CP101298_IS_66;family=IS66;cluster=IS66_46
CP101298	ISEScan	terminal_inverted_repeat	3284713	3284734	.	-	.	ID=CP101298_IS_66_TIR;parent=CP101298_IS_66
CP101298	ISEScan	terminal_inverted_repeat	3286314	3286335	.	-	.	ID=CP101298_IS_66_TIR;parent=CP101298_IS_66
CP101298	ISEScan	insertion_sequence	3286926	3288077	.	+	.	ID=CP101298_IS_67;family=IS66;cluster=IS66_43
CP101298	ISEScan	terminal_inverted_repeat	3286926	3286949	.	+	.	ID=CP101298_IS_67_TIR;parent=CP101298_IS_67
CP101298	ISEScan	terminal_inverted_repeat	3288053	3288077	.	+	.	ID=CP101298_IS_67_TIR;parent=CP101298_IS_67
CP101298	ISEScan	insertion_sequence	3291983	3293035	.	+	.	ID=CP101298_IS_68;family=IS3;cluster=IS3_472
CP101298	ISEScan	terminal_inverted_repeat	3291983	3291994	.	+	.	ID=CP101298_IS_68_TIR;parent=CP101298_IS_68
CP101298	ISEScan	terminal_inverted_repeat	3293024	3293035	.	+	.	ID=CP101298_IS_68_TIR;parent=CP101298_IS_68
CP101298	ISEScan	insertion_sequence	3301965	3303510	.		.	ID=CP101298_IS_69;family=IS3;cluster=IS3_176
CP101298	ISEScan	terminal_inverted_repeat	3301965	3301976	.		.	ID=CP101298_IS_69_TIR;parent=CP101298_IS_69
CP101298	ISEScan	terminal_inverted_repeat	3303499	3303510	.		.	ID=CP101298_IS_69_TIR;parent=CP101298_IS_69
CP101298	ISEScan	insertion_sequence	3303449	3304126	.	+	.	ID=CP101298_IS_70;family=IS30;cluster=IS30_173
CP101298	ISEScan	terminal_inverted_repeat	3303449	3303463	.	+	.	ID=CP101298_IS_70_TIR;parent=CP101298_IS_70
CP101298	ISEScan	terminal_inverted_repeat	3304112	3304126	.	+	.	ID=CP101298_IS_70_TIR;parent=CP101298_IS_70
CP101298	ISEScan	insertion_sequence	3303974	3306205	.		.	ID=CP101298_IS_71;family=IS66;cluster=IS66_46
CP101298	ISEScan	terminal_inverted_repeat	3303974	3303985	.		.	ID=CP101298_IS_71_TIR;parent=CP101298_IS_71
CP101298	ISEScan	terminal_inverted_repeat	3306194	3306205	.		.	ID=CP101298_IS_71_TIR;parent=CP101298_IS_71
CP101298	ISEScan	insertion_sequence	3313416	3314390	.	-	.	ID=CP101298_IS_72;family=IS1;cluster=IS1_316
CP101298	ISEScan	terminal_inverted_repeat	3313416	3313456	.	-	.	ID=CP101298_IS_72_TIR;parent=CP101298_IS_72
CP101298	ISEScan	terminal_inverted_repeat	3314351	3314390	.	-	.	ID=CP101298_IS_72_TIR;parent=CP101298_IS_72
CP101298	ISEScan	insertion_sequence	3364133	3365403	.	+	.	ID=CP101298_IS_73;family=IS110;cluster=IS110_219
CP101298	ISEScan	terminal_inverted_repeat	3364133	3364137	.	+	.	ID=CP101298_IS_73_TIR;parent=CP101298_IS_73
CP101298	ISEScan	terminal_inverted_repeat	3365399	3365403	.	+	.	ID=CP101298_IS_73_TIR;parent=CP101298_IS_73
CP101298	ISEScan	insertion_sequence	3377040	3379738	.		.	ID=CP101298_IS_74;family=IS66;cluster=IS66_46
CP101298	ISEScan	terminal_inverted_repeat	3377040	3377061	.		.	ID=CP101298_IS_74_TIR;parent=CP101298_IS_74
CP101298	ISEScan	terminal_inverted_repeat	3379717	3379738	.		.	ID=CP101298_IS_74_TIR;parent=CP101298_IS_74
CP101298	ISEScan	insertion_sequence	3379813	3382111	.		.	ID=CP101298_IS_75;family=IS66;cluster=IS66_46
CP101298	ISEScan	terminal_inverted_repeat	3379813	3379841	.		.	ID=CP101298_IS_75_TIR;parent=CP101298_IS_75
CP101298	ISEScan	terminal_inverted_repeat	3382083	3382111	.		.	ID=CP101298_IS_75_TIR;parent=CP101298_IS_75
CP101298	ISEScan	insertion_sequence	3393776	3398875	.		.	ID=CP101298_IS_76;family=IS66;cluster=IS66_46
CP101298	ISEScan	insertion_sequence	3474546	3475924	.	+	.	ID=CP101298_IS_77;family=IS110;cluster=IS110_219
CP101298	ISEScan	terminal_inverted_repeat	3474546	3474561	.	+	.	ID=CP101298_IS_77_TIR;parent=CP101298_IS_77
CP101298	ISEScan	terminal_inverted_repeat	3475909	3475924	.	+	.	ID=CP101298_IS_77_TIR;parent=CP101298_IS_77
CP101298	ISEScan	insertion_sequence	3602659	3604030	.	-	.	ID=CP101298_IS_78;family=IS110;cluster=IS110_219
CP101298	ISEScan	terminal_inverted_repeat	3602659	3602682	.	-	.	ID=CP101298_IS_78_TIR;parent=CP101298_IS_78
CP101298	ISEScan	terminal_inverted_repeat	3604007	3604030	.	-	.	ID=CP101298_IS_78_TIR;parent=CP101298_IS_78
CP101298	ISEScan	insertion_sequence	3656709	3659407	.	+	.	ID=CP101298_IS_79;family=IS66;cluster=IS66_46
CP101298	ISEScan	terminal_inverted_repeat	3656709	3656730	.	+	.	ID=CP101298_IS_79_TIR;parent=CP101298_IS_79
CP101298	ISEScan	terminal_inverted_repeat	3659386	3659407	.	+	.	ID=CP101298_IS_79_TIR;parent=CP101298_IS_79
CP101298	ISEScan	insertion_sequence	3663990	3665659	.		.	ID=CP101298_IS_80;family=IS66;cluster=IS66_46
CP101298	ISEScan	terminal_inverted_repeat	3663990	3664004	.		.	ID=CP101298_IS_80_TIR;parent=CP101298_IS_80
CP101298	ISEScan	terminal_inverted_repeat	3665645	3665659	.		.	ID=CP101298_IS_80_TIR;parent=CP101298_IS_80
CP101298	ISEScan	insertion_sequence	3683830	3684495	.		.	ID=CP101298_IS_81;family=IS3;cluster=IS3_168
CP101298	ISEScan	insertion_sequence	3776973	3777734	.	-	.	ID=CP101298_IS_82;family=ISAS1;cluster=ISAS1_192
CP101298	ISEScan	terminal_inverted_repeat	3776973	3776998	.	-	.	ID=CP101298_IS_82_TIR;parent=CP101298_IS_82
CP101298	ISEScan	terminal_inverted_repeat	3777709	3777734	.	-	.	ID=CP101298_IS_82_TIR;parent=CP101298_IS_82
CP101298	ISEScan	insertion_sequence	3928359	3929645	.	+	.	ID=CP101298_IS_83;family=ISAS1;cluster=ISAS1_192
CP101298	ISEScan	terminal_inverted_repeat	3928359	3928380	.	+	.	ID=CP101298_IS_83_TIR;parent=CP101298_IS_83
CP101298	ISEScan	terminal_inverted_repeat	3929624	3929645	.	+	.	ID=CP101298_IS_83_TIR;parent=CP101298_IS_83
CP101298	ISEScan	insertion_sequence	3959666	3962364	.	+	.	ID=CP101298_IS_84;family=IS66;cluster=IS66_46
CP101298	ISEScan	terminal_inverted_repeat	3959666	3959687	.	+	.	ID=CP101298_IS_84_TIR;parent=CP101298_IS_84
CP101298	ISEScan	terminal_inverted_repeat	3962343	3962364	.	+	.	ID=CP101298_IS_84_TIR;parent=CP101298_IS_84
CP101298	ISEScan	insertion_sequence	3965886	3967699	.		.	ID=CP101298_IS_85;family=IS3;cluster=IS3_168
CP101298	ISEScan	insertion_sequence	3967700	3969005	.		.	ID=CP101298_IS_86;family=IS3;cluster=IS3_168
CP101298	ISEScan	terminal_inverted_repeat	3967700	3967724	.		.	ID=CP101298_IS_86_TIR;parent=CP101298_IS_86
CP101298	ISEScan	terminal_inverted_repeat	3968982	3969005	.		.	ID=CP101298_IS_86_TIR;parent=CP101298_IS_86
CP101298	ISEScan	insertion_sequence	4021349	4022688	.	+	.	ID=CP101298_IS_87;family=IS481;cluster=IS481_213
CP101298	ISEScan	terminal_inverted_repeat	4021349	4021368	.	+	.	ID=CP101298_IS_87_TIR;parent=CP101298_IS_87
CP101298	ISEScan	terminal_inverted_repeat	4022669	4022688	.	+	.	ID=CP101298_IS_87_TIR;parent=CP101298_IS_87
CP101298	ISEScan	insertion_sequence	4157740	4161528	.	-	.	ID=CP101298_IS_88;family=IS3;cluster=IS3_168
CP101298	ISEScan	terminal_inverted_repeat	4157740	4157757	.	-	.	ID=CP101298_IS_88_TIR;parent=CP101298_IS_88
CP101298	ISEScan	terminal_inverted_repeat	4161511	4161528	.	-	.	ID=CP101298_IS_88_TIR;parent=CP101298_IS_88
CP101298	ISEScan	insertion_sequence	4161123	4162132	.	-	.	ID=CP101298_IS_89;family=IS3;cluster=IS3_445|IS3||protein:plasmid:114110
CP101298	ISEScan	insertion_sequence	4334513	4335801	.		.	ID=CP101298_IS_90;family=ISAS1;cluster=ISAS1_192
CP101298	ISEScan	insertion_sequence	4335861	4336818	.	-	.	ID=CP101298_IS_91;family=ISAS1;cluster=ISAS1_192
CP101298	ISEScan	terminal_inverted_repeat	4335861	4335883	.	-	.	ID=CP101298_IS_91_TIR;parent=CP101298_IS_91
CP101298	ISEScan	terminal_inverted_repeat	4336796	4336818	.	-	.	ID=CP101298_IS_91_TIR;parent=CP101298_IS_91
CP101298	ISEScan	insertion_sequence	4377910	4379288	.		.	ID=CP101298_IS_92;family=IS110;cluster=IS110_219
CP101298	ISEScan	terminal_inverted_repeat	4377910	4377920	.		.	ID=CP101298_IS_92_TIR;parent=CP101298_IS_92
CP101298	ISEScan	terminal_inverted_repeat	4379278	4379288	.		.	ID=CP101298_IS_92_TIR;parent=CP101298_IS_92
CP101298	ISEScan	insertion_sequence	4447405	4448489	.	-	.	ID=CP101298_IS_93;family=ISNCY;cluster=ISNCY_229
CP101298	ISEScan	terminal_inverted_repeat	4447405	4447421	.	-	.	ID=CP101298_IS_93_TIR;parent=CP101298_IS_93
CP101298	ISEScan	terminal_inverted_repeat	4448473	4448489	.	-	.	ID=CP101298_IS_93_TIR;parent=CP101298_IS_93
CP101298	ISEScan	insertion_sequence	4483289	4484560	.		.	ID=CP101298_IS_94;family=IS110;cluster=IS110_219
CP101298	ISEScan	terminal_inverted_repeat	4483289	4483293	.		.	ID=CP101298_IS_94_TIR;parent=CP101298_IS_94
CP101298	ISEScan	terminal_inverted_repeat	4484556	4484560	.		.	ID=CP101298_IS_94_TIR;parent=CP101298_IS_94
CP101298	ISEScan	insertion_sequence	4637063	4638033	.	+	.	ID=CP101298_IS_95;family=IS21;cluster=IS21_259
CP101298	ISEScan	terminal_inverted_repeat	4637063	4637080	.	+	.	ID=CP101298_IS_95_TIR;parent=CP101298_IS_95
CP101298	ISEScan	terminal_inverted_repeat	4638016	4638033	.	+	.	ID=CP101298_IS_95_TIR;parent=CP101298_IS_95
CP101298	ISEScan	insertion_sequence	4677286	4678439	.	-	.	ID=CP101298_IS_96;family=ISNCY;cluster=ISNCY_229
CP101298	ISEScan	terminal_inverted_repeat	4677286	4677308	.	-	.	ID=CP101298_IS_96_TIR;parent=CP101298_IS_96
CP101298	ISEScan	terminal_inverted_repeat	4678417	4678439	.	-	.	ID=CP101298_IS_96_TIR;parent=CP101298_IS_96
CP101298	ISEScan	insertion_sequence	4726625	4729078	.		.	ID=CP101298_IS_97;family=IS66;cluster=IS66_46
CP101298	ISEScan	insertion_sequence	4728858	4731018	.		.	ID=CP101298_IS_98;family=IS66;cluster=IS66_393
CP101298	ISEScan	terminal_inverted_repeat	4728858	4728950	.		.	ID=CP101298_IS_98_TIR;parent=CP101298_IS_98
CP101298	ISEScan	terminal_inverted_repeat	4730926	4731018	.		.	ID=CP101298_IS_98_TIR;parent=CP101298_IS_98
CP101298	ISEScan	insertion_sequence	4730550	4733248	.		.	ID=CP101298_IS_99;family=IS66;cluster=IS66_46
CP101298	ISEScan	terminal_inverted_repeat	4730550	4730571	.		.	ID=CP101298_IS_99_TIR;parent=CP101298_IS_99
CP101298	ISEScan	terminal_inverted_repeat	4733227	4733248	.		.	ID=CP101298_IS_99_TIR;parent=CP101298_IS_99
CP101298	ISEScan	insertion_sequence	4735828	4738017	.		.	ID=CP101298_IS_100;family=IS66;cluster=IS66_46
CP101298	ISEScan	terminal_inverted_repeat	4735828	4735851	.		.	ID=CP101298_IS_100_TIR;parent=CP101298_IS_100
CP101298	ISEScan	terminal_inverted_repeat	4737994	4738017	.		.	ID=CP101298_IS_100_TIR;parent=CP101298_IS_100
CP101298	ISEScan	insertion_sequence	4739660	4740469	.	+	.	ID=CP101298_IS_101;family=IS3;cluster=IS3_168
CP101298	ISEScan	terminal_inverted_repeat	4739660	4739673	.	+	.	ID=CP101298_IS_101_TIR;parent=CP101298_IS_101
CP101298	ISEScan	terminal_inverted_repeat	4740456	4740469	.	+	.	ID=CP101298_IS_101_TIR;parent=CP101298_IS_101
CP101298	ISEScan	insertion_sequence	4741364	4742131	.		.	ID=CP101298_IS_102;family=IS1;cluster=IS1_316
CP101298	ISEScan	terminal_inverted_repeat	4741364	4741386	.		.	ID=CP101298_IS_102_TIR;parent=CP101298_IS_102
CP101298	ISEScan	terminal_inverted_repeat	4742109	4742131	.		.	ID=CP101298_IS_102_TIR;parent=CP101298_IS_102
CP101298	ISEScan	insertion_sequence	4750487	4752128	.	-	.	ID=CP101298_IS_103;family=IS3;cluster=IS3_176
CP101298	ISEScan	terminal_inverted_repeat	4750487	4750534	.	-	.	ID=CP101298_IS_103_TIR;parent=CP101298_IS_103
CP101298	ISEScan	terminal_inverted_repeat	4752082	4752128	.	-	.	ID=CP101298_IS_103_TIR;parent=CP101298_IS_103
CP101298	ISEScan	insertion_sequence	4760901	4763599	.		.	ID=CP101298_IS_104;family=IS66;cluster=IS66_46
CP101298	ISEScan	terminal_inverted_repeat	4760901	4760922	.		.	ID=CP101298_IS_104_TIR;parent=CP101298_IS_104
CP101298	ISEScan	terminal_inverted_repeat	4763578	4763599	.		.	ID=CP101298_IS_104_TIR;parent=CP101298_IS_104
CP101298	ISEScan	insertion_sequence	4789006	4790374	.	+	.	ID=CP101298_IS_105;family=IS110;cluster=IS110_219
CP101298	ISEScan	terminal_inverted_repeat	4789006	4789016	.	+	.	ID=CP101298_IS_105_TIR;parent=CP101298_IS_105
CP101298	ISEScan	terminal_inverted_repeat	4790364	4790374	.	+	.	ID=CP101298_IS_105_TIR;parent=CP101298_IS_105
CP101298	ISEScan	insertion_sequence	4801203	4803667	.	+	.	ID=CP101298_IS_106;family=IS66;cluster=IS66_46
CP101298	ISEScan	insertion_sequence	4836079	4837831	.	-	.	ID=CP101298_IS_107;family=IS200/IS605;cluster=IS200/IS605_138
CP101298	ISEScan	insertion_sequence	4892629	4894008	.		.	ID=CP101298_IS_108;family=IS110;cluster=IS110_219
CP101298	ISEScan	terminal_inverted_repeat	4892629	4892639	.		.	ID=CP101298_IS_108_TIR;parent=CP101298_IS_108
CP101298	ISEScan	terminal_inverted_repeat	4893998	4894008	.		.	ID=CP101298_IS_108_TIR;parent=CP101298_IS_108
CP101298	ISEScan	insertion_sequence	4906195	4909420	.	-	.	ID=CP101298_IS_109;family=IS66;cluster=IS66_46
CP101298	ISEScan	insertion_sequence	4909506	4910523	.	+	.	ID=CP101298_IS_110;family=IS4;cluster=IS4_190
CP101298	ISEScan	terminal_inverted_repeat	4909506	4909533	.	+	.	ID=CP101298_IS_110_TIR;parent=CP101298_IS_110
CP101298	ISEScan	terminal_inverted_repeat	4910496	4910523	.	+	.	ID=CP101298_IS_110_TIR;parent=CP101298_IS_110
CP101298	ISEScan	insertion_sequence	4915257	4916462	.	+	.	ID=CP101298_IS_111;family=IS630;cluster=IS630_214
CP101298	ISEScan	terminal_inverted_repeat	4915257	4915307	.	+	.	ID=CP101298_IS_111_TIR;parent=CP101298_IS_111
CP101298	ISEScan	terminal_inverted_repeat	4916411	4916462	.	+	.	ID=CP101298_IS_111_TIR;parent=CP101298_IS_111
CP101298	ISEScan	insertion_sequence	4926769	4927041	.	+	.	ID=CP101298_IS_112;family=IS256;cluster=IS256_395
CP101298	ISEScan	insertion_sequence	4962659	4963125	.	+	.	ID=CP101298_IS_113;family=IS3;cluster=IS3_422
CP101298	ISEScan	terminal_inverted_repeat	4962659	4962675	.	+	.	ID=CP101298_IS_113_TIR;parent=CP101298_IS_113
CP101298	ISEScan	terminal_inverted_repeat	4963109	4963125	.	+	.	ID=CP101298_IS_113_TIR;parent=CP101298_IS_113
CP101298	ISEScan	insertion_sequence	5060151	5063419	.		.	ID=CP101298_IS_114;family=IS66;cluster=IS66_46
CP101298	ISEScan	terminal_inverted_repeat	5060151	5060167	.		.	ID=CP101298_IS_114_TIR;parent=CP101298_IS_114
CP101298	ISEScan	terminal_inverted_repeat	5063403	5063419	.		.	ID=CP101298_IS_114_TIR;parent=CP101298_IS_114
CP101298	ISEScan	insertion_sequence	5074920	5080019	.		.	ID=CP101298_IS_115;family=IS66;cluster=IS66_46
CP101298	ISEScan	insertion_sequence	5239938	5241279	.	+	.	ID=CP101298_IS_116;family=IS110;cluster=IS110_219
CP101298	ISEScan	terminal_inverted_repeat	5239938	5239948	.	+	.	ID=CP101298_IS_116_TIR;parent=CP101298_IS_116
CP101298	ISEScan	terminal_inverted_repeat	5241269	5241279	.	+	.	ID=CP101298_IS_116_TIR;parent=CP101298_IS_116
CP101298	ISEScan	insertion_sequence	5251888	5252657	.	+	.	ID=CP101298_IS_117;family=IS1;cluster=IS1_316
CP101298	ISEScan	terminal_inverted_repeat	5251888	5251913	.	+	.	ID=CP101298_IS_117_TIR;parent=CP101298_IS_117
CP101298	ISEScan	terminal_inverted_repeat	5252632	5252657	.	+	.	ID=CP101298_IS_117_TIR;parent=CP101298_IS_117
CP101298	ISEScan	insertion_sequence	5305335	5306713	.	+	.	ID=CP101298_IS_118;family=IS110;cluster=IS110_219
CP101298	ISEScan	terminal_inverted_repeat	5305335	5305345	.	+	.	ID=CP101298_IS_118_TIR;parent=CP101298_IS_118
CP101298	ISEScan	terminal_inverted_repeat	5306703	5306713	.	+	.	ID=CP101298_IS_118_TIR;parent=CP101298_IS_118
BAA-2219 (O121:H19)
Accession	source	feature	start	end	score	strand	frame	attribute
CP101305	ISEScan	insertion_sequence	4	1902	.	+	.	ID=CP101305_IS_1;family=IS21;cluster=IS21_259
CP101305	ISEScan	terminal_inverted_repeat	4	16	.	+	.	ID=CP101305_IS_1_TIR;parent=CP101305_IS_1
CP101305	ISEScan	terminal_inverted_repeat	1890	1902	.	+	.	ID=CP101305_IS_1_TIR;parent=CP101305_IS_1
CP101305	ISEScan	insertion_sequence	338657	340008	.	-	.	ID=CP101305_IS_2;family=ISNCY;cluster=ISNCY_229
CP101305	ISEScan	terminal_inverted_repeat	338657	338683	.	-	.	ID=CP101305_IS_2_TIR;parent=CP101305_IS_2
CP101305	ISEScan	terminal_inverted_repeat	339982	340008	.	-	.	ID=CP101305_IS_2_TIR;parent=CP101305_IS_2
CP101305	ISEScan	insertion_sequence	663907	666004	.	-	.	ID=CP101305_IS_3;family=IS66;cluster=IS66_46
CP101305	ISEScan	terminal_inverted_repeat	663907	663918	.	-	.	ID=CP101305_IS_3_TIR;parent=CP101305_IS_3
CP101305	ISEScan	terminal_inverted_repeat	665993	666004	.	-	.	ID=CP101305_IS_3_TIR;parent=CP101305_IS_3
CP101305	ISEScan	insertion_sequence	666097	668805	.		.	ID=CP101305_IS_4;family=IS66;cluster=IS66_46
CP101305	ISEScan	terminal_inverted_repeat	666097	666130	.		.	ID=CP101305_IS_4_TIR;parent=CP101305_IS_4
CP101305	ISEScan	terminal_inverted_repeat	668772	668805	.		.	ID=CP101305_IS_4_TIR;parent=CP101305_IS_4
CP101305	ISEScan	insertion_sequence	673696	677511	.	-	.	ID=CP101305_IS_5;family=IS66;cluster=IS66_46
CP101305	ISEScan	terminal_inverted_repeat	673696	673712	.	-	.	ID=CP101305_IS_5_TIR;parent=CP101305_IS_5
CP101305	ISEScan	terminal_inverted_repeat	677496	677511	.	-	.	ID=CP101305_IS_5_TIR;parent=CP101305_IS_5
CP101305	ISEScan	insertion_sequence	681162	682425	.	-	.	ID=CP101305_IS_6;family=IS3;cluster=IS3_176
CP101305	ISEScan	terminal_inverted_repeat	681162	681188	.	-	.	ID=CP101305_IS_6_TIR;parent=CP101305_IS_6
CP101305	ISEScan	terminal_inverted_repeat	682399	682425	.	-	.	ID=CP101305_IS_6_TIR;parent=CP101305_IS_6
CP101305	ISEScan	insertion_sequence	690362	692826	.	-	.	ID=CP101305_IS_7;family=IS66;cluster=IS66_43
CP101305	ISEScan	terminal_inverted_repeat	690362	690377	.	-	.	ID=CP101305_IS_7_TIR;parent=CP101305_IS_7
CP101305	ISEScan	terminal_inverted_repeat	692811	692826	.	-	.	ID=CP101305_IS_7_TIR;parent=CP101305_IS_7
CP101305	ISEScan	insertion_sequence	705191	706500	.		.	ID=CP101305_IS_8;family=IS3;cluster=IS3_168
CP101305	ISEScan	terminal_inverted_repeat	705191	705215	.		.	ID=CP101305_IS_8_TIR;parent=CP101305_IS_8
CP101305	ISEScan	terminal_inverted_repeat	706476	706500	.		.	ID=CP101305_IS_8_TIR;parent=CP101305_IS_8
CP101305	ISEScan	insertion_sequence	706501	709189	.	+	.	ID=CP101305_IS_9;family=IS66;cluster=IS66_46
CP101305	ISEScan	insertion_sequence	719652	720963	.		.	ID=CP101305_IS_10;family=IS3;cluster=IS3_176
CP101305	ISEScan	terminal_inverted_repeat	719652	719667	.		.	ID=CP101305_IS_10_TIR;parent=CP101305_IS_10
CP101305	ISEScan	terminal_inverted_repeat	720948	720963	.		.	ID=CP101305_IS_10_TIR;parent=CP101305_IS_10
CP101305	ISEScan	insertion_sequence	750542	751851	.		.	ID=CP101305_IS_11;family=IS3;cluster=IS3_168
CP101305	ISEScan	terminal_inverted_repeat	750542	750566	.		.	ID=CP101305_IS_11_TIR;parent=CP101305_IS_11
CP101305	ISEScan	terminal_inverted_repeat	751827	751851	.		.	ID=CP101305_IS_11_TIR;parent=CP101305_IS_11
CP101305	ISEScan	insertion_sequence	811912	812658	.		.	ID=CP101305_IS_12;family=IS3;cluster=IS3_168
CP101305	ISEScan	terminal_inverted_repeat	811912	811928	.		.	ID=CP101305_IS_12_TIR;parent=CP101305_IS_12
CP101305	ISEScan	terminal_inverted_repeat	812642	812658	.		.	ID=CP101305_IS_12_TIR;parent=CP101305_IS_12
CP101305	ISEScan	insertion_sequence	812664	813973	.		.	ID=CP101305_IS_13;family=IS3;cluster=IS3_168
CP101305	ISEScan	terminal_inverted_repeat	812664	812688	.		.	ID=CP101305_IS_13_TIR;parent=CP101305_IS_13
CP101305	ISEScan	terminal_inverted_repeat	813949	813973	.		.	ID=CP101305_IS_13_TIR;parent=CP101305_IS_13
CP101305	ISEScan	insertion_sequence	814017	814432	.		.	ID=CP101305_IS_14;family=IS3;cluster=IS3_168
CP101305	ISEScan	terminal_inverted_repeat	814017	814028	.		.	ID=CP101305_IS_14_TIR;parent=CP101305_IS_14
CP101305	ISEScan	terminal_inverted_repeat	814421	814432	.		.	ID=CP101305_IS_14_TIR;parent=CP101305_IS_14
CP101305	ISEScan	insertion_sequence	847612	849471	.		.	ID=CP101305_IS_15;family=IS3;cluster=IS3_176
CP101305	ISEScan	terminal_inverted_repeat	847612	847650	.		.	ID=CP101305_IS_15_TIR;parent=CP101305_IS_15
CP101305	ISEScan	terminal_inverted_repeat	849432	849471	.		.	ID=CP101305_IS_15_TIR;parent=CP101305_IS_15
CP101305	ISEScan	insertion_sequence	849514	850771	.		.	ID=CP101305_IS_16;family=IS3;cluster=IS3_176
CP101305	ISEScan	terminal_inverted_repeat	849514	849539	.		.	ID=CP101305_IS_16_TIR;parent=CP101305_IS_16
CP101305	ISEScan	terminal_inverted_repeat	850746	850771	.		.	ID=CP101305_IS_16_TIR;parent=CP101305_IS_16
CP101305	ISEScan	insertion_sequence	891904	893213	.		.	ID=CP101305_IS_17;family=IS3;cluster=IS3_168
CP101305	ISEScan	terminal_inverted_repeat	891904	891928	.		.	ID=CP101305_IS_17_TIR;parent=CP101305_IS_17
CP101305	ISEScan	terminal_inverted_repeat	893189	893213	.		.	ID=CP101305_IS_17_TIR;parent=CP101305_IS_17
CP101305	ISEScan	insertion_sequence	894155	896863	.	+	.	ID=CP101305_IS_18;family=IS66;cluster=IS66_46
CP101305	ISEScan	terminal_inverted_repeat	894155	894188	.	+	.	ID=CP101305_IS_18_TIR;parent=CP101305_IS_18
CP101305	ISEScan	terminal_inverted_repeat	896830	896863	.	+	.	ID=CP101305_IS_18_TIR;parent=CP101305_IS_18
CP101305	ISEScan	insertion_sequence	899005	900425	.	+	.	ID=CP101305_IS_19;family=IS3;cluster=IS3_176
CP101305	ISEScan	terminal_inverted_repeat	899005	899021	.	+	.	ID=CP101305_IS_19_TIR;parent=CP101305_IS_19
CP101305	ISEScan	terminal_inverted_repeat	900409	900425	.	+	.	ID=CP101305_IS_19_TIR;parent=CP101305_IS_19
CP101305	ISEScan	insertion_sequence	900487	901421	.		.	ID=CP101305_IS_20;family=new;cluster=new_323
CP101305	ISEScan	insertion_sequence	901191	901838	.	-	.	ID=CP101305_IS_21;family=IS256;cluster=IS256_395
CP101305	ISEScan	terminal_inverted_repeat	901191	901201	.	-	.	ID=CP101305_IS_21_TIR;parent=CP101305_IS_21
CP101305	ISEScan	terminal_inverted_repeat	901828	901838	.	-	.	ID=CP101305_IS_21_TIR;parent=CP101305_IS_21
CP101305	ISEScan	insertion_sequence	901728	902249	.		.	ID=CP101305_IS_22;family=IS3;cluster=IS3_168
CP101305	ISEScan	insertion_sequence	903003	905711	.	-	.	ID=CP101305_IS_23;family=IS66;cluster=IS66_46
CP101305	ISEScan	terminal_inverted_repeat	903003	903036	.	-	.	ID=CP101305_IS_23_TIR;parent=CP101305_IS_23
CP101305	ISEScan	terminal_inverted_repeat	905678	905711	.	-	.	ID=CP101305_IS_23_TIR;parent=CP101305_IS_23
CP101305	ISEScan	insertion_sequence	905748	907215	.		.	ID=CP101305_IS_24;family=IS66;cluster=IS66_46
CP101305	ISEScan	terminal_inverted_repeat	905748	905762	.		.	ID=CP101305_IS_24_TIR;parent=CP101305_IS_24
CP101305	ISEScan	terminal_inverted_repeat	907201	907215	.		.	ID=CP101305_IS_24_TIR;parent=CP101305_IS_24
CP101305	ISEScan	insertion_sequence	906765	908872	.		.	ID=CP101305_IS_25;family=IS66;cluster=IS66_46
CP101305	ISEScan	terminal_inverted_repeat	906765	906781	.		.	ID=CP101305_IS_25_TIR;parent=CP101305_IS_25
CP101305	ISEScan	terminal_inverted_repeat	908856	908872	.		.	ID=CP101305_IS_25_TIR;parent=CP101305_IS_25
CP101305	ISEScan	insertion_sequence	1132140	1133449	.		.	ID=CP101305_IS_26;family=IS3;cluster=IS3_168
CP101305	ISEScan	terminal_inverted_repeat	1132140	1132164	.		.	ID=CP101305_IS_26_TIR;parent=CP101305_IS_26
CP101305	ISEScan	terminal_inverted_repeat	1133425	1133449	.		.	ID=CP101305_IS_26_TIR;parent=CP101305_IS_26
CP101305	ISEScan	insertion_sequence	1248738	1250001	.	-	.	ID=CP101305_IS_27;family=IS3;cluster=IS3_176
CP101305	ISEScan	terminal_inverted_repeat	1248738	1248764	.	-	.	ID=CP101305_IS_27_TIR;parent=CP101305_IS_27
CP101305	ISEScan	terminal_inverted_repeat	1249975	1250001	.	-	.	ID=CP101305_IS_27_TIR;parent=CP101305_IS_27
CP101305	ISEScan	insertion_sequence	1253894	1253968	.	+	.	ID=CP101305_IS_28;family=IS3;cluster=IS3_524
CP101305	ISEScan	insertion_sequence	1253966	1255275	.		.	ID=CP101305_IS_29;family=IS3;cluster=IS3_168
CP101305	ISEScan	terminal_inverted_repeat	1253966	1253990	.		.	ID=CP101305_IS_29_TIR;parent=CP101305_IS_29
CP101305	ISEScan	terminal_inverted_repeat	1255251	1255275	.		.	ID=CP101305_IS_29_TIR;parent=CP101305_IS_29
CP101305	ISEScan	insertion_sequence	1275582	1276816	.		.	ID=CP101305_IS_30;family=IS3;cluster=IS3_176
CP101305	ISEScan	terminal_inverted_repeat	1275582	1275603	.		.	ID=CP101305_IS_30_TIR;parent=CP101305_IS_30
CP101305	ISEScan	terminal_inverted_repeat	1276795	1276816	.		.	ID=CP101305_IS_30_TIR;parent=CP101305_IS_30
CP101305	ISEScan	insertion_sequence	1290095	1291043	.		.	ID=CP101305_IS_31;family=IS3;cluster=IS3_168
CP101305	ISEScan	terminal_inverted_repeat	1290095	1290103	.		.	ID=CP101305_IS_31_TIR;parent=CP101305_IS_31
CP101305	ISEScan	terminal_inverted_repeat	1291035	1291043	.		.	ID=CP101305_IS_31_TIR;parent=CP101305_IS_31
CP101305	ISEScan	insertion_sequence	1291038	1291762	.		.	ID=CP101305_IS_32;family=IS3;cluster=IS3_168
CP101305	ISEScan	terminal_inverted_repeat	1291038	1291044	.		.	ID=CP101305_IS_32_TIR;parent=CP101305_IS_32
CP101305	ISEScan	terminal_inverted_repeat	1291756	1291762	.		.	ID=CP101305_IS_32_TIR;parent=CP101305_IS_32
CP101305	ISEScan	insertion_sequence	1572299	1573562	.		.	ID=CP101305_IS_33;family=IS3;cluster=IS3_176
CP101305	ISEScan	terminal_inverted_repeat	1572299	1572325	.		.	ID=CP101305_IS_33_TIR;parent=CP101305_IS_33
CP101305	ISEScan	terminal_inverted_repeat	1573536	1573562	.		.	ID=CP101305_IS_33_TIR;parent=CP101305_IS_33
CP101305	ISEScan	insertion_sequence	1578555	1579864	.		.	ID=CP101305_IS_34;family=IS3;cluster=IS3_168
CP101305	ISEScan	terminal_inverted_repeat	1578555	1578579	.		.	ID=CP101305_IS_34_TIR;parent=CP101305_IS_34
CP101305	ISEScan	terminal_inverted_repeat	1579840	1579864	.		.	ID=CP101305_IS_34_TIR;parent=CP101305_IS_34
CP101305	ISEScan	insertion_sequence	1601935	1603244	.		.	ID=CP101305_IS_35;family=IS3;cluster=IS3_168
CP101305	ISEScan	terminal_inverted_repeat	1601935	1601959	.		.	ID=CP101305_IS_35_TIR;parent=CP101305_IS_35
CP101305	ISEScan	terminal_inverted_repeat	1603220	1603244	.		.	ID=CP101305_IS_35_TIR;parent=CP101305_IS_35
CP101305	ISEScan	insertion_sequence	1613798	1614654	.		.	ID=CP101305_IS_36;family=IS3;cluster=IS3_168
CP101305	ISEScan	terminal_inverted_repeat	1613798	1613811	.		.	ID=CP101305_IS_36_TIR;parent=CP101305_IS_36
CP101305	ISEScan	terminal_inverted_repeat	1614641	1614654	.		.	ID=CP101305_IS_36_TIR;parent=CP101305_IS_36
CP101305	ISEScan	insertion_sequence	1622402	1623665	.		.	ID=CP101305_IS_37;family=IS3;cluster=IS3_176
CP101305	ISEScan	terminal_inverted_repeat	1622402	1622428	.		.	ID=CP101305_IS_37_TIR;parent=CP101305_IS_37
CP101305	ISEScan	terminal_inverted_repeat	1623639	1623665	.		.	ID=CP101305_IS_37_TIR;parent=CP101305_IS_37
CP101305	ISEScan	insertion_sequence	1675632	1677070	.	+	.	ID=CP101305_IS_38;family=ISNCY;cluster=ISNCY_229
CP101305	ISEScan	terminal_inverted_repeat	1675632	1675641	.	+	.	ID=CP101305_IS_38_TIR;parent=CP101305_IS_38
CP101305	ISEScan	terminal_inverted_repeat	1677061	1677070	.	+	.	ID=CP101305_IS_38_TIR;parent=CP101305_IS_38
CP101305	ISEScan	insertion_sequence	1737181	1738188	.	-	.	ID=CP101305_IS_39;family=ISNCY;cluster=ISNCY_229
CP101305	ISEScan	terminal_inverted_repeat	1737181	1737194	.	-	.	ID=CP101305_IS_39_TIR;parent=CP101305_IS_39
CP101305	ISEScan	terminal_inverted_repeat	1738175	1738188	.	-	.	ID=CP101305_IS_39_TIR;parent=CP101305_IS_39
CP101305	ISEScan	insertion_sequence	2058216	2059525	.		.	ID=CP101305_IS_40;family=IS3;cluster=IS3_168
CP101305	ISEScan	terminal_inverted_repeat	2058216	2058240	.		.	ID=CP101305_IS_40_TIR;parent=CP101305_IS_40
CP101305	ISEScan	terminal_inverted_repeat	2059501	2059525	.		.	ID=CP101305_IS_40_TIR;parent=CP101305_IS_40
CP101305	ISEScan	insertion_sequence	2069523	2071799	.	-	.	ID=CP101305_IS_41;family=IS3;cluster=IS3_176
CP101305	ISEScan	insertion_sequence	2071802	2073065	.		.	ID=CP101305_IS_42;family=IS3;cluster=IS3_176
CP101305	ISEScan	terminal_inverted_repeat	2071802	2071828	.		.	ID=CP101305_IS_42_TIR;parent=CP101305_IS_42
CP101305	ISEScan	terminal_inverted_repeat	2073039	2073065	.		.	ID=CP101305_IS_42_TIR;parent=CP101305_IS_42
CP101305	ISEScan	insertion_sequence	2078223	2080070	.	-	.	ID=CP101305_IS_43;family=IS3;cluster=IS3_255
CP101305	ISEScan	terminal_inverted_repeat	2078223	2078232	.	-	.	ID=CP101305_IS_43_TIR;parent=CP101305_IS_43
CP101305	ISEScan	terminal_inverted_repeat	2080061	2080070	.	-	.	ID=CP101305_IS_43_TIR;parent=CP101305_IS_43
CP101305	ISEScan	insertion_sequence	2195333	2197265	.		.	ID=CP101305_IS_44;family=IS66;cluster=IS66_46
CP101305	ISEScan	terminal_inverted_repeat	2195333	2195346	.		.	ID=CP101305_IS_44_TIR;parent=CP101305_IS_44
CP101305	ISEScan	terminal_inverted_repeat	2197252	2197265	.		.	ID=CP101305_IS_44_TIR;parent=CP101305_IS_44
CP101305	ISEScan	insertion_sequence	2197674	2200382	.	-	.	ID=CP101305_IS_45;family=IS66;cluster=IS66_46
CP101305	ISEScan	terminal_inverted_repeat	2197674	2197707	.	-	.	ID=CP101305_IS_45_TIR;parent=CP101305_IS_45
CP101305	ISEScan	terminal_inverted_repeat	2200349	2200382	.	-	.	ID=CP101305_IS_45_TIR;parent=CP101305_IS_45
CP101305	ISEScan	insertion_sequence	2508685	2511393	.		.	ID=CP101305_IS_46;family=IS66;cluster=IS66_46
CP101305	ISEScan	terminal_inverted_repeat	2508685	2508718	.		.	ID=CP101305_IS_46_TIR;parent=CP101305_IS_46
CP101305	ISEScan	terminal_inverted_repeat	2511360	2511393	.		.	ID=CP101305_IS_46_TIR;parent=CP101305_IS_46
CP101305	ISEScan	insertion_sequence	2511458	2513390	.		.	ID=CP101305_IS_47;family=IS66;cluster=IS66_46
CP101305	ISEScan	terminal_inverted_repeat	2511458	2511471	.		.	ID=CP101305_IS_47_TIR;parent=CP101305_IS_47
CP101305	ISEScan	terminal_inverted_repeat	2513377	2513390	.		.	ID=CP101305_IS_47_TIR;parent=CP101305_IS_47
CP101305	ISEScan	insertion_sequence	2513962	2515095	.		.	ID=CP101305_IS_48;family=IS3;cluster=IS3_176
CP101305	ISEScan	terminal_inverted_repeat	2513962	2513970	.		.	ID=CP101305_IS_48_TIR;parent=CP101305_IS_48
CP101305	ISEScan	terminal_inverted_repeat	2515087	2515095	.		.	ID=CP101305_IS_48_TIR;parent=CP101305_IS_48
CP101305	ISEScan	insertion_sequence	2515104	2516413	.		.	ID=CP101305_IS_49;family=IS3;cluster=IS3_168
CP101305	ISEScan	terminal_inverted_repeat	2515104	2515128	.		.	ID=CP101305_IS_49_TIR;parent=CP101305_IS_49
CP101305	ISEScan	terminal_inverted_repeat	2516389	2516413	.		.	ID=CP101305_IS_49_TIR;parent=CP101305_IS_49
CP101305	ISEScan	insertion_sequence	2518248	2518732	.		.	ID=CP101305_IS_50;family=IS3;cluster=IS3_176
CP101305	ISEScan	terminal_inverted_repeat	2518248	2518268	.		.	ID=CP101305_IS_50_TIR;parent=CP101305_IS_50
CP101305	ISEScan	terminal_inverted_repeat	2518712	2518732	.		.	ID=CP101305_IS_50_TIR;parent=CP101305_IS_50
CP101305	ISEScan	insertion_sequence	2552137	2555040	.		.	ID=CP101305_IS_51;family=IS3;cluster=IS3_176
CP101305	ISEScan	terminal_inverted_repeat	2552137	2552143	.		.	ID=CP101305_IS_51_TIR;parent=CP101305_IS_51
CP101305	ISEScan	terminal_inverted_repeat	2555034	2555040	.		.	ID=CP101305_IS_51_TIR;parent=CP101305_IS_51
CP101305	ISEScan	insertion_sequence	2555935	2556567	.		.	ID=CP101305_IS_52;family=IS3;cluster=IS3_168
CP101305	ISEScan	insertion_sequence	2559686	2560949	.		.	ID=CP101305_IS_53;family=IS3;cluster=IS3_176
CP101305	ISEScan	terminal_inverted_repeat	2559686	2559712	.		.	ID=CP101305_IS_53_TIR;parent=CP101305_IS_53
CP101305	ISEScan	terminal_inverted_repeat	2560923	2560949	.		.	ID=CP101305_IS_53_TIR;parent=CP101305_IS_53
CP101305	ISEScan	insertion_sequence	2564610	2565873	.		.	ID=CP101305_IS_54;family=IS3;cluster=IS3_176
CP101305	ISEScan	terminal_inverted_repeat	2564610	2564636	.		.	ID=CP101305_IS_54_TIR;parent=CP101305_IS_54
CP101305	ISEScan	terminal_inverted_repeat	2565847	2565873	.		.	ID=CP101305_IS_54_TIR;parent=CP101305_IS_54
CP101305	ISEScan	insertion_sequence	2566007	2566995	.		.	ID=CP101305_IS_55;family=IS3;cluster=IS3_176
CP101305	ISEScan	terminal_inverted_repeat	2566007	2566014	.		.	ID=CP101305_IS_55_TIR;parent=CP101305_IS_55
CP101305	ISEScan	terminal_inverted_repeat	2566988	2566995	.		.	ID=CP101305_IS_55_TIR;parent=CP101305_IS_55
CP101305	ISEScan	insertion_sequence	2588684	2594080	.		.	ID=CP101305_IS_56;family=IS3;cluster=IS3_168
CP101305	ISEScan	terminal_inverted_repeat	2588684	2588695	.		.	ID=CP101305_IS_56_TIR;parent=CP101305_IS_56
CP101305	ISEScan	terminal_inverted_repeat	2594069	2594080	.		.	ID=CP101305_IS_56_TIR;parent=CP101305_IS_56
CP101305	ISEScan	insertion_sequence	2608191	2609930	.		.	ID=CP101305_IS_57;family=IS3;cluster=IS3_168
CP101305	ISEScan	terminal_inverted_repeat	2608191	2608199	.		.	ID=CP101305_IS_57_TIR;parent=CP101305_IS_57
CP101305	ISEScan	terminal_inverted_repeat	2609922	2609930	.		.	ID=CP101305_IS_57_TIR;parent=CP101305_IS_57
CP101305	ISEScan	insertion_sequence	2629921	2631184	.		.	ID=CP101305_IS_58;family=IS3;cluster=IS3_176
CP101305	ISEScan	terminal_inverted_repeat	2629921	2629947	.		.	ID=CP101305_IS_58_TIR;parent=CP101305_IS_58
CP101305	ISEScan	terminal_inverted_repeat	2631158	2631184	.		.	ID=CP101305_IS_58_TIR;parent=CP101305_IS_58
CP101305	ISEScan	insertion_sequence	2661736	2662701	.		.	ID=CP101305_IS_59;family=IS3;cluster=IS3_255
CP101305	ISEScan	terminal_inverted_repeat	2661736	2661745	.		.	ID=CP101305_IS_59_TIR;parent=CP101305_IS_59
CP101305	ISEScan	terminal_inverted_repeat	2662692	2662701	.		.	ID=CP101305_IS_59_TIR;parent=CP101305_IS_59
CP101305	ISEScan	insertion_sequence	2723049	2724321	.		.	ID=CP101305_IS_60;family=ISAS1;cluster=ISAS1_192
CP101305	ISEScan	insertion_sequence	2724325	2725615	.		.	ID=CP101305_IS_61;family=ISAS1;cluster=ISAS1_192
CP101305	ISEScan	insertion_sequence	2757085	2758807	.	-	.	ID=CP101305_IS_62;family=IS200/IS605;cluster=IS200/IS605_138
CP101305	ISEScan	insertion_sequence	2758888	2760197	.		.	ID=CP101305_IS_63;family=IS3;cluster=IS3_168
CP101305	ISEScan	terminal_inverted_repeat	2758888	2758912	.		.	ID=CP101305_IS_63_TIR;parent=CP101305_IS_63
CP101305	ISEScan	terminal_inverted_repeat	2760173	2760197	.		.	ID=CP101305_IS_63_TIR;parent=CP101305_IS_63
CP101305	ISEScan	insertion_sequence	2787744	2789007	.		.	ID=CP101305_IS_64;family=IS3;cluster=IS3_176
CP101305	ISEScan	terminal_inverted_repeat	2787744	2787770	.		.	ID=CP101305_IS_64_TIR;parent=CP101305_IS_64
CP101305	ISEScan	terminal_inverted_repeat	2788981	2789007	.		.	ID=CP101305_IS_64_TIR;parent=CP101305_IS_64
CP101305	ISEScan	insertion_sequence	2820872	2822135	.		.	ID=CP101305_IS_65;family=IS3;cluster=IS3_176
CP101305	ISEScan	terminal_inverted_repeat	2820872	2820898	.		.	ID=CP101305_IS_65_TIR;parent=CP101305_IS_65
CP101305	ISEScan	terminal_inverted_repeat	2822109	2822135	.		.	ID=CP101305_IS_65_TIR;parent=CP101305_IS_65
CP101305	ISEScan	insertion_sequence	2823504	2825283	.		.	ID=CP101305_IS_66;family=IS3;cluster=IS3_168
CP101305	ISEScan	terminal_inverted_repeat	2823504	2823511	.		.	ID=CP101305_IS_66_TIR;parent=CP101305_IS_66
CP101305	ISEScan	terminal_inverted_repeat	2825276	2825283	.		.	ID=CP101305_IS_66_TIR;parent=CP101305_IS_66
CP101305	ISEScan	insertion_sequence	2854081	2855234	.	+	.	ID=CP101305_IS_67;family=IS3;cluster=IS3_168
CP101305	ISEScan	terminal_inverted_repeat	2854081	2854088	.	+	.	ID=CP101305_IS_67_TIR;parent=CP101305_IS_67
CP101305	ISEScan	terminal_inverted_repeat	2855227	2855234	.	+	.	ID=CP101305_IS_67_TIR;parent=CP101305_IS_67
CP101305	ISEScan	insertion_sequence	2857470	2858176	.		.	ID=CP101305_IS_68;family=IS3;cluster=IS3_168
CP101305	ISEScan	terminal_inverted_repeat	2857470	2857485	.		.	ID=CP101305_IS_68_TIR;parent=CP101305_IS_68
CP101305	ISEScan	terminal_inverted_repeat	2858161	2858176	.		.	ID=CP101305_IS_68_TIR;parent=CP101305_IS_68
CP101305	ISEScan	insertion_sequence	2858949	2860421	.	-	.	ID=CP101305_IS_69;family=IS21;cluster=IS21_259
CP101305	ISEScan	terminal_inverted_repeat	2858949	2858990	.	-	.	ID=CP101305_IS_69_TIR;parent=CP101305_IS_69
CP101305	ISEScan	terminal_inverted_repeat	2860380	2860421	.	-	.	ID=CP101305_IS_69_TIR;parent=CP101305_IS_69
CP101305	ISEScan	insertion_sequence	2966877	2968009	.	+	.	ID=CP101305_IS_70;family=IS630;cluster=IS630_214
CP101305	ISEScan	terminal_inverted_repeat	2966877	2966897	.	+	.	ID=CP101305_IS_70_TIR;parent=CP101305_IS_70
CP101305	ISEScan	terminal_inverted_repeat	2967989	2968009	.	+	.	ID=CP101305_IS_70_TIR;parent=CP101305_IS_70
CP101305	ISEScan	insertion_sequence	2970719	2972046	.	+	.	ID=CP101305_IS_71;family=IS256;cluster=IS256_47
CP101305	ISEScan	terminal_inverted_repeat	2970719	2970739	.	+	.	ID=CP101305_IS_71_TIR;parent=CP101305_IS_71
CP101305	ISEScan	terminal_inverted_repeat	2972025	2972046	.	+	.	ID=CP101305_IS_71_TIR;parent=CP101305_IS_71
CP101305	ISEScan	insertion_sequence	2977473	2978284	.		.	ID=CP101305_IS_72;family=IS3;cluster=IS3_168
CP101305	ISEScan	insertion_sequence	2978276	2979178	.		.	ID=CP101305_IS_73;family=IS3;cluster=IS3_168
CP101305	ISEScan	terminal_inverted_repeat	2978276	2978290	.		.	ID=CP101305_IS_73_TIR;parent=CP101305_IS_73
CP101305	ISEScan	terminal_inverted_repeat	2979164	2979178	.		.	ID=CP101305_IS_73_TIR;parent=CP101305_IS_73
CP101305	ISEScan	insertion_sequence	2979520	2980777	.		.	ID=CP101305_IS_74;family=IS3;cluster=IS3_176
CP101305	ISEScan	terminal_inverted_repeat	2979520	2979545	.		.	ID=CP101305_IS_74_TIR;parent=CP101305_IS_74
CP101305	ISEScan	terminal_inverted_repeat	2980752	2980777	.		.	ID=CP101305_IS_74_TIR;parent=CP101305_IS_74
CP101305	ISEScan	insertion_sequence	2989283	2990546	.		.	ID=CP101305_IS_75;family=IS3;cluster=IS3_176
CP101305	ISEScan	terminal_inverted_repeat	2989283	2989309	.		.	ID=CP101305_IS_75_TIR;parent=CP101305_IS_75
CP101305	ISEScan	terminal_inverted_repeat	2990520	2990546	.		.	ID=CP101305_IS_75_TIR;parent=CP101305_IS_75
CP101305	ISEScan	insertion_sequence	2992421	2994697	.		.	ID=CP101305_IS_76;family=IS3;cluster=IS3_176
CP101305	ISEScan	insertion_sequence	3113966	3115763	.		.	ID=CP101305_IS_77;family=IS3;cluster=IS3_168
CP101305	ISEScan	insertion_sequence	3138375	3141083	.	-	.	ID=CP101305_IS_78;family=IS66;cluster=IS66_46
CP101305	ISEScan	terminal_inverted_repeat	3138375	3138408	.	-	.	ID=CP101305_IS_78_TIR;parent=CP101305_IS_78
CP101305	ISEScan	terminal_inverted_repeat	3141050	3141083	.	-	.	ID=CP101305_IS_78_TIR;parent=CP101305_IS_78
CP101305	ISEScan	insertion_sequence	3188183	3189917	.		.	ID=CP101305_IS_79;family=IS3;cluster=IS3_168
CP101305	ISEScan	terminal_inverted_repeat	3188183	3188190	.		.	ID=CP101305_IS_79_TIR;parent=CP101305_IS_79
CP101305	ISEScan	terminal_inverted_repeat	3189910	3189917	.		.	ID=CP101305_IS_79_TIR;parent=CP101305_IS_79
CP101305	ISEScan	insertion_sequence	3201338	3203555	.		.	ID=CP101305_IS_80;family=IS3;cluster=IS3_176
CP101305	ISEScan	terminal_inverted_repeat	3201338	3201349	.		.	ID=CP101305_IS_80_TIR;parent=CP101305_IS_80
CP101305	ISEScan	terminal_inverted_repeat	3203544	3203555	.		.	ID=CP101305_IS_80_TIR;parent=CP101305_IS_80
CP101305	ISEScan	insertion_sequence	3203512	3204775	.		.	ID=CP101305_IS_81;family=IS3;cluster=IS3_176
CP101305	ISEScan	terminal_inverted_repeat	3203512	3203538	.		.	ID=CP101305_IS_81_TIR;parent=CP101305_IS_81
CP101305	ISEScan	terminal_inverted_repeat	3204749	3204775	.		.	ID=CP101305_IS_81_TIR;parent=CP101305_IS_81
CP101305	ISEScan	insertion_sequence	3204713	3205013	.	-	.	ID=CP101305_IS_82;family=IS3;cluster=IS3_472
CP101305	ISEScan	terminal_inverted_repeat	3204713	3204737	.	-	.	ID=CP101305_IS_82_TIR;parent=CP101305_IS_82
CP101305	ISEScan	terminal_inverted_repeat	3204989	3205013	.	-	.	ID=CP101305_IS_82_TIR;parent=CP101305_IS_82
CP101305	ISEScan	insertion_sequence	3205848	3207111	.		.	ID=CP101305_IS_83;family=IS3;cluster=IS3_176
CP101305	ISEScan	terminal_inverted_repeat	3205848	3205874	.		.	ID=CP101305_IS_83_TIR;parent=CP101305_IS_83
CP101305	ISEScan	terminal_inverted_repeat	3207085	3207111	.		.	ID=CP101305_IS_83_TIR;parent=CP101305_IS_83
CP101305	ISEScan	insertion_sequence	3209652	3210961	.		.	ID=CP101305_IS_84;family=IS3;cluster=IS3_168
CP101305	ISEScan	terminal_inverted_repeat	3209652	3209676	.		.	ID=CP101305_IS_84_TIR;parent=CP101305_IS_84
CP101305	ISEScan	terminal_inverted_repeat	3210937	3210961	.		.	ID=CP101305_IS_84_TIR;parent=CP101305_IS_84
CP101305	ISEScan	insertion_sequence	3221309	3224017	.	+	.	ID=CP101305_IS_85;family=IS66;cluster=IS66_46
CP101305	ISEScan	terminal_inverted_repeat	3221309	3221342	.	+	.	ID=CP101305_IS_85_TIR;parent=CP101305_IS_85
CP101305	ISEScan	terminal_inverted_repeat	3223984	3224017	.	+	.	ID=CP101305_IS_85_TIR;parent=CP101305_IS_85
CP101305	ISEScan	insertion_sequence	3229756	3232032	.		.	ID=CP101305_IS_86;family=IS3;cluster=IS3_176
CP101305	ISEScan	insertion_sequence	3353937	3355734	.		.	ID=CP101305_IS_87;family=IS3;cluster=IS3_168
CP101305	ISEScan	insertion_sequence	3357304	3359800	.		.	ID=CP101305_IS_88;family=IS3;cluster=IS3_176
CP101305	ISEScan	insertion_sequence	3390109	3392762	.	-	.	ID=CP101305_IS_89;family=IS21;cluster=IS21_259
CP101305	ISEScan	terminal_inverted_repeat	3390109	3390127	.	-	.	ID=CP101305_IS_89_TIR;parent=CP101305_IS_89
CP101305	ISEScan	terminal_inverted_repeat	3392744	3392762	.	-	.	ID=CP101305_IS_89_TIR;parent=CP101305_IS_89
CP101305	ISEScan	insertion_sequence	3403375	3405069	.		.	ID=CP101305_IS_90;family=IS3;cluster=IS3_168
CP101305	ISEScan	terminal_inverted_repeat	3403375	3403384	.		.	ID=CP101305_IS_90_TIR;parent=CP101305_IS_90
CP101305	ISEScan	terminal_inverted_repeat	3405060	3405069	.		.	ID=CP101305_IS_90_TIR;parent=CP101305_IS_90
CP101305	ISEScan	insertion_sequence	3443143	3444710	.		.	ID=CP101305_IS_91;family=IS3;cluster=IS3_176
CP101305	ISEScan	insertion_sequence	3553270	3555978	.	+	.	ID=CP101305_IS_92;family=IS66;cluster=IS66_46
CP101305	ISEScan	terminal_inverted_repeat	3553270	3553303	.	+	.	ID=CP101305_IS_92_TIR;parent=CP101305_IS_92
CP101305	ISEScan	terminal_inverted_repeat	3555945	3555978	.	+	.	ID=CP101305_IS_92_TIR;parent=CP101305_IS_92
CP101305	ISEScan	insertion_sequence	3742412	3743733	.	-	.	ID=CP101305_IS_93;family=ISAS1;cluster=ISAS1_192
CP101305	ISEScan	terminal_inverted_repeat	3742412	3742442	.	-	.	ID=CP101305_IS_93_TIR;parent=CP101305_IS_93
CP101305	ISEScan	terminal_inverted_repeat	3743703	3743733	.	-	.	ID=CP101305_IS_93_TIR;parent=CP101305_IS_93
CP101305	ISEScan	insertion_sequence	3744488	3745746	.	+	.	ID=CP101305_IS_94;family=IS3;cluster=IS3_176
CP101305	ISEScan	terminal_inverted_repeat	3744488	3744513	.	+	.	ID=CP101305_IS_94_TIR;parent=CP101305_IS_94
CP101305	ISEScan	terminal_inverted_repeat	3745721	3745746	.	+	.	ID=CP101305_IS_94_TIR;parent=CP101305_IS_94
CP101305	ISEScan	insertion_sequence	3747373	3748682	.		.	ID=CP101305_IS_95;family=IS3;cluster=IS3_168
CP101305	ISEScan	terminal_inverted_repeat	3747373	3747397	.		.	ID=CP101305_IS_95_TIR;parent=CP101305_IS_95
CP101305	ISEScan	terminal_inverted_repeat	3748658	3748682	.		.	ID=CP101305_IS_95_TIR;parent=CP101305_IS_95
CP101305	ISEScan	insertion_sequence	3899848	3901138	.	+	.	ID=CP101305_IS_96;family=ISAS1;cluster=ISAS1_192
CP101305	ISEScan	insertion_sequence	3916139	3916771	.		.	ID=CP101305_IS_97;family=IS3;cluster=IS3_168
CP101305	ISEScan	insertion_sequence	3917313	3918570	.		.	ID=CP101305_IS_98;family=IS3;cluster=IS3_176
CP101305	ISEScan	terminal_inverted_repeat	3917313	3917338	.		.	ID=CP101305_IS_98_TIR;parent=CP101305_IS_98
CP101305	ISEScan	terminal_inverted_repeat	3918545	3918570	.		.	ID=CP101305_IS_98_TIR;parent=CP101305_IS_98
CP101305	ISEScan	insertion_sequence	3918958	3921895	.		.	ID=CP101305_IS_99;family=IS3;cluster=IS3_176
CP101305	ISEScan	terminal_inverted_repeat	3918958	3918964	.		.	ID=CP101305_IS_99_TIR;parent=CP101305_IS_99
CP101305	ISEScan	terminal_inverted_repeat	3921889	3921895	.		.	ID=CP101305_IS_99_TIR;parent=CP101305_IS_99
CP101305	ISEScan	insertion_sequence	3931680	3937047	.		.	ID=CP101305_IS_100;family=IS3;cluster=IS3_168
CP101305	ISEScan	terminal_inverted_repeat	3931680	3931691	.		.	ID=CP101305_IS_100_TIR;parent=CP101305_IS_100
CP101305	ISEScan	terminal_inverted_repeat	3937036	3937047	.		.	ID=CP101305_IS_100_TIR;parent=CP101305_IS_100
CP101305	ISEScan	insertion_sequence	3937208	3938517	.		.	ID=CP101305_IS_101;family=IS3;cluster=IS3_168
CP101305	ISEScan	terminal_inverted_repeat	3937208	3937232	.		.	ID=CP101305_IS_101_TIR;parent=CP101305_IS_101
CP101305	ISEScan	terminal_inverted_repeat	3938493	3938517	.		.	ID=CP101305_IS_101_TIR;parent=CP101305_IS_101
CP101305	ISEScan	insertion_sequence	3975101	3976440	.	+	.	ID=CP101305_IS_102;family=IS481;cluster=IS481_213
CP101305	ISEScan	terminal_inverted_repeat	3975101	3975120	.	+	.	ID=CP101305_IS_102_TIR;parent=CP101305_IS_102
CP101305	ISEScan	terminal_inverted_repeat	3976421	3976440	.	+	.	ID=CP101305_IS_102_TIR;parent=CP101305_IS_102
CP101305	ISEScan	insertion_sequence	4140225	4141488	.	-	.	ID=CP101305_IS_103;family=IS3;cluster=IS3_176
CP101305	ISEScan	terminal_inverted_repeat	4140225	4140251	.	-	.	ID=CP101305_IS_103_TIR;parent=CP101305_IS_103
CP101305	ISEScan	terminal_inverted_repeat	4141462	4141488	.	-	.	ID=CP101305_IS_103_TIR;parent=CP101305_IS_103
CP101305	ISEScan	insertion_sequence	4212313	4213576	.		.	ID=CP101305_IS_104;family=IS3;cluster=IS3_176
CP101305	ISEScan	terminal_inverted_repeat	4212313	4212339	.		.	ID=CP101305_IS_104_TIR;parent=CP101305_IS_104
CP101305	ISEScan	terminal_inverted_repeat	4213550	4213576	.		.	ID=CP101305_IS_104_TIR;parent=CP101305_IS_104
CP101305	ISEScan	insertion_sequence	4242123	4243412	.		.	ID=CP101305_IS_105;family=ISAS1;cluster=ISAS1_192
CP101305	ISEScan	insertion_sequence	4243471	4244428	.	-	.	ID=CP101305_IS_106;family=ISAS1;cluster=ISAS1_192
CP101305	ISEScan	terminal_inverted_repeat	4243471	4243493	.	-	.	ID=CP101305_IS_106_TIR;parent=CP101305_IS_106
CP101305	ISEScan	terminal_inverted_repeat	4244406	4244428	.	-	.	ID=CP101305_IS_106_TIR;parent=CP101305_IS_106
CP101305	ISEScan	insertion_sequence	4362212	4363521	.		.	ID=CP101305_IS_107;family=IS3;cluster=IS3_168
CP101305	ISEScan	terminal_inverted_repeat	4362212	4362236	.		.	ID=CP101305_IS_107_TIR;parent=CP101305_IS_107
CP101305	ISEScan	terminal_inverted_repeat	4363497	4363521	.		.	ID=CP101305_IS_107_TIR;parent=CP101305_IS_107
CP101305	ISEScan	insertion_sequence	4365111	4366735	.	-	.	ID=CP101305_IS_108;family=ISNCY;cluster=ISNCY_229
CP101305	ISEScan	terminal_inverted_repeat	4365111	4365126	.	-	.	ID=CP101305_IS_108_TIR;parent=CP101305_IS_108
CP101305	ISEScan	terminal_inverted_repeat	4366720	4366735	.	-	.	ID=CP101305_IS_108_TIR;parent=CP101305_IS_108
CP101305	ISEScan	insertion_sequence	4551115	4552130	.		.	ID=CP101305_IS_109;family=IS3;cluster=IS3_168
CP101305	ISEScan	terminal_inverted_repeat	4551115	4551130	.		.	ID=CP101305_IS_109_TIR;parent=CP101305_IS_109
CP101305	ISEScan	terminal_inverted_repeat	4552115	4552130	.		.	ID=CP101305_IS_109_TIR;parent=CP101305_IS_109
CP101305	ISEScan	insertion_sequence	4552129	4552733	.		.	ID=CP101305_IS_110;family=IS3;cluster=IS3_168
CP101305	ISEScan	terminal_inverted_repeat	4552129	4552147	.		.	ID=CP101305_IS_110_TIR;parent=CP101305_IS_110
CP101305	ISEScan	terminal_inverted_repeat	4552715	4552733	.		.	ID=CP101305_IS_110_TIR;parent=CP101305_IS_110
CP101305	ISEScan	insertion_sequence	4554058	4555315	.		.	ID=CP101305_IS_111;family=IS3;cluster=IS3_176
CP101305	ISEScan	terminal_inverted_repeat	4554058	4554083	.		.	ID=CP101305_IS_111_TIR;parent=CP101305_IS_111
CP101305	ISEScan	terminal_inverted_repeat	4555290	4555315	.		.	ID=CP101305_IS_111_TIR;parent=CP101305_IS_111
CP101305	ISEScan	insertion_sequence	4559046	4560309	.		.	ID=CP101305_IS_112;family=IS3;cluster=IS3_176
CP101305	ISEScan	terminal_inverted_repeat	4559046	4559072	.		.	ID=CP101305_IS_112_TIR;parent=CP101305_IS_112
CP101305	ISEScan	terminal_inverted_repeat	4560283	4560309	.		.	ID=CP101305_IS_112_TIR;parent=CP101305_IS_112
CP101305	ISEScan	insertion_sequence	4576156	4576668	.		.	ID=CP101305_IS_113;family=IS3;cluster=IS3_168
CP101305	ISEScan	terminal_inverted_repeat	4576156	4576175	.		.	ID=CP101305_IS_113_TIR;parent=CP101305_IS_113
CP101305	ISEScan	terminal_inverted_repeat	4576649	4576668	.		.	ID=CP101305_IS_113_TIR;parent=CP101305_IS_113
CP101305	ISEScan	insertion_sequence	4576917	4578180	.		.	ID=CP101305_IS_114;family=IS3;cluster=IS3_176
CP101305	ISEScan	terminal_inverted_repeat	4576917	4576943	.		.	ID=CP101305_IS_114_TIR;parent=CP101305_IS_114
CP101305	ISEScan	terminal_inverted_repeat	4578154	4578180	.		.	ID=CP101305_IS_114_TIR;parent=CP101305_IS_114
CP101305	ISEScan	insertion_sequence	4591268	4592238	.	+	.	ID=CP101305_IS_115;family=IS21;cluster=IS21_259
CP101305	ISEScan	terminal_inverted_repeat	4591268	4591285	.	+	.	ID=CP101305_IS_115_TIR;parent=CP101305_IS_115
CP101305	ISEScan	terminal_inverted_repeat	4592221	4592238	.	+	.	ID=CP101305_IS_115_TIR;parent=CP101305_IS_115
CP101305	ISEScan	insertion_sequence	4620283	4621582	.	-	.	ID=CP101305_IS_116;family=ISNCY;cluster=ISNCY_229
CP101305	ISEScan	terminal_inverted_repeat	4620283	4620313	.	-	.	ID=CP101305_IS_116_TIR;parent=CP101305_IS_116
CP101305	ISEScan	terminal_inverted_repeat	4621552	4621582	.	-	.	ID=CP101305_IS_116_TIR;parent=CP101305_IS_116
CP101305	ISEScan	insertion_sequence	4814948	4817273	.		.	ID=CP101305_IS_117;family=IS66;cluster=IS66_46
CP101305	ISEScan	insertion_sequence	4817443	4819933	.		.	ID=CP101305_IS_118;family=IS66;cluster=IS66_46
CP101305	ISEScan	insertion_sequence	4820175	4821484	.		.	ID=CP101305_IS_119;family=IS3;cluster=IS3_168
CP101305	ISEScan	terminal_inverted_repeat	4820175	4820199	.		.	ID=CP101305_IS_119_TIR;parent=CP101305_IS_119
CP101305	ISEScan	terminal_inverted_repeat	4821460	4821484	.		.	ID=CP101305_IS_119_TIR;parent=CP101305_IS_119
CP101305	ISEScan	insertion_sequence	4823759	4825219	.	+	.	ID=CP101305_IS_120;family=IS4;cluster=IS4_190
CP101305	ISEScan	terminal_inverted_repeat	4823759	4823776	.	+	.	ID=CP101305_IS_120_TIR;parent=CP101305_IS_120
CP101305	ISEScan	terminal_inverted_repeat	4825202	4825219	.	+	.	ID=CP101305_IS_120_TIR;parent=CP101305_IS_120
CP101305	ISEScan	insertion_sequence	4829884	4831089	.	+	.	ID=CP101305_IS_121;family=IS630;cluster=IS630_214
CP101305	ISEScan	terminal_inverted_repeat	4829884	4829934	.	+	.	ID=CP101305_IS_121_TIR;parent=CP101305_IS_121
CP101305	ISEScan	terminal_inverted_repeat	4831038	4831089	.	+	.	ID=CP101305_IS_121_TIR;parent=CP101305_IS_121
CP101305	ISEScan	insertion_sequence	4841465	4841654	.	+	.	ID=CP101305_IS_122;family=IS256;cluster=IS256_395
CP101305	ISEScan	terminal_inverted_repeat	4841465	4841479	.	+	.	ID=CP101305_IS_122_TIR;parent=CP101305_IS_122
CP101305	ISEScan	terminal_inverted_repeat	4841640	4841654	.	+	.	ID=CP101305_IS_122_TIR;parent=CP101305_IS_122
CP101305	ISEScan	insertion_sequence	4841719	4842982	.	-	.	ID=CP101305_IS_123;family=IS3;cluster=IS3_176
CP101305	ISEScan	terminal_inverted_repeat	4841719	4841745	.	-	.	ID=CP101305_IS_123_TIR;parent=CP101305_IS_123
CP101305	ISEScan	terminal_inverted_repeat	4842956	4842982	.	-	.	ID=CP101305_IS_123_TIR;parent=CP101305_IS_123
CP101305	ISEScan	insertion_sequence	4842983	4843767	.	+	.	ID=CP101305_IS_124;family=new;cluster=new_323
CP101305	ISEScan	insertion_sequence	4843765	4845028	.		.	ID=CP101305_IS_125;family=IS3;cluster=IS3_176
CP101305	ISEScan	terminal_inverted_repeat	4843765	4843791	.		.	ID=CP101305_IS_125_TIR;parent=CP101305_IS_125
CP101305	ISEScan	terminal_inverted_repeat	4845002	4845028	.		.	ID=CP101305_IS_125_TIR;parent=CP101305_IS_125
CP101305	ISEScan	insertion_sequence	4844910	4845938	.	+	.	ID=CP101305_IS_126;family=IS66;cluster=IS66_46
CP101305	ISEScan	terminal_inverted_repeat	4844910	4844921	.	+	.	ID=CP101305_IS_126_TIR;parent=CP101305_IS_126
CP101305	ISEScan	terminal_inverted_repeat	4845927	4845938	.	+	.	ID=CP101305_IS_126_TIR;parent=CP101305_IS_126
CP101305	ISEScan	insertion_sequence	4846389	4848321	.		.	ID=CP101305_IS_127;family=IS66;cluster=IS66_46
CP101305	ISEScan	terminal_inverted_repeat	4846389	4846402	.		.	ID=CP101305_IS_127_TIR;parent=CP101305_IS_127
CP101305	ISEScan	terminal_inverted_repeat	4848308	4848321	.		.	ID=CP101305_IS_127_TIR;parent=CP101305_IS_127
CP101305	ISEScan	insertion_sequence	4949933	4951196	.		.	ID=CP101305_IS_128;family=IS3;cluster=IS3_176
CP101305	ISEScan	terminal_inverted_repeat	4949933	4949959	.		.	ID=CP101305_IS_128_TIR;parent=CP101305_IS_128
CP101305	ISEScan	terminal_inverted_repeat	4951170	4951196	.		.	ID=CP101305_IS_128_TIR;parent=CP101305_IS_128
CP101305	ISEScan	insertion_sequence	4953360	4954669	.	-	.	ID=CP101305_IS_129;family=IS3;cluster=IS3_168
CP101305	ISEScan	terminal_inverted_repeat	4953360	4953384	.	-	.	ID=CP101305_IS_129_TIR;parent=CP101305_IS_129
CP101305	ISEScan	terminal_inverted_repeat	4954645	4954669	.	-	.	ID=CP101305_IS_129_TIR;parent=CP101305_IS_129
CP101305	ISEScan	insertion_sequence	4954680	4956305	.		.	ID=CP101305_IS_130;family=IS3;cluster=IS3_168
CP101305	ISEScan	terminal_inverted_repeat	4954680	4954686	.		.	ID=CP101305_IS_130_TIR;parent=CP101305_IS_130
CP101305	ISEScan	terminal_inverted_repeat	4956299	4956305	.		.	ID=CP101305_IS_130_TIR;parent=CP101305_IS_130
CP101305	ISEScan	insertion_sequence	4970354	4975750	.		.	ID=CP101305_IS_131;family=IS3;cluster=IS3_168
CP101305	ISEScan	terminal_inverted_repeat	4970354	4970365	.		.	ID=CP101305_IS_131_TIR;parent=CP101305_IS_131
CP101305	ISEScan	terminal_inverted_repeat	4975739	4975750	.		.	ID=CP101305_IS_131_TIR;parent=CP101305_IS_131
CP101305	ISEScan	insertion_sequence	4983633	4984890	.		.	ID=CP101305_IS_132;family=IS3;cluster=IS3_176
CP101305	ISEScan	terminal_inverted_repeat	4983633	4983658	.		.	ID=CP101305_IS_132_TIR;parent=CP101305_IS_132
CP101305	ISEScan	terminal_inverted_repeat	4984865	4984890	.		.	ID=CP101305_IS_132_TIR;parent=CP101305_IS_132
CP101305	ISEScan	insertion_sequence	4985880	4990171	.	-	.	ID=CP101305_IS_133;family=IS21;cluster=IS21_259
CP101305	ISEScan	terminal_inverted_repeat	4985880	4985889	.	-	.	ID=CP101305_IS_133_TIR;parent=CP101305_IS_133
CP101305	ISEScan	terminal_inverted_repeat	4990162	4990171	.	-	.	ID=CP101305_IS_133_TIR;parent=CP101305_IS_133
CP101305	ISEScan	insertion_sequence	4994844	4996153	.		.	ID=CP101305_IS_134;family=IS3;cluster=IS3_168
CP101305	ISEScan	terminal_inverted_repeat	4994844	4994868	.		.	ID=CP101305_IS_134_TIR;parent=CP101305_IS_134
CP101305	ISEScan	terminal_inverted_repeat	4996129	4996153	.		.	ID=CP101305_IS_134_TIR;parent=CP101305_IS_134
CP101305	ISEScan	insertion_sequence	4996018	4996900	.		.	ID=CP101305_IS_135;family=IS3;cluster=IS3_168
CP101305	ISEScan	terminal_inverted_repeat	4996018	4996030	.		.	ID=CP101305_IS_135_TIR;parent=CP101305_IS_135
CP101305	ISEScan	terminal_inverted_repeat	4996888	4996900	.		.	ID=CP101305_IS_135_TIR;parent=CP101305_IS_135
CP101305	ISEScan	insertion_sequence	4996979	4997807	.		.	ID=CP101305_IS_136;family=IS3;cluster=IS3_168
CP101305	ISEScan	terminal_inverted_repeat	4996979	4997013	.		.	ID=CP101305_IS_136_TIR;parent=CP101305_IS_136
CP101305	ISEScan	terminal_inverted_repeat	4997773	4997807	.		.	ID=CP101305_IS_136_TIR;parent=CP101305_IS_136
CP101305	ISEScan	insertion_sequence	5374440	5377148	.		.	ID=CP101305_IS_137;family=IS66;cluster=IS66_46
CP101305	ISEScan	terminal_inverted_repeat	5374440	5374473	.		.	ID=CP101305_IS_137_TIR;parent=CP101305_IS_137
CP101305	ISEScan	terminal_inverted_repeat	5377115	5377148	.		.	ID=CP101305_IS_137_TIR;parent=CP101305_IS_137
BAA-2440 (O111:H8)
Accession	source	feature	start	end	score	strand	frame	attribute
CP101307	ISEScan	insertion_sequence	4	1902	.	+	.	ID=CP101307_IS_1;family=IS21;cluster=IS21_259
CP101307	ISEScan	terminal_inverted_repeat	4	16	.	+	.	ID=CP101307_IS_1_TIR;parent=CP101307_IS_1
CP101307	ISEScan	terminal_inverted_repeat	1890	1902	.	+	.	ID=CP101307_IS_1_TIR;parent=CP101307_IS_1
CP101307	ISEScan	insertion_sequence	22329	23638	.		.	ID=CP101307_IS_2;family=IS3;cluster=IS3_168
CP101307	ISEScan	terminal_inverted_repeat	22329	22353	.		.	ID=CP101307_IS_2_TIR;parent=CP101307_IS_2
CP101307	ISEScan	terminal_inverted_repeat	23614	23638	.		.	ID=CP101307_IS_2_TIR;parent=CP101307_IS_2
CP101307	ISEScan	insertion_sequence	241561	242866	.		.	ID=CP101307_IS_3;family=IS3;cluster=IS3_168
CP101307	ISEScan	terminal_inverted_repeat	241561	241583	.		.	ID=CP101307_IS_3_TIR;parent=CP101307_IS_3
CP101307	ISEScan	terminal_inverted_repeat	242844	242866	.		.	ID=CP101307_IS_3_TIR;parent=CP101307_IS_3
CP101307	ISEScan	insertion_sequence	269469	270759	.		.	ID=CP101307_IS_4;family=ISAS1;cluster=ISAS1_192
CP101307	ISEScan	terminal_inverted_repeat	269469	269486	.		.	ID=CP101307_IS_4_TIR;parent=CP101307_IS_4
CP101307	ISEScan	terminal_inverted_repeat	270742	270759	.		.	ID=CP101307_IS_4_TIR;parent=CP101307_IS_4
CP101307	ISEScan	insertion_sequence	353134	354486	.	-	.	ID=CP101307_IS_5;family=ISNCY;cluster=ISNCY_229
CP101307	ISEScan	terminal_inverted_repeat	353134	353160	.	-	.	ID=CP101307_IS_5_TIR;parent=CP101307_IS_5
CP101307	ISEScan	terminal_inverted_repeat	354460	354486	.	-	.	ID=CP101307_IS_5_TIR;parent=CP101307_IS_5
CP101307	ISEScan	insertion_sequence	563417	564726	.		.	ID=CP101307_IS_6;family=IS3;cluster=IS3_168
CP101307	ISEScan	terminal_inverted_repeat	563417	563441	.		.	ID=CP101307_IS_6_TIR;parent=CP101307_IS_6
CP101307	ISEScan	terminal_inverted_repeat	564702	564726	.		.	ID=CP101307_IS_6_TIR;parent=CP101307_IS_6
CP101307	ISEScan	insertion_sequence	793648	795177	.		.	ID=CP101307_IS_7;family=IS3;cluster=IS3_176
CP101307	ISEScan	terminal_inverted_repeat	793648	793679	.		.	ID=CP101307_IS_7_TIR;parent=CP101307_IS_7
CP101307	ISEScan	terminal_inverted_repeat	795147	795177	.		.	ID=CP101307_IS_7_TIR;parent=CP101307_IS_7
CP101307	ISEScan	insertion_sequence	795042	796299	.	-	.	ID=CP101307_IS_8;family=IS3;cluster=IS3_176
CP101307	ISEScan	terminal_inverted_repeat	795042	795067	.	-	.	ID=CP101307_IS_8_TIR;parent=CP101307_IS_8
CP101307	ISEScan	terminal_inverted_repeat	796274	796299	.	-	.	ID=CP101307_IS_8_TIR;parent=CP101307_IS_8
CP101307	ISEScan	insertion_sequence	798256	799565	.		.	ID=CP101307_IS_9;family=IS3;cluster=IS3_168
CP101307	ISEScan	terminal_inverted_repeat	798256	798280	.		.	ID=CP101307_IS_9_TIR;parent=CP101307_IS_9
CP101307	ISEScan	terminal_inverted_repeat	799541	799565	.		.	ID=CP101307_IS_9_TIR;parent=CP101307_IS_9
CP101307	ISEScan	insertion_sequence	799568	800709	.		.	ID=CP101307_IS_10;family=IS3;cluster=IS3_255
CP101307	ISEScan	insertion_sequence	832984	834496	.		.	ID=CP101307_IS_11;family=IS3;cluster=IS3_168
CP101307	ISEScan	terminal_inverted_repeat	832984	832993	.		.	ID=CP101307_IS_11_TIR;parent=CP101307_IS_11
CP101307	ISEScan	terminal_inverted_repeat	834487	834496	.		.	ID=CP101307_IS_11_TIR;parent=CP101307_IS_11
CP101307	ISEScan	insertion_sequence	836916	837182	.	-	.	ID=CP101307_IS_12;family=IS3;cluster=IS3_255
CP101307	ISEScan	insertion_sequence	837299	839453	.	-	.	ID=CP101307_IS_13;family=IS630;cluster=IS630_214
CP101307	ISEScan	terminal_inverted_repeat	837299	837313	.	-	.	ID=CP101307_IS_13_TIR;parent=CP101307_IS_13
CP101307	ISEScan	terminal_inverted_repeat	839439	839453	.	-	.	ID=CP101307_IS_13_TIR;parent=CP101307_IS_13
CP101307	ISEScan	insertion_sequence	842200	843553	.		.	ID=CP101307_IS_14;family=IS200/IS605;cluster=IS200/IS605_138
CP101307	ISEScan	insertion_sequence	843406	844541	.		.	ID=CP101307_IS_15;family=IS3;cluster=IS3_168
CP101307	ISEScan	terminal_inverted_repeat	843406	843428	.		.	ID=CP101307_IS_15_TIR;parent=CP101307_IS_15
CP101307	ISEScan	terminal_inverted_repeat	844519	844541	.		.	ID=CP101307_IS_15_TIR;parent=CP101307_IS_15
CP101307	ISEScan	insertion_sequence	844658	845967	.		.	ID=CP101307_IS_16;family=IS3;cluster=IS3_168
CP101307	ISEScan	terminal_inverted_repeat	844658	844682	.		.	ID=CP101307_IS_16_TIR;parent=CP101307_IS_16
CP101307	ISEScan	terminal_inverted_repeat	845943	845967	.		.	ID=CP101307_IS_16_TIR;parent=CP101307_IS_16
CP101307	ISEScan	insertion_sequence	846012	847857	.		.	ID=CP101307_IS_17;family=IS66;cluster=IS66_46
CP101307	ISEScan	terminal_inverted_repeat	846012	846022	.		.	ID=CP101307_IS_17_TIR;parent=CP101307_IS_17
CP101307	ISEScan	terminal_inverted_repeat	847847	847857	.		.	ID=CP101307_IS_17_TIR;parent=CP101307_IS_17
CP101307	ISEScan	insertion_sequence	1207122	1208431	.		.	ID=CP101307_IS_18;family=IS3;cluster=IS3_168
CP101307	ISEScan	terminal_inverted_repeat	1207122	1207146	.		.	ID=CP101307_IS_18_TIR;parent=CP101307_IS_18
CP101307	ISEScan	terminal_inverted_repeat	1208407	1208431	.		.	ID=CP101307_IS_18_TIR;parent=CP101307_IS_18
CP101307	ISEScan	insertion_sequence	1210924	1211791	.		.	ID=CP101307_IS_19;family=IS3;cluster=IS3_168
CP101307	ISEScan	terminal_inverted_repeat	1210924	1210931	.		.	ID=CP101307_IS_19_TIR;parent=CP101307_IS_19
CP101307	ISEScan	terminal_inverted_repeat	1211784	1211791	.		.	ID=CP101307_IS_19_TIR;parent=CP101307_IS_19
CP101307	ISEScan	insertion_sequence	1217990	1219297	.		.	ID=CP101307_IS_20;family=IS3;cluster=IS3_168
CP101307	ISEScan	terminal_inverted_repeat	1217990	1218014	.		.	ID=CP101307_IS_20_TIR;parent=CP101307_IS_20
CP101307	ISEScan	terminal_inverted_repeat	1219273	1219297	.		.	ID=CP101307_IS_20_TIR;parent=CP101307_IS_20
CP101307	ISEScan	insertion_sequence	1232326	1233635	.		.	ID=CP101307_IS_21;family=IS3;cluster=IS3_168
CP101307	ISEScan	terminal_inverted_repeat	1232326	1232350	.		.	ID=CP101307_IS_21_TIR;parent=CP101307_IS_21
CP101307	ISEScan	terminal_inverted_repeat	1233611	1233635	.		.	ID=CP101307_IS_21_TIR;parent=CP101307_IS_21
CP101307	ISEScan	insertion_sequence	1623227	1624665	.	+	.	ID=CP101307_IS_22;family=ISNCY;cluster=ISNCY_229
CP101307	ISEScan	terminal_inverted_repeat	1623227	1623236	.	+	.	ID=CP101307_IS_22_TIR;parent=CP101307_IS_22
CP101307	ISEScan	terminal_inverted_repeat	1624656	1624665	.	+	.	ID=CP101307_IS_22_TIR;parent=CP101307_IS_22
CP101307	ISEScan	insertion_sequence	1682828	1683835	.	-	.	ID=CP101307_IS_23;family=ISNCY;cluster=ISNCY_229
CP101307	ISEScan	terminal_inverted_repeat	1682828	1682841	.	-	.	ID=CP101307_IS_23_TIR;parent=CP101307_IS_23
CP101307	ISEScan	terminal_inverted_repeat	1683822	1683835	.	-	.	ID=CP101307_IS_23_TIR;parent=CP101307_IS_23
CP101307	ISEScan	insertion_sequence	1718027	1718302	.	-	.	ID=CP101307_IS_24;family=IS256;cluster=IS256_395
CP101307	ISEScan	insertion_sequence	1718870	1720127	.	+	.	ID=CP101307_IS_25;family=IS3;cluster=IS3_168
CP101307	ISEScan	terminal_inverted_repeat	1718870	1718908	.	+	.	ID=CP101307_IS_25_TIR;parent=CP101307_IS_25
CP101307	ISEScan	terminal_inverted_repeat	1720089	1720127	.	+	.	ID=CP101307_IS_25_TIR;parent=CP101307_IS_25
CP101307	ISEScan	insertion_sequence	1928020	1929359	.	+	.	ID=CP101307_IS_26;family=IS30;cluster=IS30_173
CP101307	ISEScan	terminal_inverted_repeat	1928020	1928031	.	+	.	ID=CP101307_IS_26_TIR;parent=CP101307_IS_26
CP101307	ISEScan	terminal_inverted_repeat	1929348	1929359	.	+	.	ID=CP101307_IS_26_TIR;parent=CP101307_IS_26
CP101307	ISEScan	insertion_sequence	1929362	1930602	.	+	.	ID=CP101307_IS_27;family=IS3;cluster=IS3_255
CP101307	ISEScan	insertion_sequence	1965590	1966899	.		.	ID=CP101307_IS_28;family=IS3;cluster=IS3_168
CP101307	ISEScan	terminal_inverted_repeat	1965590	1965614	.		.	ID=CP101307_IS_28_TIR;parent=CP101307_IS_28
CP101307	ISEScan	terminal_inverted_repeat	1966875	1966899	.		.	ID=CP101307_IS_28_TIR;parent=CP101307_IS_28
CP101307	ISEScan	insertion_sequence	1975125	1975910	.	+	.	ID=CP101307_IS_29;family=IS3;cluster=IS3_168
CP101307	ISEScan	terminal_inverted_repeat	1975125	1975139	.	+	.	ID=CP101307_IS_29_TIR;parent=CP101307_IS_29
CP101307	ISEScan	terminal_inverted_repeat	1975896	1975910	.	+	.	ID=CP101307_IS_29_TIR;parent=CP101307_IS_29
CP101307	ISEScan	insertion_sequence	1990939	1992248	.		.	ID=CP101307_IS_30;family=IS3;cluster=IS3_168
CP101307	ISEScan	terminal_inverted_repeat	1990939	1990963	.		.	ID=CP101307_IS_30_TIR;parent=CP101307_IS_30
CP101307	ISEScan	terminal_inverted_repeat	1992224	1992248	.		.	ID=CP101307_IS_30_TIR;parent=CP101307_IS_30
CP101307	ISEScan	insertion_sequence	1995730	1996635	.		.	ID=CP101307_IS_31;family=IS3;cluster=IS3_168
CP101307	ISEScan	terminal_inverted_repeat	1995730	1995738	.		.	ID=CP101307_IS_31_TIR;parent=CP101307_IS_31
CP101307	ISEScan	terminal_inverted_repeat	1996627	1996635	.		.	ID=CP101307_IS_31_TIR;parent=CP101307_IS_31
CP101307	ISEScan	insertion_sequence	1996901	1998210	.		.	ID=CP101307_IS_32;family=IS3;cluster=IS3_168
CP101307	ISEScan	terminal_inverted_repeat	1996901	1996925	.		.	ID=CP101307_IS_32_TIR;parent=CP101307_IS_32
CP101307	ISEScan	terminal_inverted_repeat	1998186	1998210	.		.	ID=CP101307_IS_32_TIR;parent=CP101307_IS_32
CP101307	ISEScan	insertion_sequence	2003269	2004438	.	+	.	ID=CP101307_IS_33;family=IS21;cluster=IS21_259
CP101307	ISEScan	terminal_inverted_repeat	2003269	2003291	.	+	.	ID=CP101307_IS_33_TIR;parent=CP101307_IS_33
CP101307	ISEScan	terminal_inverted_repeat	2004414	2004438	.	+	.	ID=CP101307_IS_33_TIR;parent=CP101307_IS_33
CP101307	ISEScan	insertion_sequence	2003874	2005219	.		.	ID=CP101307_IS_34;family=IS3;cluster=IS3_168
CP101307	ISEScan	terminal_inverted_repeat	2003874	2003898	.		.	ID=CP101307_IS_34_TIR;parent=CP101307_IS_34
CP101307	ISEScan	terminal_inverted_repeat	2005195	2005219	.		.	ID=CP101307_IS_34_TIR;parent=CP101307_IS_34
CP101307	ISEScan	insertion_sequence	2010979	2013281	.	-	.	ID=CP101307_IS_35;family=IS66;cluster=IS66_46
CP101307	ISEScan	terminal_inverted_repeat	2010979	2010999	.	-	.	ID=CP101307_IS_35_TIR;parent=CP101307_IS_35
CP101307	ISEScan	terminal_inverted_repeat	2013261	2013281	.	-	.	ID=CP101307_IS_35_TIR;parent=CP101307_IS_35
CP101307	ISEScan	insertion_sequence	2020026	2021053	.		.	ID=CP101307_IS_36;family=IS3;cluster=IS3_168
CP101307	ISEScan	terminal_inverted_repeat	2020026	2020039	.		.	ID=CP101307_IS_36_TIR;parent=CP101307_IS_36
CP101307	ISEScan	terminal_inverted_repeat	2021040	2021053	.		.	ID=CP101307_IS_36_TIR;parent=CP101307_IS_36
CP101307	ISEScan	insertion_sequence	2024781	2027282	.		.	ID=CP101307_IS_37;family=IS3;cluster=IS3_168
CP101307	ISEScan	terminal_inverted_repeat	2024781	2024797	.		.	ID=CP101307_IS_37_TIR;parent=CP101307_IS_37
CP101307	ISEScan	terminal_inverted_repeat	2027266	2027282	.		.	ID=CP101307_IS_37_TIR;parent=CP101307_IS_37
CP101307	ISEScan	insertion_sequence	2078619	2080369	.		.	ID=CP101307_IS_38;family=IS200/IS605;cluster=IS200/IS605_138
CP101307	ISEScan	insertion_sequence	2085627	2086936	.		.	ID=CP101307_IS_39;family=IS3;cluster=IS3_168
CP101307	ISEScan	terminal_inverted_repeat	2085627	2085651	.		.	ID=CP101307_IS_39_TIR;parent=CP101307_IS_39
CP101307	ISEScan	terminal_inverted_repeat	2086912	2086936	.		.	ID=CP101307_IS_39_TIR;parent=CP101307_IS_39
CP101307	ISEScan	insertion_sequence	2230158	2231910	.	+	.	ID=CP101307_IS_40;family=IS200/IS605;cluster=IS200/IS605_138
CP101307	ISEScan	insertion_sequence	2232101	2233410	.		.	ID=CP101307_IS_41;family=IS3;cluster=IS3_168
CP101307	ISEScan	terminal_inverted_repeat	2232101	2232125	.		.	ID=CP101307_IS_41_TIR;parent=CP101307_IS_41
CP101307	ISEScan	terminal_inverted_repeat	2233386	2233410	.		.	ID=CP101307_IS_41_TIR;parent=CP101307_IS_41
CP101307	ISEScan	insertion_sequence	2337356	2338665	.		.	ID=CP101307_IS_42;family=IS3;cluster=IS3_168
CP101307	ISEScan	terminal_inverted_repeat	2337356	2337380	.		.	ID=CP101307_IS_42_TIR;parent=CP101307_IS_42
CP101307	ISEScan	terminal_inverted_repeat	2338641	2338665	.		.	ID=CP101307_IS_42_TIR;parent=CP101307_IS_42
CP101307	ISEScan	insertion_sequence	2484700	2486416	.		.	ID=CP101307_IS_43;family=IS3;cluster=IS3_168
CP101307	ISEScan	terminal_inverted_repeat	2484700	2484707	.		.	ID=CP101307_IS_43_TIR;parent=CP101307_IS_43
CP101307	ISEScan	terminal_inverted_repeat	2486409	2486416	.		.	ID=CP101307_IS_43_TIR;parent=CP101307_IS_43
CP101307	ISEScan	insertion_sequence	2489917	2491226	.		.	ID=CP101307_IS_44;family=IS3;cluster=IS3_168
CP101307	ISEScan	terminal_inverted_repeat	2489917	2489941	.		.	ID=CP101307_IS_44_TIR;parent=CP101307_IS_44
CP101307	ISEScan	terminal_inverted_repeat	2491202	2491226	.		.	ID=CP101307_IS_44_TIR;parent=CP101307_IS_44
CP101307	ISEScan	insertion_sequence	2492789	2494097	.		.	ID=CP101307_IS_45;family=IS3;cluster=IS3_168
CP101307	ISEScan	terminal_inverted_repeat	2492789	2492813	.		.	ID=CP101307_IS_45_TIR;parent=CP101307_IS_45
CP101307	ISEScan	terminal_inverted_repeat	2494073	2494097	.		.	ID=CP101307_IS_45_TIR;parent=CP101307_IS_45
CP101307	ISEScan	insertion_sequence	2495107	2496394	.		.	ID=CP101307_IS_46;family=IS3;cluster=IS3_168
CP101307	ISEScan	terminal_inverted_repeat	2495107	2495122	.		.	ID=CP101307_IS_46_TIR;parent=CP101307_IS_46
CP101307	ISEScan	terminal_inverted_repeat	2496379	2496394	.		.	ID=CP101307_IS_46_TIR;parent=CP101307_IS_46
CP101307	ISEScan	insertion_sequence	2514598	2516420	.		.	ID=CP101307_IS_47;family=IS91;cluster=IS91_125
CP101307	ISEScan	insertion_sequence	2529094	2530403	.		.	ID=CP101307_IS_48;family=IS3;cluster=IS3_168
CP101307	ISEScan	terminal_inverted_repeat	2529094	2529118	.		.	ID=CP101307_IS_48_TIR;parent=CP101307_IS_48
CP101307	ISEScan	terminal_inverted_repeat	2530379	2530403	.		.	ID=CP101307_IS_48_TIR;parent=CP101307_IS_48
CP101307	ISEScan	insertion_sequence	2534033	2535165	.	-	.	ID=CP101307_IS_49;family=IS630;cluster=IS630_214
CP101307	ISEScan	terminal_inverted_repeat	2534033	2534053	.	-	.	ID=CP101307_IS_49_TIR;parent=CP101307_IS_49
CP101307	ISEScan	terminal_inverted_repeat	2535145	2535165	.	-	.	ID=CP101307_IS_49_TIR;parent=CP101307_IS_49
CP101307	ISEScan	insertion_sequence	2541774	2543554	.		.	ID=CP101307_IS_50;family=IS3;cluster=IS3_168
CP101307	ISEScan	terminal_inverted_repeat	2541774	2541784	.		.	ID=CP101307_IS_50_TIR;parent=CP101307_IS_50
CP101307	ISEScan	terminal_inverted_repeat	2543544	2543554	.		.	ID=CP101307_IS_50_TIR;parent=CP101307_IS_50
CP101307	ISEScan	insertion_sequence	2558565	2559870	.		.	ID=CP101307_IS_51;family=IS3;cluster=IS3_168
CP101307	ISEScan	terminal_inverted_repeat	2558565	2558589	.		.	ID=CP101307_IS_51_TIR;parent=CP101307_IS_51
CP101307	ISEScan	terminal_inverted_repeat	2559846	2559870	.		.	ID=CP101307_IS_51_TIR;parent=CP101307_IS_51
CP101307	ISEScan	insertion_sequence	2604518	2605777	.		.	ID=CP101307_IS_52;family=IS3;cluster=IS3_176
CP101307	ISEScan	terminal_inverted_repeat	2604518	2604544	.		.	ID=CP101307_IS_52_TIR;parent=CP101307_IS_52
CP101307	ISEScan	terminal_inverted_repeat	2605751	2605777	.		.	ID=CP101307_IS_52_TIR;parent=CP101307_IS_52
CP101307	ISEScan	insertion_sequence	2672472	2673760	.		.	ID=CP101307_IS_53;family=ISAS1;cluster=ISAS1_192
CP101307	ISEScan	terminal_inverted_repeat	2672472	2672488	.		.	ID=CP101307_IS_53_TIR;parent=CP101307_IS_53
CP101307	ISEScan	terminal_inverted_repeat	2673744	2673760	.		.	ID=CP101307_IS_53_TIR;parent=CP101307_IS_53
CP101307	ISEScan	insertion_sequence	2705306	2707058	.		.	ID=CP101307_IS_54;family=IS200/IS605;cluster=IS200/IS605_138
CP101307	ISEScan	insertion_sequence	2793506	2794808	.		.	ID=CP101307_IS_55;family=IS3;cluster=IS3_168
CP101307	ISEScan	terminal_inverted_repeat	2793506	2793530	.		.	ID=CP101307_IS_55_TIR;parent=CP101307_IS_55
CP101307	ISEScan	terminal_inverted_repeat	2794784	2794808	.		.	ID=CP101307_IS_55_TIR;parent=CP101307_IS_55
CP101307	ISEScan	insertion_sequence	2805374	2806596	.	-	.	ID=CP101307_IS_56;family=IS21;cluster=IS21_259
CP101307	ISEScan	terminal_inverted_repeat	2805374	2805396	.	-	.	ID=CP101307_IS_56_TIR;parent=CP101307_IS_56
CP101307	ISEScan	terminal_inverted_repeat	2806574	2806596	.	-	.	ID=CP101307_IS_56_TIR;parent=CP101307_IS_56
CP101307	ISEScan	insertion_sequence	2913354	2914122	.		.	ID=CP101307_IS_57;family=IS1;cluster=IS1_316
CP101307	ISEScan	terminal_inverted_repeat	2913354	2913376	.		.	ID=CP101307_IS_57_TIR;parent=CP101307_IS_57
CP101307	ISEScan	terminal_inverted_repeat	2914100	2914122	.		.	ID=CP101307_IS_57_TIR;parent=CP101307_IS_57
CP101307	ISEScan	insertion_sequence	2936985	2938293	.		.	ID=CP101307_IS_58;family=IS3;cluster=IS3_168
CP101307	ISEScan	terminal_inverted_repeat	2936985	2937009	.		.	ID=CP101307_IS_58_TIR;parent=CP101307_IS_58
CP101307	ISEScan	terminal_inverted_repeat	2938269	2938293	.		.	ID=CP101307_IS_58_TIR;parent=CP101307_IS_58
CP101307	ISEScan	insertion_sequence	2947810	2948883	.		.	ID=CP101307_IS_59;family=IS3;cluster=IS3_168
CP101307	ISEScan	terminal_inverted_repeat	2947810	2947835	.		.	ID=CP101307_IS_59_TIR;parent=CP101307_IS_59
CP101307	ISEScan	terminal_inverted_repeat	2948858	2948883	.		.	ID=CP101307_IS_59_TIR;parent=CP101307_IS_59
CP101307	ISEScan	insertion_sequence	2948776	2949777	.		.	ID=CP101307_IS_60;family=IS3;cluster=IS3_168
CP101307	ISEScan	terminal_inverted_repeat	2948776	2948804	.		.	ID=CP101307_IS_60_TIR;parent=CP101307_IS_60
CP101307	ISEScan	terminal_inverted_repeat	2949749	2949777	.		.	ID=CP101307_IS_60_TIR;parent=CP101307_IS_60
CP101307	ISEScan	insertion_sequence	2949790	2951100	.		.	ID=CP101307_IS_61;family=IS3;cluster=IS3_168
CP101307	ISEScan	terminal_inverted_repeat	2949790	2949810	.		.	ID=CP101307_IS_61_TIR;parent=CP101307_IS_61
CP101307	ISEScan	terminal_inverted_repeat	2951080	2951100	.		.	ID=CP101307_IS_61_TIR;parent=CP101307_IS_61
CP101307	ISEScan	insertion_sequence	2968474	2969508	.	+	.	ID=CP101307_IS_62;family=IS4;cluster=IS4_463|IS4||protein:plasmid:123269
CP101307	ISEScan	terminal_inverted_repeat	2968474	2968514	.	+	.	ID=CP101307_IS_62_TIR;parent=CP101307_IS_62
CP101307	ISEScan	terminal_inverted_repeat	2969468	2969508	.	+	.	ID=CP101307_IS_62_TIR;parent=CP101307_IS_62
CP101307	ISEScan	insertion_sequence	3066013	3070411	.	-	.	ID=CP101307_IS_63;family=IS256;cluster=IS256_47
CP101307	ISEScan	terminal_inverted_repeat	3066013	3066043	.	-	.	ID=CP101307_IS_63_TIR;parent=CP101307_IS_63
CP101307	ISEScan	terminal_inverted_repeat	3070380	3070411	.	-	.	ID=CP101307_IS_63_TIR;parent=CP101307_IS_63
CP101307	ISEScan	insertion_sequence	3080822	3082131	.		.	ID=CP101307_IS_64;family=IS3;cluster=IS3_168
CP101307	ISEScan	terminal_inverted_repeat	3080822	3080846	.		.	ID=CP101307_IS_64_TIR;parent=CP101307_IS_64
CP101307	ISEScan	terminal_inverted_repeat	3082107	3082131	.		.	ID=CP101307_IS_64_TIR;parent=CP101307_IS_64
CP101307	ISEScan	insertion_sequence	3090983	3092722	.		.	ID=CP101307_IS_65;family=IS3;cluster=IS3_168
CP101307	ISEScan	terminal_inverted_repeat	3090983	3090992	.		.	ID=CP101307_IS_65_TIR;parent=CP101307_IS_65
CP101307	ISEScan	terminal_inverted_repeat	3092713	3092722	.		.	ID=CP101307_IS_65_TIR;parent=CP101307_IS_65
CP101307	ISEScan	insertion_sequence	3181254	3182061	.		.	ID=CP101307_IS_66;family=IS3;cluster=IS3_176
CP101307	ISEScan	terminal_inverted_repeat	3181254	3181273	.		.	ID=CP101307_IS_66_TIR;parent=CP101307_IS_66
CP101307	ISEScan	terminal_inverted_repeat	3182042	3182061	.		.	ID=CP101307_IS_66_TIR;parent=CP101307_IS_66
CP101307	ISEScan	insertion_sequence	3185915	3187221	.		.	ID=CP101307_IS_67;family=IS3;cluster=IS3_168
CP101307	ISEScan	terminal_inverted_repeat	3185915	3185939	.		.	ID=CP101307_IS_67_TIR;parent=CP101307_IS_67
CP101307	ISEScan	terminal_inverted_repeat	3187197	3187221	.		.	ID=CP101307_IS_67_TIR;parent=CP101307_IS_67
CP101307	ISEScan	insertion_sequence	3197110	3198122	.	+	.	ID=CP101307_IS_68;family=IS3;cluster=IS3_168
CP101307	ISEScan	terminal_inverted_repeat	3197110	3197119	.	+	.	ID=CP101307_IS_68_TIR;parent=CP101307_IS_68
CP101307	ISEScan	terminal_inverted_repeat	3198113	3198122	.	+	.	ID=CP101307_IS_68_TIR;parent=CP101307_IS_68
CP101307	ISEScan	insertion_sequence	3198138	3198437	.	-	.	ID=CP101307_IS_69;family=IS481;cluster=IS481_228
CP101307	ISEScan	insertion_sequence	3209718	3210726	.	+	.	ID=CP101307_IS_70;family=IS1;cluster=IS1_316
CP101307	ISEScan	terminal_inverted_repeat	3209718	3209735	.	+	.	ID=CP101307_IS_70_TIR;parent=CP101307_IS_70
CP101307	ISEScan	terminal_inverted_repeat	3210709	3210726	.	+	.	ID=CP101307_IS_70_TIR;parent=CP101307_IS_70
CP101307	ISEScan	insertion_sequence	3214205	3215106	.	+	.	ID=CP101307_IS_71;family=IS3;cluster=IS3_97
CP101307	ISEScan	terminal_inverted_repeat	3214205	3214226	.	+	.	ID=CP101307_IS_71_TIR;parent=CP101307_IS_71
CP101307	ISEScan	terminal_inverted_repeat	3215084	3215106	.	+	.	ID=CP101307_IS_71_TIR;parent=CP101307_IS_71
CP101307	ISEScan	insertion_sequence	3220126	3220636	.	-	.	ID=CP101307_IS_72;family=IS66;cluster=IS66_345
CP101307	ISEScan	terminal_inverted_repeat	3220126	3220136	.	-	.	ID=CP101307_IS_72_TIR;parent=CP101307_IS_72
CP101307	ISEScan	terminal_inverted_repeat	3220626	3220636	.	-	.	ID=CP101307_IS_72_TIR;parent=CP101307_IS_72
CP101307	ISEScan	insertion_sequence	3232859	3233625	.	+	.	ID=CP101307_IS_73;family=IS66;cluster=IS66_393
CP101307	ISEScan	terminal_inverted_repeat	3232859	3232896	.	+	.	ID=CP101307_IS_73_TIR;parent=CP101307_IS_73
CP101307	ISEScan	terminal_inverted_repeat	3233587	3233625	.	+	.	ID=CP101307_IS_73_TIR;parent=CP101307_IS_73
CP101307	ISEScan	insertion_sequence	3233250	3234699	.	+	.	ID=CP101307_IS_74;family=IS66;cluster=IS66_43
CP101307	ISEScan	terminal_inverted_repeat	3233250	3233283	.	+	.	ID=CP101307_IS_74_TIR;parent=CP101307_IS_74
CP101307	ISEScan	terminal_inverted_repeat	3234667	3234699	.	+	.	ID=CP101307_IS_74_TIR;parent=CP101307_IS_74
CP101307	ISEScan	insertion_sequence	3234492	3236114	.	-	.	ID=CP101307_IS_75;family=IS66;cluster=IS66_46
CP101307	ISEScan	terminal_inverted_repeat	3234492	3234513	.	-	.	ID=CP101307_IS_75_TIR;parent=CP101307_IS_75
CP101307	ISEScan	terminal_inverted_repeat	3236093	3236114	.	-	.	ID=CP101307_IS_75_TIR;parent=CP101307_IS_75
CP101307	ISEScan	insertion_sequence	3236705	3237856	.	+	.	ID=CP101307_IS_76;family=IS66;cluster=IS66_43
CP101307	ISEScan	terminal_inverted_repeat	3236705	3236728	.	+	.	ID=CP101307_IS_76_TIR;parent=CP101307_IS_76
CP101307	ISEScan	terminal_inverted_repeat	3237832	3237856	.	+	.	ID=CP101307_IS_76_TIR;parent=CP101307_IS_76
CP101307	ISEScan	insertion_sequence	3241915	3242992	.	+	.	ID=CP101307_IS_77;family=IS3;cluster=IS3_472
CP101307	ISEScan	terminal_inverted_repeat	3241915	3241938	.	+	.	ID=CP101307_IS_77_TIR;parent=CP101307_IS_77
CP101307	ISEScan	terminal_inverted_repeat	3242969	3242992	.	+	.	ID=CP101307_IS_77_TIR;parent=CP101307_IS_77
CP101307	ISEScan	insertion_sequence	3251429	3252738	.		.	ID=CP101307_IS_78;family=IS3;cluster=IS3_168
CP101307	ISEScan	terminal_inverted_repeat	3251429	3251453	.		.	ID=CP101307_IS_78_TIR;parent=CP101307_IS_78
CP101307	ISEScan	terminal_inverted_repeat	3252714	3252738	.		.	ID=CP101307_IS_78_TIR;parent=CP101307_IS_78
CP101307	ISEScan	insertion_sequence	3258167	3259141	.	-	.	ID=CP101307_IS_79;family=IS1;cluster=IS1_316
CP101307	ISEScan	terminal_inverted_repeat	3258167	3258207	.	-	.	ID=CP101307_IS_79_TIR;parent=CP101307_IS_79
CP101307	ISEScan	terminal_inverted_repeat	3259102	3259141	.	-	.	ID=CP101307_IS_79_TIR;parent=CP101307_IS_79
CP101307	ISEScan	insertion_sequence	3319481	3320786	.		.	ID=CP101307_IS_80;family=IS3;cluster=IS3_168
CP101307	ISEScan	terminal_inverted_repeat	3319481	3319505	.		.	ID=CP101307_IS_80_TIR;parent=CP101307_IS_80
CP101307	ISEScan	terminal_inverted_repeat	3320762	3320786	.		.	ID=CP101307_IS_80_TIR;parent=CP101307_IS_80
CP101307	ISEScan	insertion_sequence	3320657	3322384	.		.	ID=CP101307_IS_81;family=IS3;cluster=IS3_168
CP101307	ISEScan	terminal_inverted_repeat	3320657	3320678	.		.	ID=CP101307_IS_81_TIR;parent=CP101307_IS_81
CP101307	ISEScan	terminal_inverted_repeat	3322362	3322384	.		.	ID=CP101307_IS_81_TIR;parent=CP101307_IS_81
CP101307	ISEScan	insertion_sequence	3333954	3335342	.		.	ID=CP101307_IS_82;family=IS3;cluster=IS3_168
CP101307	ISEScan	terminal_inverted_repeat	3333954	3333975	.		.	ID=CP101307_IS_82_TIR;parent=CP101307_IS_82
CP101307	ISEScan	terminal_inverted_repeat	3335321	3335342	.		.	ID=CP101307_IS_82_TIR;parent=CP101307_IS_82
CP101307	ISEScan	insertion_sequence	3341332	3342641	.		.	ID=CP101307_IS_83;family=IS3;cluster=IS3_168
CP101307	ISEScan	terminal_inverted_repeat	3341332	3341356	.		.	ID=CP101307_IS_83_TIR;parent=CP101307_IS_83
CP101307	ISEScan	terminal_inverted_repeat	3342617	3342641	.		.	ID=CP101307_IS_83_TIR;parent=CP101307_IS_83
CP101307	ISEScan	insertion_sequence	3342648	3343673	.		.	ID=CP101307_IS_84;family=IS3;cluster=IS3_168
CP101307	ISEScan	terminal_inverted_repeat	3342648	3342655	.		.	ID=CP101307_IS_84_TIR;parent=CP101307_IS_84
CP101307	ISEScan	terminal_inverted_repeat	3343666	3343673	.		.	ID=CP101307_IS_84_TIR;parent=CP101307_IS_84
CP101307	ISEScan	insertion_sequence	3599568	3601721	.		.	ID=CP101307_IS_85;family=IS3;cluster=IS3_168
CP101307	ISEScan	terminal_inverted_repeat	3599568	3599580	.		.	ID=CP101307_IS_85_TIR;parent=CP101307_IS_85
CP101307	ISEScan	terminal_inverted_repeat	3601709	3601721	.		.	ID=CP101307_IS_85_TIR;parent=CP101307_IS_85
CP101307	ISEScan	insertion_sequence	3601802	3603110	.		.	ID=CP101307_IS_86;family=IS3;cluster=IS3_168
CP101307	ISEScan	terminal_inverted_repeat	3601802	3601826	.		.	ID=CP101307_IS_86_TIR;parent=CP101307_IS_86
CP101307	ISEScan	terminal_inverted_repeat	3603086	3603110	.		.	ID=CP101307_IS_86_TIR;parent=CP101307_IS_86
CP101307	ISEScan	insertion_sequence	3612681	3613990	.		.	ID=CP101307_IS_87;family=IS3;cluster=IS3_168
CP101307	ISEScan	terminal_inverted_repeat	3612681	3612705	.		.	ID=CP101307_IS_87_TIR;parent=CP101307_IS_87
CP101307	ISEScan	terminal_inverted_repeat	3613966	3613990	.		.	ID=CP101307_IS_87_TIR;parent=CP101307_IS_87
CP101307	ISEScan	insertion_sequence	3683442	3684203	.	-	.	ID=CP101307_IS_88;family=ISAS1;cluster=ISAS1_192
CP101307	ISEScan	terminal_inverted_repeat	3683442	3683467	.	-	.	ID=CP101307_IS_88_TIR;parent=CP101307_IS_88
CP101307	ISEScan	terminal_inverted_repeat	3684178	3684203	.	-	.	ID=CP101307_IS_88_TIR;parent=CP101307_IS_88
CP101307	ISEScan	insertion_sequence	3834837	3836125	.	+	.	ID=CP101307_IS_89;family=ISAS1;cluster=ISAS1_192
CP101307	ISEScan	terminal_inverted_repeat	3834837	3834858	.	+	.	ID=CP101307_IS_89_TIR;parent=CP101307_IS_89
CP101307	ISEScan	terminal_inverted_repeat	3836104	3836125	.	+	.	ID=CP101307_IS_89_TIR;parent=CP101307_IS_89
CP101307	ISEScan	insertion_sequence	3847795	3849104	.		.	ID=CP101307_IS_90;family=IS3;cluster=IS3_168
CP101307	ISEScan	terminal_inverted_repeat	3847795	3847819	.		.	ID=CP101307_IS_90_TIR;parent=CP101307_IS_90
CP101307	ISEScan	terminal_inverted_repeat	3849080	3849104	.		.	ID=CP101307_IS_90_TIR;parent=CP101307_IS_90
CP101307	ISEScan	insertion_sequence	3853886	3855143	.		.	ID=CP101307_IS_91;family=IS3;cluster=IS3_176
CP101307	ISEScan	terminal_inverted_repeat	3853886	3853911	.		.	ID=CP101307_IS_91_TIR;parent=CP101307_IS_91
CP101307	ISEScan	terminal_inverted_repeat	3855118	3855143	.		.	ID=CP101307_IS_91_TIR;parent=CP101307_IS_91
CP101307	ISEScan	insertion_sequence	3892389	3893728	.	+	.	ID=CP101307_IS_92;family=IS481;cluster=IS481_213
CP101307	ISEScan	terminal_inverted_repeat	3892389	3892408	.	+	.	ID=CP101307_IS_92_TIR;parent=CP101307_IS_92
CP101307	ISEScan	terminal_inverted_repeat	3893709	3893728	.	+	.	ID=CP101307_IS_92_TIR;parent=CP101307_IS_92
CP101307	ISEScan	insertion_sequence	3931392	3932443	.	+	.	ID=CP101307_IS_93;family=IS110;cluster=IS110_219
CP101307	ISEScan	terminal_inverted_repeat	3931392	3931445	.	+	.	ID=CP101307_IS_93_TIR;parent=CP101307_IS_93
CP101307	ISEScan	terminal_inverted_repeat	3932392	3932443	.	+	.	ID=CP101307_IS_93_TIR;parent=CP101307_IS_93
CP101307	ISEScan	insertion_sequence	3932494	3933751	.		.	ID=CP101307_IS_94;family=IS3;cluster=IS3_176
CP101307	ISEScan	terminal_inverted_repeat	3932494	3932519	.		.	ID=CP101307_IS_94_TIR;parent=CP101307_IS_94
CP101307	ISEScan	terminal_inverted_repeat	3933726	3933751	.		.	ID=CP101307_IS_94_TIR;parent=CP101307_IS_94
CP101307	ISEScan	insertion_sequence	4127562	4128871	.		.	ID=CP101307_IS_95;family=IS3;cluster=IS3_168
CP101307	ISEScan	terminal_inverted_repeat	4127562	4127586	.		.	ID=CP101307_IS_95_TIR;parent=CP101307_IS_95
CP101307	ISEScan	terminal_inverted_repeat	4128847	4128871	.		.	ID=CP101307_IS_95_TIR;parent=CP101307_IS_95
CP101307	ISEScan	insertion_sequence	4133443	4134752	.		.	ID=CP101307_IS_96;family=IS3;cluster=IS3_168
CP101307	ISEScan	terminal_inverted_repeat	4133443	4133467	.		.	ID=CP101307_IS_96_TIR;parent=CP101307_IS_96
CP101307	ISEScan	terminal_inverted_repeat	4134728	4134752	.		.	ID=CP101307_IS_96_TIR;parent=CP101307_IS_96
CP101307	ISEScan	insertion_sequence	4137923	4139232	.		.	ID=CP101307_IS_97;family=IS3;cluster=IS3_168
CP101307	ISEScan	terminal_inverted_repeat	4137923	4137947	.		.	ID=CP101307_IS_97_TIR;parent=CP101307_IS_97
CP101307	ISEScan	terminal_inverted_repeat	4139208	4139232	.		.	ID=CP101307_IS_97_TIR;parent=CP101307_IS_97
CP101307	ISEScan	insertion_sequence	4198329	4199617	.		.	ID=CP101307_IS_98;family=ISAS1;cluster=ISAS1_192
CP101307	ISEScan	insertion_sequence	4199677	4200634	.	-	.	ID=CP101307_IS_99;family=ISAS1;cluster=ISAS1_192
CP101307	ISEScan	terminal_inverted_repeat	4199677	4199699	.	-	.	ID=CP101307_IS_99_TIR;parent=CP101307_IS_99
CP101307	ISEScan	terminal_inverted_repeat	4200612	4200634	.	-	.	ID=CP101307_IS_99_TIR;parent=CP101307_IS_99
CP101307	ISEScan	insertion_sequence	4320631	4322255	.	-	.	ID=CP101307_IS_100;family=ISNCY;cluster=ISNCY_229
CP101307	ISEScan	terminal_inverted_repeat	4320631	4320646	.	-	.	ID=CP101307_IS_100_TIR;parent=CP101307_IS_100
CP101307	ISEScan	terminal_inverted_repeat	4322240	4322255	.	-	.	ID=CP101307_IS_100_TIR;parent=CP101307_IS_100
CP101307	ISEScan	insertion_sequence	4509702	4510672	.	+	.	ID=CP101307_IS_101;family=IS21;cluster=IS21_259
CP101307	ISEScan	terminal_inverted_repeat	4509702	4509719	.	+	.	ID=CP101307_IS_101_TIR;parent=CP101307_IS_101
CP101307	ISEScan	terminal_inverted_repeat	4510655	4510672	.	+	.	ID=CP101307_IS_101_TIR;parent=CP101307_IS_101
CP101307	ISEScan	insertion_sequence	4536104	4537413	.		.	ID=CP101307_IS_102;family=IS3;cluster=IS3_168
CP101307	ISEScan	terminal_inverted_repeat	4536104	4536128	.		.	ID=CP101307_IS_102_TIR;parent=CP101307_IS_102
CP101307	ISEScan	terminal_inverted_repeat	4537389	4537413	.		.	ID=CP101307_IS_102_TIR;parent=CP101307_IS_102
CP101307	ISEScan	insertion_sequence	4539713	4541063	.	-	.	ID=CP101307_IS_103;family=ISNCY;cluster=ISNCY_229
CP101307	ISEScan	terminal_inverted_repeat	4539713	4539744	.	-	.	ID=CP101307_IS_103_TIR;parent=CP101307_IS_103
CP101307	ISEScan	terminal_inverted_repeat	4541033	4541063	.	-	.	ID=CP101307_IS_103_TIR;parent=CP101307_IS_103
CP101307	ISEScan	insertion_sequence	4562517	4563826	.		.	ID=CP101307_IS_104;family=IS3;cluster=IS3_168
CP101307	ISEScan	terminal_inverted_repeat	4562517	4562541	.		.	ID=CP101307_IS_104_TIR;parent=CP101307_IS_104
CP101307	ISEScan	terminal_inverted_repeat	4563802	4563826	.		.	ID=CP101307_IS_104_TIR;parent=CP101307_IS_104
CP101307	ISEScan	insertion_sequence	4592149	4592510	.	-	.	ID=CP101307_IS_105;family=IS3;cluster=IS3_486|IS3||protein:plasmid:16137
CP101307	ISEScan	terminal_inverted_repeat	4592149	4592170	.	-	.	ID=CP101307_IS_105_TIR;parent=CP101307_IS_105
CP101307	ISEScan	terminal_inverted_repeat	4592489	4592510	.	-	.	ID=CP101307_IS_105_TIR;parent=CP101307_IS_105
CP101307	ISEScan	insertion_sequence	4660599	4660889	.	-	.	ID=CP101307_IS_106;family=IS200/IS605;cluster=IS200/IS605_138
CP101307	ISEScan	insertion_sequence	4660929	4662238	.		.	ID=CP101307_IS_107;family=IS3;cluster=IS3_168
CP101307	ISEScan	terminal_inverted_repeat	4660929	4660953	.		.	ID=CP101307_IS_107_TIR;parent=CP101307_IS_107
CP101307	ISEScan	terminal_inverted_repeat	4662214	4662238	.		.	ID=CP101307_IS_107_TIR;parent=CP101307_IS_107
CP101307	ISEScan	insertion_sequence	4661834	4663674	.		.	ID=CP101307_IS_108;family=IS3;cluster=IS3_168
CP101307	ISEScan	terminal_inverted_repeat	4661834	4661887	.		.	ID=CP101307_IS_108_TIR;parent=CP101307_IS_108
CP101307	ISEScan	terminal_inverted_repeat	4663619	4663674	.		.	ID=CP101307_IS_108_TIR;parent=CP101307_IS_108
CP101307	ISEScan	insertion_sequence	4665446	4667157	.	-	.	ID=CP101307_IS_109;family=IS66;cluster=IS66_46
CP101307	ISEScan	terminal_inverted_repeat	4665446	4665462	.	-	.	ID=CP101307_IS_109_TIR;parent=CP101307_IS_109
CP101307	ISEScan	terminal_inverted_repeat	4667141	4667157	.	-	.	ID=CP101307_IS_109_TIR;parent=CP101307_IS_109
CP101307	ISEScan	insertion_sequence	4667818	4669229	.	+	.	ID=CP101307_IS_110;family=IS66;cluster=IS66_46
CP101307	ISEScan	terminal_inverted_repeat	4667818	4667830	.	+	.	ID=CP101307_IS_110_TIR;parent=CP101307_IS_110
CP101307	ISEScan	terminal_inverted_repeat	4669217	4669229	.	+	.	ID=CP101307_IS_110_TIR;parent=CP101307_IS_110
CP101307	ISEScan	insertion_sequence	4668869	4670720	.		.	ID=CP101307_IS_111;family=IS66;cluster=IS66_46
CP101307	ISEScan	terminal_inverted_repeat	4668869	4668879	.		.	ID=CP101307_IS_111_TIR;parent=CP101307_IS_111
CP101307	ISEScan	terminal_inverted_repeat	4670710	4670720	.		.	ID=CP101307_IS_111_TIR;parent=CP101307_IS_111
CP101307	ISEScan	insertion_sequence	4736160	4737535	.		.	ID=CP101307_IS_112;family=IS200/IS605;cluster=IS200/IS605_138
CP101307	ISEScan	insertion_sequence	4737531	4739752	.		.	ID=CP101307_IS_113;family=IS200/IS605;cluster=IS200/IS605_138
CP101307	ISEScan	insertion_sequence	4741633	4743756	.		.	ID=CP101307_IS_114;family=IS630;cluster=IS630_214
CP101307	ISEScan	terminal_inverted_repeat	4741633	4741641	.		.	ID=CP101307_IS_114_TIR;parent=CP101307_IS_114
CP101307	ISEScan	terminal_inverted_repeat	4743748	4743756	.		.	ID=CP101307_IS_114_TIR;parent=CP101307_IS_114
CP101307	ISEScan	insertion_sequence	4754263	4755572	.		.	ID=CP101307_IS_115;family=IS3;cluster=IS3_168
CP101307	ISEScan	terminal_inverted_repeat	4754263	4754287	.		.	ID=CP101307_IS_115_TIR;parent=CP101307_IS_115
CP101307	ISEScan	terminal_inverted_repeat	4755548	4755572	.		.	ID=CP101307_IS_115_TIR;parent=CP101307_IS_115
CP101307	ISEScan	insertion_sequence	4867606	4869407	.		.	ID=CP101307_IS_116;family=IS3;cluster=IS3_168
CP101307	ISEScan	terminal_inverted_repeat	4867606	4867624	.		.	ID=CP101307_IS_116_TIR;parent=CP101307_IS_116
CP101307	ISEScan	terminal_inverted_repeat	4869389	4869407	.		.	ID=CP101307_IS_116_TIR;parent=CP101307_IS_116
CP101307	ISEScan	insertion_sequence	4874776	4875547	.		.	ID=CP101307_IS_117;family=IS3;cluster=IS3_168
CP101307	ISEScan	insertion_sequence	5026804	5027573	.	+	.	ID=CP101307_IS_118;family=IS1;cluster=IS1_316
CP101307	ISEScan	terminal_inverted_repeat	5026804	5026829	.	+	.	ID=CP101307_IS_118_TIR;parent=CP101307_IS_118
CP101307	ISEScan	terminal_inverted_repeat	5027548	5027573	.	+	.	ID=CP101307_IS_118_TIR;parent=CP101307_IS_118
CP101307	ISEScan	insertion_sequence	5249812	5251640	.	-	.	ID=CP101307_IS_119;family=IS91;cluster=IS91_125

## Sheet: ST-4-5 Blastn of plasmids
BAA-2196 (O26:H11)
Total: five plasmids
pO26-1
Description	Max Score	Total Score	Query Cover	E value	Per. ident	Acc. Len	Accession
Escherichia coli strain H30 plasmid pO26-Vir, complete sequence	93312	253700	0.97	0	99.9	168100	FJ386569.1
Escherichia coli plasmid pO26_H19_2 O26:H11 H19 DNA, complete sequence	67547	240900	1	0	99.98	90129	AP027167.1
Escherichia coli plasmid pO26_10153_2 O26:H11 10153 DNA, complete sequence	67536	245400	1	0	99.98	95214	AP027193.1
Escherichia coli O26 str. RM8426 plasmid pRM8426, complete sequence	67534	239900	1	0	99.98	90123	CP028115.1
Escherichia coli O145:H28 16003 plasmid pO145_16003 DNA, complete sequence	67514	251600	0.99	0	99.97	93260	AP024925.1
Escherichia coli strain 83-75 plasmid pO145-NM, complete sequence	66811	240300	1	0	99.96	90103	HM138194.1
Escherichia coli O145:H28 12E115 plasmid pO145_12E115_1 DNA, complete sequence	63686	248300	0.98	0	99.97	91031	AP024922.1
Escherichia coli strain STEC508 plasmid pSTEC508, complete sequence	61394	235900	0.99	0	99.95	88858	CP060104.1
Escherichia coli strain MBT-5 plasmid unnamed1, complete sequence	58458	224800	1	0	99.96	92578	CP058683.1
Escherichia coli strain 2015C-3163 plasmid unnamed, complete sequence	58454	209900	1	0	99.96	94104	CP027220.1
Escherichia coli strain 2013C-3252 plasmid unnamed2, complete sequence	58449	210100	1	0	99.95	91399	CP027444.1
Escherichia coli strain 2013C-3996 plasmid unnamed	58408	217600	0.99	0	99.93	97037	CP027571.1
Escherichia coli strain CFSAN027346 plasmid pCFSAN027346-1, complete sequence	58399	262600	1	0	99.93	96016	CP037946.1
Escherichia coli strain EC20017429 plasmid pL3, complete sequence	58395	245000	1	0	99.93	94094	CP071714.1
Escherichia coli O145:NM strain FWSEC0002 plasmid unnamed9, complete sequence	58366	226900	0.99	0	99.91	92498	CP031920.1
Escherichia coli strain 2013C-3513 plasmid unnamed2	58261	209100	0.99	0	99.86	91046	CP027556.1
Escherichia coli strain STEC411 plasmid pSTEC411_3, complete sequence	58122	258300	1	0	99.79	94633	CP061246.1
Escherichia coli O26:H11 strain FWSEC0001 plasmid unnamed6, complete sequence	57084	224600	1	0	99.97	95298	CP031923.1
Escherichia coli strain CFSAN027343 plasmid pCFSAN027343, complete sequence	56287	233700	0.99	0	99.96	88848	CP037944.1
Escherichia coli O26:H- strain O6877 plasmid pO26-CRL, complete sequence	56275	236100	0.99	0	99.95	111481	GQ259888.1
Escherichia coli O103 str. RM8385 plasmid pRM8385-1, complete sequence	56261	260600	0.99	0	99.95	94220	CP028113.1
Escherichia coli strain 97-3250 plasmid unnamed2	53350	203500	0.99	0	99.95	92590	CP027601.1
Escherichia coli O145:H28 str. RM13514 plasmid pO145-13514, complete sequence	50538	232900	0.96	0	99.88	87120	CP006028.1
Escherichia coli strain 2014C-3051 plasmid unnamed, complete sequence	50529	212100	1	0	99.94	92644	CP027339.1
Escherichia coli strain 2013C-4187 plasmid unnamed, complete sequence	50464	212100	1	0	99.89	95367	CP027547.1
Escherichia coli plasmid pO26_98E11_2 O26:H11 98E11 DNA, complete sequence	49088	239200	0.99	0	99.98	92173	AP027183.1
Escherichia coli E2865 plasmid pE2865-2 DNA, complete genome	49075	236000	0.99	0	99.98	92186	AP018810.1
Escherichia coli O26:H11 str. 11368 plasmid pO26_1 DNA, complete sequence	48573	221500	0.93	0	99.98	85167	AP010954.1
Escherichia coli plasmid pO26_20.1_2 O26:H11 20.1 DNA, complete sequence	48497	233200	1	0	99.94	88811	AP027172.1
Escherichia coli O145 str. RM9872 plasmid pRM9872-1, complete sequence	48193	239700	0.98	0	99.98	89518	CP028380.1
Escherichia coli O145 strain RM9467-C1 plasmid pRM9467-C1, complete sequence	48193	239700	0.98	0	99.98	89518	CP031348.1
Escherichia coli O145 strain RM9873-C1 plasmid pRM9873-C1, complete sequence	48193	239700	0.98	0	99.98	89515	CP031346.1
Escherichia coli O145 strain RM10425-C1 plasmid pRM10425-C1, complete sequence	48193	239700	0.98	0	99.98	89519	CP031342.1
Escherichia coli strain RM9872-C1 plasmid pRM9872-C1, complete sequence	48193	239700	0.98	0	99.98	89518	CP024660.1
Escherichia coli strain 2014C-3084 plasmid unnamed2	47413	229700	0.92	0	99.95	84276	CP027321.1
Escherichia coli strain 99-3311 plasmid pO145, complete sequence	47408	254700	0.98	0	99.95	92345	CP101311.1
Escherichia coli O145 strain RM12522-C8 plasmid pRM12522-C8, complete sequence	47406	234300	0.95	0	99.95	86874	CP035766.1
Escherichia coli strain 2006-3008 plasmid pO103-2, complete sequence	47255	236000	0.99	0	99.96	91632	CP101301.1
Escherichia coli strain 2013C-4538 plasmid unnamed	47225	204400	0.98	0	99.95	88339	CP027583.1
Escherichia coli strain 2014C-3050 plasmid unnamed	47212	191900	0.9	0	99.93	81624	CP027473.1
Escherichia coli strain 2013C-4225 plasmid unnamed	47197	203300	0.97	0	99.93	87714	CP027578.1
Escherichia coli O145:H28 10942 plasmid pO145_10942_1 DNA, complete genome	47072	248200	0.98	0	99.91	92337	AP019704.1
Escherichia coli O145:H28 112648 plasmid pO145_112648_1 DNA, complete genome	47013	242100	0.98	0	99.96	91036	AP019707.1
Escherichia coli O145:H28 122715 plasmid pO145_122715_1 DNA, complete genome	46230	229300	0.95	0	99.99	86874	AP019709.1
Escherichia coli O145 strain RM9154-C1 plasmid p3RM9154-C1, complete sequence	46230	233300	0.95	0	99.99	86711	CP031352.1
Escherichia coli plasmid pO26_EH2252_3 O26:H11 EH2252 DNA, complete sequence	46213	242300	0.99	0	99.94	92085	AP027179.1
Escherichia coli O145 strain RM8843-C1 plasmid pRM8843-C1, complete sequence	45135	243400	0.96	0	99.96	88752	CP035773.1
Escherichia coli O145 strain RM8988-C1 plasmid pRM8988-C1, complete sequence	45135	243400	0.96	0	99.96	88752	CP035771.1
Escherichia coli O145 strain RM11626-C1 plasmid pRM11626-C1, complete sequence	45133	234300	0.95	0	99.96	86875	CP035769.1
Escherichia coli O145 strain RM12367-C1 plasmid pRM12367-C1, complete sequence	45133	246300	0.98	0	99.96	90831	CP031344.1
Escherichia coli plasmid pO26_EH031_2 O26:H11 EH031 DNA, complete sequence	45127	260800	1	0	99.96	94750	AP027164.1
Escherichia coli plasmid pO26_2313_2 O26:H11 2313 DNA, complete sequence	45116	236200	0.99	0	99.95	88893	AP027161.1
Escherichia coli O145 strain RM8995-C1 plasmid pRM8995-C1, complete sequence	45114	243300	0.96	0	99.95	88747	CP031354.1
Escherichia coli O145 strain RM12275-C1 plasmid pRM12275-C1, complete sequence	45101	243300	0.96	0	99.94	88744	CP031340.1
Escherichia coli plasmid pO26_02E060_1 O26:H11 02E060 DNA, complete sequence	41002	269600	1	0	99.97	96683	AP027198.1
Escherichia coli strain 2015C-4944 plasmid unnamed, complete sequence	40825	222300	0.99	0	99.97	98724	CP027391.1
pO26-2
Description	Max Score	Total Score	Query Cover	E value	Per. ident	Acc. Len	Accession
Escherichia coli strain MBT-5 plasmid unnamed4, complete sequence	12153	12276	1	0	99.6	6715	CP058686.1
Escherichia coli PV06-71 plasmid pO165_PV06-71_3 O165:H25 DNA, complete sequence	12041	12282	1	0	99.61	6715	AP026749.1
Salmonella enterica strain s12177 plasmid ps12177_3, complete sequence	11797	11948	0.99	0	98.75	6716	CP101350.1
Escherichia coli plasmid pO26_02E060_3 O26:H11 02E060 DNA, complete sequence	11265	12282	1	0	100	6715	AP027200.1
Escherichia coli plasmid pO26_20.1_4 O26:H11 20.1 DNA, complete sequence	11265	12282	1	0	100	6715	AP027174.1
Escherichia coli plasmid pO26_H19_4 O26:H11 H19 DNA, complete sequence	11265	12282	1	0	100	6715	AP027169.1
Escherichia coli genome assembly FHI24, scaffold scaffold-14_contig-26.0_1_6810_[organism:Escherichia	10261	12457	1	0	100	6810	LM995722.1
Escherichia coli O26:H11 strain FWSEC0001 plasmid unnamed7, complete sequence	9352	12276	1	0	99.48	6715	CP031924.1
Escherichia coli JML285 plasmid JML285_P4 DNA, complete sequence	7577	12282	1	0	100	6715	AP024118.1
Escherichia coli strain RHB40-C12 plasmid pRHB40-C12_4, complete sequence	7553	12177	1	0	98.94	6716	CP055944.1
Escherichia coli strain RHB41-C22 plasmid pRHB41-C22_4, complete sequence	7553	12282	1	0	100	6715	CP056958.1
Escherichia sp. KS167_9B plasmid pla3 DNA, complete sequence	7151	11395	0.98	0	99.69	6965	AP025757.1
Escherichia coli strain NCTC 9034 plasmid pEC34B, complete sequence	7062	11416	0.98	0	99.64	6952	HQ622576.1
Escherichia coli strain 18GA07VL08-EC plasmid pVPS18EC0802-2, complete sequence	6868	12282	1	0	99.32	6715	CP063714.1
Escherichia sp. 10290 plasmid pla3 DNA, complete sequence	5476	11405	0.98	0	99.8	7166	AP025744.1
Escherichia coli strain STEC310 plasmid pSTEC310_3, complete sequence	5445	11252	0.98	0	99.63	7178	CP061256.1
Escherichia coli strain ETEC1721 plasmid unnamed1, complete sequence	4220	11315	0.98	0	94.37	6968	CP122869.1
pO26-4
Description	Max Score	Total Score	Query Cover	E value	Per. ident	Acc. Len	Accession
Escherichia coli strain MLI108K2 plasmid p6_MLI108-2, complete sequence	11374	11481	1	0	99.97	6222	CP116998.1
Escherichia coli strain WCHEC005215 plasmid p1_005215, complete sequence	11276	11338	1	0	99.61	6200	CP092977.1
Escherichia coli strain NDM7 plasmid unnamed	11260	19294	1	0	99.39	10703	CP085361.1
Klebsiella pneumoniae strain C16KP0098 plasmid pC16KP0098-5, complete sequence	11247	11481	1	0	99.97	6222	CP052448.1
Escherichia coli strain MB31 plasmid pYLMB31c, complete sequence	11160	11344	1	0	99.62	6200	CP073965.1
Escherichia coli strain KMi006 plasmid pKMi006_3, complete sequence	11058	11486	1	0	99.98	6222	CP091694.1
Escherichia coli strain KFS-D01 plasmid pKFS-D01_2, complete sequence	11036	11344	1	0	99.62	6200	CP125041.1
Escherichia coli strain 184/2aE plasmid pEc184_3	11018	11305	1	0	99.57	6201	CP072861.1
Escherichia coli strain 32-4 plasmid p32-4_C, complete sequence	10997	11338	1	0	99.6	6200	CP048313.1
Escherichia coli strain EC45 plasmid pEc45_3, complete sequence	10892	11338	1	0	99.6	6200	CP059128.1
Shigella flexneri 2002017 plasmid pSFxv_3, complete sequence	10831	11301	0.99	0	99.58	6200	CP001386.1
Escherichia coli strain ECOR 17 genome assembly, plasmid: RCS98_p	10763	11344	1	0	99.61	6200	LT985316.1
Shigella flexneri 1b strain 422 plasmid pSF422-2, complete sequence	10763	11344	1	0	99.61	6200	MW133277.1
Shigella flexneri 2b strain 203 plasmid pSF203-3, complete sequence	10763	11344	1	0	99.61	6200	MW133276.1
Shigella flexneri 7a strain 149 plasmid pSF149-3, complete sequence	10763	11344	1	0	99.61	6200	MW133275.1
Escherichia coli PCN061 plasmid PCN061p3, complete sequence	10722	11486	1	0	99.98	6222	CP006639.1
Escherichia coli E24377A plasmid pETEC_6, complete sequence	10709	11336	1	0	99.59	6199	CP000798.1
Escherichia coli strain Ec42 plasmid pEc42_4, complete sequence	10654	11338	1	0	99.59	6200	CP059123.1
Escherichia coli strain ECOR 25 genome assembly, plasmid: RCS92_pI	10624	11486	1	0	99.98	6222	LT985314.1
Escherichia coli plasmid pVI678, complete sequence	10536	11481	1	0	99.96	6222	EF090911.1
Escherichia coli strain EC299 plasmid pEC299-4 putative replication protein, Sul2, StrA, StrB, putative transposase, hypothetical protein, and entry exclusion protein 1 genes, complete cds	10495	11331	1	0	99.57	6199	JX238460.1
Escherichia coli O55:H7 str. RM12579 plasmid p12579_4, complete sequence	10469	11414	1	0	99.79	6211	CP003113.1
Escherichia coli strain 10.1-R1 plasmid pCERC2, complete sequence	10318	11344	1	0	99.59	6200	KX291024.1
Escherichia coli plasmid p9123, complete sequence	10316	11475	1	0	99.95	6222	AY360321.1
Escherichia coli O55:H7 strain USDA5905 plasmid pUSDA5905_3, complete sequence	10298	11344	1	0	99.59	6200	CP039841.1
Escherichia coli strain elppa8 plasmid unnamed1, complete sequence	10290	11316	1	0	99.51	6200	CP083491.1
Escherichia coli strain RHBSTW-00503 plasmid pRHBSTW-00503_4, complete sequence	10288	11344	1	0	99.59	6200	CP056449.1
Escherichia coli strain Q1 plasmid pQ1-1, complete sequence	10185	11344	1	0	99.59	6200	HM371192.1
Escherichia coli strain 5264 plasmid pMB9081_2, complete sequence	10085	11288	1	0	99.41	6200	CP103542.1
Escherichia coli strain KSE-D40 plasmid pKSE-D40_2, complete sequence	10028	11344	1	0	99.58	6200	CP124972.1
Escherichia coli strain NDM3 plasmid unnamed3, complete sequence	9974	11170	1	0	99.08	6188	CP083883.1
Klebsiella pneumoniae strain E16KP0093 plasmid pE16KP0093-4, complete sequence	9934	11475	1	0	99.94	6222	CP052319.1
Escherichia coli strain SCU-120 plasmid pSCU-120-3, complete sequence	9694	11414	1	0	99.77	6211	CP054338.1
Escherichia coli strain WCHEC005237 plasmid p1_005237, complete sequence	9675	11338	1	0	99.55	6200	CP026572.2
Escherichia coli strain 5444 plasmid pMB9292_3, complete sequence	9474	11481	1	0	99.98	6222	CP103518.1
Escherichia coli strain MLI106K2 plasmid p6_MLI106-2, complete sequence	9459	11435	0.99	0	99.92	6178	CP117047.1
Escherichia coli strain MLI106K4 plasmid p6_MLI106-4, complete sequence	9459	11435	0.99	0	99.92	6178	CP117051.1
Escherichia coli strain MLI102 plasmid p6_MLI102, complete sequence	9422	10901	1	0	98.14	6189	CP116918.1
Escherichia coli O55:H7 strain TB182A plasmid pTB182A-3, complete sequence	9395	11414	1	0	99.98	6211	CP038297.1
Escherichia coli strain ESBL_DR28 plasmid pESBL_DR28c, complete sequence	9252	11344	1	0	99.98	6200	CP067253.1
Escherichia coli strain EC11 plasmid pEC11-6, complete sequence	9191	11465	1	0	99.96	6189	CP060943.1
Escherichia coli strain FDAARGOS_434 plasmid unnamed	9158	11292	0.99	0	99.98	6172	CP023872.1
Escherichia coli strain EC16 plasmid pEC16-5, complete sequence	9094	11344	1	0	99.98	6200	CP074125.1
Escherichia coli strain MLI108K1 plasmid p6_MLI108-1, complete sequence	8913	11481	1	0	99.96	6222	CP116991.1
Escherichia coli plasmid pO26_20.1_5 O26:H11 20.1 DNA, complete sequence	8589	11412	1	0	99.72	6213	AP027175.1
Escherichia coli 0127:H6 E2348/69 plasmid pE2348-2, strain E2348/69	8551	11386	0.99	0	99.94	6147	FM180570.1
Escherichia coli TUM9754 plasmid pMTY9754_NA2 DNA, complete sequence	8516	11486	1	0	99.98	6222	AP026492.1
Escherichia coli strain E2348/69 plasmid p6148, complete sequence	8464	11375	0.99	0	99.91	6148	EU580136.1
Escherichia coli strain S7 plasmid pS7-S3K40-2, complete sequence	8423	11338	1	0	99.98	6200	CP107130.1
Escherichia coli strain 2022CK-00559 plasmid unnamed2, complete sequence	8366	11288	1	0	99.29	6200	CP114349.1
Klebsiella pneumoniae subsp. pneumoniae strain WRC18_CMC307MC plasmid pCMC307M_P4, complete sequence	8346	11344	1	0	99.5	6200	CP079633.1
Escherichia coli strain EC31 plasmid pEC31-5, complete sequence	8298	11338	1	0	99.96	6200	CP060991.1
Escherichia coli O55:H7 strain DEC5B plasmid pDEC5B-3, complete sequence	8227	13225	1	0	99.93	9563	CP038391.1
Shigella flexneri 2a strain CL-046 plasmid pCL046-2, complete sequence	8191	11327	1	0	99.45	6200	OR237798.1
Escherichia coli strain 3090 plasmid pMB2791_4, complete sequence	7993	11344	1	0	100	6200	CP103749.1
Escherichia coli ETEC 1392/75 plasmid p62 complete sequence	7904	11481	1	0	100	6222	FN822747.1
Escherichia coli strain EC00609 plasmid pEC00609_3, complete sequence	7738	11338	1	0	100	6200	OP378615.1
Citrobacter freundii strain RHB30-C03 plasmid pRHB30-C03_5, complete sequence	7692	11491	1	0	99.98	6790	CP057327.1
Escherichia coli strain S1.2.T2R plasmid pCERC1, complete sequence	7692	11491	1	0	99.93	6790	JN012467.1
Klebsiella oxytoca strain RHB30-C02 plasmid pRHB30-C02_3, complete sequence	7686	11485	1	0	99.9	6790	CP057332.1
Citrobacter freundii strain RHB16-C09 plasmid pRHB16-C09_5, complete sequence	7640	11439	1	0	99.71	6801	CP057750.1
Shigella sonnei strain c8225 plasmid pABC-3, complete sequence	7620	11419	1	0	99.66	6779	KT988306.1
Salmonella enterica subsp. enterica serovar Manhattan strain SA20084699 plasmid unnamed2, complete sequence	7544	52525	1	0	99.38	38945	CP022499.1
Escherichia coli strain W60 plasmid pECW602, complete sequence	7020	12889	1	0	100	94776	CP058344.1
Klebsiella pneumoniae strain C17KP0020 plasmid pC17KP0020-2, complete sequence	6820	11481	1	0	99.97	6222	CP052406.1
Escherichia coli strain STO_Bone2 plasmid pBone2_2, complete sequence	6673	11486	1	0	100	6222	CP054162.1
Escherichia coli strain KFS-C10 plasmid pKFS-C10_2, complete sequence	6514	11475	1	0	99.97	6222	CP125046.1
Escherichia coli strain NDM4 plasmid unnamed2, complete sequence	6353	11277	1	0	99.63	6278	CP083879.1
Klebsiella pneumoniae subsp. pneumoniae strain WRC17_CMC307PC plasmid pCMC307P_P4, complete sequence	6351	11344	1	0	100	6200	CP079628.1
Escherichia coli strain NDM5 plasmid unnamed1, complete sequence	6117	11363	1	0	99.73	6291	CP083873.1
Escherichia coli strain PigCaeca_1 plasmid unnamed3, complete sequence	6096	11428	1	0	99.97	17924	CP039301.1
Shigella sonnei strain FDAARGOS_524 plasmid unnamed2, complete sequence	6045	11087	0.96	0	100	8401	CP034068.1
Shigella sonnei strain CFSAN030807 plasmid pCFSAN030807_2, complete sequence	6045	11088	0.96	0	100	8401	CP023647.1
Escherichia coli strain ECwhn14 plasmid p8401, complete sequence	6045	11082	0.96	0	100	8401	CP012198.1
Escherichia coli strain TUM2802 plasmid pMTY2802_Col1, complete sequence	6045	11414	1	0	100	6211	CP135695.1
Escherichia coli strain CE0011b plasmid pCE0011b1	6045	11088	0.96	0	100	8401	CP119009.1
Shigella sonnei strain FORC_011 plasmid pFORC11.3, complete sequence	6045	11082	0.96	0	100	8405	CP010832.1
Escherichia marmotae strain RHB02-E4-C07 plasmid unnamed3, complete sequence	6045	11083	0.96	0	100	8401	CP099354.1
Escherichia coli strain MLI105 plasmid p8_MLI105, complete sequence	6045	11031	0.96	0	100	8412	CP116927.1
Escherichia coli genome assembly FHI72, scaffold scaffold-18_contig-15.0_1_8420_[organism:Escherichia	6045	11123	0.96	0	100	8420	LM996860.1
Escherichia coli strain RHB28-C20 plasmid pRHB28-C20_3, complete sequence	6045	11083	0.96	0	100	8401	CP057366.1
Shigella boydii strain 600657 plasmid p600657_8, complete sequence	6045	10946	0.96	0	100	8379	CP049284.1
Shigella sonnei Ss046 plasmid pSS046_spA, complete sequence	6045	11082	0.96	0	100	8401	CP000641.1
Shigella sonnei strain 506 plasmid pMHMC-012, complete sequence	6039	11083	0.96	0	99.97	8401	CP053763.1
Shigella sonnei strain CL-053 plasmid pCL053-2, complete sequence	6039	11082	0.96	0	99.97	8401	OR237800.1
Shigella sonnei strain CL-022 plasmid pCL022-2, complete sequence	6039	11083	0.96	0	99.97	8401	OR237796.1
Shigella sonnei strain 201903956 plasmid p201903956-4, complete sequence	6039	11083	0.96	0	99.97	8401	OP038303.1
Shigella sonnei strain 202108535 plasmid p202108535-7, complete sequence	6039	10939	0.96	0	99.97	8375	OP038299.1
Shigella sonnei strain 202106367 plasmid p202106367-6, complete sequence	6039	10941	0.96	0	99.97	8379	OP038296.1
Shigella sonnei strain 202008564 plasmid p202008564-7, complete sequence	6039	11011	0.96	0	99.97	8390	OP038291.1
Shigella sonnei strain 202008118 plasmid p202008118-7, complete sequence	6039	11010	0.96	0	99.97	8390	OP038288.1
Shigella sonnei strain 202000562 plasmid p202000562-5, complete sequence	6039	10941	0.96	0	99.97	8379	OP038285.1
Shigella sonnei strain 201908234 plasmid p201908234-6, complete sequence	6039	10939	0.96	0	99.97	8379	OP038283.1
Shigella sonnei strain 201908033 plasmid p201908033-4, complete sequence	6039	11083	0.96	0	99.97	8401	OP038280.1
Shigella sonnei strain 201702782 plasmid p201702782-3, complete sequence	6039	11083	0.96	0	99.97	8401	OP038273.1
Shigella sonnei strain S17BD06357 plasmid unnamed1, complete sequence	6039	11083	0.96	0	99.97	8401	CP110399.1
Shigella sonnei strain FDAARGOS_90 plasmid unnamed4, complete sequence	6037	10971	0.96	0	99.97	8421	CP014100.1
Shigella sonnei plasmid pKKTET7, complete sequence	6034	11052	0.96	0	99.94	8401	AF497970.1
Shigella sonnei strain LC1477/18 plasmid pLC1477_18-3, complete sequence	6026	11070	0.96	0	99.91	8398	CP035011.1
Shigella sonnei strain FDAARGOS_90 plasmid unnamed5, complete sequence	6024	10965	0.96	0	99.91	8420	CP014101.1
Shigella sonnei strain 1527854 plasmid p1527854_4, complete sequence	6000	20884	0.96	0	99.76	16813	CP102117.1
Shigella sonnei strain 201603898 plasmid p201603898-4, complete sequence	5888	11083	0.96	0	99.97	8401	OP038270.1
pCol156-O26-5
Description	Max Score	Total Score	Query Cover	E value	Per. ident	Acc. Len	Accession
Escherichia sp. 10290 plasmid pla4 DNA, complete sequence	7825	9253	0.97	0	99.93	5164	AP025745.1
Escherichia coli strain AVS0578 plasmid pAVS0578-F, complete sequence	7720	9143	0.97	0	99.48	5164	CP124380.1
Escherichia coli strain Iso00270 plasmid pIso00270_04, complete sequence	7720	9143	0.97	0	99.48	5164	CP095129.1
Klebsiella pneumoniae isolate KSB1_6F genome assembly, plasmid: 3	7720	9143	0.97	0	99.48	5164	LR890629.1
Escherichia coli strain 142 plasmid p142_E, complete sequence	7714	9137	0.97	0	99.46	5164	CP048342.1
Escherichia coli isolate MSB1_6C-sc-2280315 genome assembly, plasmid: 5	7709	9137	0.97	0	99.44	5165	LR890718.1
Escherichia coli isolate MSB1_5C-sc-2280313 genome assembly, plasmid: 6	7709	9137	0.97	0	99.44	5165	LR890581.1
Escherichia coli strain KSE-D22 plasmid pKSE-D22_2, complete sequence	7697	9126	0.97	0	99.39	5164	CP124976.1
Escherichia coli isolate MINF_8D-sc-2280460 genome assembly, plasmid: 8	7697	9126	0.97	0	99.39	5165	LR890613.1
Escherichia coli strain EC21Z-151 plasmid pEC21Z151-5K, complete sequence	7692	9120	0.97	0	99.36	5165	CP101205.1
Escherichia coli strain EC21Z-144 plasmid pEC21Z144-5K, complete sequence	7692	9120	0.97	0	99.36	5165	CP101229.1
Escherichia coli strain TUM10008 plasmid pMTY10008_Col1, complete sequence	7690	9113	0.97	0	99.34	5169	CP135661.1
Escherichia coli strain PI7 plasmid pYLPI7e, complete sequence	7686	9104	0.97	0	99.34	5165	CP074038.1
Escherichia coli strain Iso00041 plasmid pIso00041_02, complete sequence	7686	9104	0.97	0	99.34	5164	CP095157.1
Escherichia coli strain EC8 plasmid pEC8-5, complete sequence	7686	9115	0.97	0	99.34	5165	CP060957.1
Escherichia coli strain KMi006 plasmid pKMi006_4, complete sequence	7686	9104	0.97	0	99.34	5165	CP091695.1
Escherichia coli strain GTEN_24 plasmid unnamed6, complete sequence	7683	9100	0.97	0	99.32	5166	CP116486.1
Escherichia coli 09-02E plasmid p4-09-02E DNA, complete genome	7681	9109	0.97	0	99.32	5164	AP022654.1
Escherichia coli strain 631 plasmid pEc631_5, complete sequence	7681	9104	0.97	0	99.32	5165	CP040268.1
Escherichia coli strain KFS-B24 plasmid pKFS-B24_4, complete sequence	7670	9087	0.97	0	99.27	5164	CP125068.1
Escherichia coli isolate MSB1_8B-sc-2280300 genome assembly, plasmid: 4	7670	9082	0.97	0	99.27	5164	LR890539.1
Escherichia sp. HH091_1A plasmid pla3 DNA, complete sequence	7668	9091	0.97	0	99.27	5163	AP025750.1
Escherichia coli strain 2D plasmid p2D-5, complete sequence	7668	9096	0.97	0	99.27	5163	CP059007.1
Escherichia coli strain NMBU-W13E19 plasmid pNMBU-W13E19_03, complete sequence	7664	9093	0.97	0	99.25	5164	CP043409.1
Escherichia coli strain B1172 plasmid pB1172_5164, complete sequence	7664	9093	0.97	0	99.25	5164	CP120554.1
Escherichia coli strain FDAARGOS_1337 plasmid unnamed5	7664	10464	0.99	0	99.25	9009	CP070034.1
Escherichia coli strain DETEC-S586 plasmid pDETEC52, complete sequence	7662	9091	0.97	0	99.25	5163	CP116082.1
Escherichia coli strain 2-Pyelo plasmid p2-Pyelo_1, complete sequence	7662	9091	0.97	0	99.25	5163	CP048874.1
Escherichia coli strain RHBSTW-00176 plasmid pRHBSTW-00176_6, complete sequence	7648	9076	0.97	0	99.18	5165	CP056805.1
Escherichia coli strain SCU-488 plasmid pSCU-488-3, complete sequence	7642	8887	0.95	0	99.15	5064	CP054452.1
Enterobacter hormaechei strain RHBSTW-00218 plasmid pRHBSTW-00218_3, complete sequence	7642	9065	0.97	0	99.15	5165	CP056651.1
Escherichia coli strain WCHEC020032 plasmid p2_020032, complete sequence	7622	8995	0.97	0	99.06	5167	CP034960.1
Escherichia coli strain EC00606 plasmid pEC00606_9, complete sequence	7622	8995	0.97	0	99.06	5166	OP378613.1
Escherichia coli strain 2779 - blood draw same patient as MB9267 plasmid pMB9272_4, complete sequence	7622	8995	0.97	0	99.06	5167	CP103525.1
Escherichia coli strain S1 chromosome	7622	8996	0.97	0	99.06	5326096	CP070279.1
Escherichia coli strain KSE-D31 plasmid pKSE-D31_5, complete sequence	7618	8991	0.97	0	99.04	5168	CP124982.1
Escherichia coli strain CCUG 73778 plasmid pSUH-4, complete sequence	7616	8991	0.97	0	99.04	5166	CP041341.1
Escherichia coli strain MS14385 genome assembly, plasmid: 7	7616	8989	0.97	0	99.04	5167	LR130561.1
Escherichia coli strain S7 plasmid pS7-S3K40-3, complete sequence	7616	8989	0.97	0	99.04	5167	CP107131.1
Escherichia coli strain KFS-B04 plasmid pKFS-B04_2, complete sequence	7616	8989	0.97	0	99.04	5167	CP125078.1
Escherichia coli strain 4973 plasmid pMB9698_4, complete sequence	7616	8989	0.97	0	99.04	5167	CP103472.1
Escherichia coli strain KKo003 plasmid pKKo003_4, complete sequence	7616	8989	0.97	0	99.04	5166	CP091687.1
Escherichia coli strain KGu016 plasmid pKGu016_4, complete sequence	7616	8989	0.97	0	99.04	5167	CP091708.1
Escherichia coli strain F16EC0052 plasmid pF16EC0052-3, complete sequence	7616	8991	0.97	0	99.04	5166	CP088455.1
Escherichia coli FUJ80155 plasmid pFUJ80155-4 DNA, complete sequence	7616	8989	0.97	0	99.04	5167	AP024698.1
Escherichia coli strain EC299 plasmid pEC299-3 RepA, hypothetical protein, MobA, and hypothetical proteins genes, complete cds	7616	8989	0.97	0	99.04	5166	JX238459.1
Escherichia coli strain 3347558 plasmid p3347558_5, complete sequence	7616	8989	0.97	0	99.04	5167	CP071078.1
Escherichia coli isolate MINF_9A-sc-2280436 genome assembly, plasmid: 5	7616	8989	0.97	0	99.04	5167	LR890338.1
Escherichia coli isolate MINF_1A-sc-2280431 genome assembly, plasmid: 6	7616	8989	0.97	0	99.04	5167	LR890331.1
Escherichia coli strain EC931 plasmid pEC931_5, complete sequence	7616	8989	0.97	0	99.04	5167	CP049125.1
Escherichia coli strain 5132 plasmid pMB11100_4, complete sequence	7614	9043	0.97	0	99.03	5164	CP123235.1
Escherichia coli strain 32-4 plasmid p32-4_D, complete sequence	7613	9041	0.97	0	99.03	5163	CP048314.1
Escherichia coli strain S103EC plasmid pS103EC_B, complete sequence	7613	8986	0.97	0	99.01	5168	CP076696.1
Escherichia coli strain EcPF18 plasmid p3, complete sequence	7611	8984	0.97	0	99.01	5167	CP054222.1
Escherichia coli strain EcPF40 plasmid p3, complete sequence	7611	8984	0.97	0	99.01	5167	CP054217.1
Escherichia coli strain WCHEC000837 plasmid p2_000837, complete sequence	7611	8984	0.97	0	99.01	5167	CP032876.1
Escherichia coli strain WCHEC4533 plasmid p2_000533, complete sequence	7611	8984	0.97	0	99.01	5167	CP028586.1
Escherichia coli strain Ec001 plasmid pMG2, complete sequence	7611	8984	0.97	0	99.01	5167	MG649065.1
Escherichia coli strain KFS-C08 plasmid pKFS-C08_4, complete sequence	7611	8984	0.97	0	99.01	5167	CP125057.1
Escherichia coli strain AVS0947 plasmid pAVS0947-E, complete sequence	7611	8984	0.97	0	99.01	5167	CP124465.1
Escherichia coli strain AVS0193 plasmid pAVS0193-B, complete sequence	7611	8984	0.97	0	99.01	5167	CP124457.1
Escherichia coli strain AVS0042 plasmid pAVS0042-D, complete sequence	7611	8984	0.97	0	99.01	5167	CP124452.1
Escherichia coli strain AVS0196 plasmid pAVS0196-B, complete sequence	7611	8984	0.97	0	99.01	5167	CP124444.1
Escherichia coli strain AVS0790 plasmid pAVS0790-B, complete sequence	7611	8984	0.97	0	99.01	5167	CP124438.1
Escherichia coli strain AVS0051 plasmid pAVS0051-D, complete sequence	7611	8984	0.97	0	99.01	5167	CP124433.1
Escherichia coli strain AVS0247 plasmid pAVS0247-C, complete sequence	7611	8984	0.97	0	99.01	5167	CP124427.1
Escherichia coli strain AVS0155 plasmid pAVS0155-B, complete sequence	7611	8984	0.97	0	99.01	5167	CP124422.1
Escherichia coli strain AVS0223 plasmid pAVS0223-C, complete sequence	7611	8984	0.97	0	99.01	5167	CP124418.1
Escherichia coli strain AVS0528 plasmid unnamed	7611	8788	0.94	0	99.01	5072	CP124403.1
Escherichia coli strain AVS0465 plasmid pAVS0465-B, complete sequence	7611	8984	0.97	0	99.01	5167	CP124369.1
Escherichia coli strain S7_CRE7 plasmid pCRE7_3, complete sequence	7611	8984	0.97	0	99.01	5167	CP074489.1
Escherichia coli strain GTEN_23 plasmid unnamed4, complete sequence	7611	8978	0.97	0	99.01	5167	CP113490.1
Escherichia coli strain EC488 plasmid pEC488-5, complete sequence	7611	8984	0.97	0	99.01	5167	CP109879.1
Escherichia coli isolate 131 genome assembly, plasmid: P3	7611	8984	0.97	0	99.01	5167	OW968180.1
Escherichia coli isolate 131 genome assembly, plasmid: P3	7611	8984	0.97	0	99.01	5167	OW968172.1
Klebsiella pneumoniae isolate 405 genome assembly, plasmid: P4	7611	8984	0.97	0	99.01	5167	OW967385.1
Escherichia coli strain E305-2 plasmid punnamed4, complete sequence	7611	8984	0.97	0	99.01	5166	CP090256.1
Escherichia coli O25b:H4-ST131 plasmid pHK02-3, complete sequence	7611	8984	0.97	0	99.01	5167	CP063777.1
Escherichia coli isolate MSB1_4E-sc-2280348 genome assembly, plasmid: 3	7611	8984	0.97	0	99.01	5167	LR890695.1
Escherichia coli O25b:H4-ST131 strain 2017_APHA plasmid pAPHA_2017_4, complete sequence	7611	8984	0.97	0	99.01	5167	CP051619.1
Klebsiella pneumoniae strain RHBSTW-00807 plasmid pRHBSTW-00807_3, complete sequence	7611	8978	0.97	0	99.01	5167	CP056331.1
Escherichia coli strain GN03344 plasmid p3344-2	7607	25866	0.97	0	98.99	18760	CP095543.1
Escherichia coli strain 2021CK-00607 plasmid unnamed5, complete sequence	7607	8980	0.97	0	98.99	5168	CP104670.1
Escherichia coli strain MS20675 plasmid pMS20675E	7605	16917	0.97	0	98.99	9726	CP082061.1
Escherichia coli strain KFS-C10 plasmid pKFS-C10_4, complete sequence	7605	8978	0.97	0	98.99	5166	CP125048.1
Escherichia coli JJ1886 plasmid pJJ1886_2, complete sequence	7600	8973	0.96	0	99.06	5167	CP006786.1
Escherichia coli strain MS21199 plasmid pMS21199C, complete sequence	7585	22858	0.97	0	98.9	13179	CP082050.1
Escherichia coli strain 139 chromosome	7577	10253	0.95	0	99.4	5152092	CP128448.1
Klebsiella pneumoniae strain CriePir154 plasmid unnamed2, complete sequence	7576	8993	0.97	0	98.87	5165	CP063005.1
Escherichia coli O25b:H4-ST131 strain 5506 plasmid pMB9366_3, complete sequence	7570	8672	0.97	0	98.85	5165	CP103511.1
Escherichia coli strain MNCRE44 plasmid pMNCRE44_3, complete sequence	7568	8941	0.95	0	99.45	5167	CP010879.1
Escherichia coli strain FDAARGOS_1250 plasmid unnamed3, complete sequence	7553	8983	0.97	0	98.78	5164	CP069573.1
Escherichia coli isolate MSB1_7A-sc-2280394 genome assembly, plasmid: 3	7550	8729	0.97	0	98.75	5166	LR890468.1
Escherichia coli isolate MSB1_3B-sc-2280406 genome assembly, plasmid: 6	7550	8729	0.97	0	98.75	5166	LR890304.1
Escherichia coli strain 806883-9-2019 plasmid p806883-9-2019c, complete sequence	7546	8919	0.97	0	98.78	5156	CP099757.1
Escherichia coli strain EC08 plasmid pEC08-6 replication protein, MobA, and hypothetical protein genes, complete cds	7542	8722	0.97	0	98.73	5165	JX238445.1
Escherichia coli isolate MSB1_7C-sc-2280317 genome assembly, plasmid: 3	7539	8912	0.97	0	98.71	5166	LR890407.1
Escherichia coli plasmid pWP4-S18-ESBL-09_2 DNA, complete genome, strain: WP4-S18-ESBL-09	7539	8912	0.95	0	99.47	5167	AP022100.1
Escherichia coli plasmid pWP4-S17-ESBL-08_2 DNA, complete genome, strain: WP4-S17-ESBL-08	7539	8912	0.95	0	99.47	5167	AP022051.1
Escherichia coli O25:H4 strain 18044 plasmid p18044_3, complete sequence	7533	8906	0.95	0	99.45	5167	AP022329.1
Escherichia coli strain AR_451 plasmid unnamed7	7526	9345	0.97	0	99.45	7588	CP030334.1
Klebsiella pneumoniae isolate 1401 genome assembly, plasmid: P7	7522	8873	0.97	0	98.64	5167	OW968070.1
Escherichia coli strain F16EC0184 plasmid pF16EC0184-5, complete sequence	7515	8889	0.97	0	98.59	5171	CP088448.1
Escherichia coli strain 20 plasmid pHK01-2, complete sequence	7489	8862	0.97	0	98.5	5166	CP064849.1
Escherichia coli SME98 plasmid pSME98_2 DNA, complete sequence	7454	26424	0.97	0	98.45	15414	AP027448.1
Escherichia coli plasmid pWP5-S18-ESBL-08_6 DNA, complete genome, strain: WP5-S18-ESBL-08	7444	8991	0.97	0	99.04	5167	AP022167.1
Escherichia coli plasmid pWP4-W18-ESBL-09_5 DNA, complete genome, strain: WP4-W18-ESBL-09	7439	8985	0.97	0	99.01	5167	AP022074.1
Escherichia coli plasmid pWP4-S17-ESBL-03_3 DNA, complete genome, strain: WP4-S17-ESBL-03	7439	8985	0.97	0	99.01	5167	AP022047.1
Escherichia coli plasmid pWP4-W18-ESBL-08_3 DNA, complete genome, strain: WP4-W18-ESBL-08	7433	8985	0.97	0	99.01	5167	AP022067.1
Escherichia coli plasmid pWP3-W18-ESBL-07_3 DNA, complete genome, strain: WP3-W18-ESBL-07	7433	8985	0.97	0	99.01	5167	AP022001.1
Escherichia coli plasmid pWP7-S17-ESBL-04_3 DNA, complete genome, strain: WP7-S17-ESBL-04	7432	8978	0.97	0	98.99	5166	AP022180.1
Escherichia coli SME173 plasmid pSME173_2 DNA, complete sequence	7409	26296	0.97	0	98.28	15396	AP027451.1
Escherichia coli strain C16EC0033 plasmid pC16EC0033-4, complete sequence	7347	8979	0.97	0	98.98	5167	CP088691.1
Escherichia coli strain DETEC-P666 plasmid pDETEC27, complete sequence	7332	8994	0.97	0	99.55	5167	CP116130.1
Escherichia coli strain DETEC-P622 plasmid pDETEC27, complete sequence	7326	8989	0.97	0	99.53	5167	CP116149.1
Escherichia coli strain EC25 plasmid pEC25-3, complete sequence	7313	8992	0.96	0	99.58	5167	CP035126.1
Escherichia coli strain LAU-OXA plasmid pLAU-OXA7, complete sequence	7295	8718	0.96	0	97.76	5168	CP045284.1
Escherichia coli strain BR43-DEC chromosome	7273	13050	0.97	0	98.97	5122458	CP035377.1
Escherichia coli strain 284 plasmid pMB6980_6, complete sequence	7195	8286	0.96	0	97.34	5169	CP134929.1
Escherichia coli strain F17EC0098 plasmid pF17EC0098-4, complete sequence	7186	8277	0.96	0	97.29	5171	CP088360.1
Escherichia coli strain FDAARGOS_433 plasmid unnamed7, complete sequence	7184	9096	0.97	0	99.27	5162	CP023898.1
Escherichia coli strain FDAARGOS_1370 plasmid unnamed3, complete sequence	7166	9111	0.97	0	99.74	5164	CP070096.1
Escherichia coli strain F17EC0245 plasmid pF17EC0245-4, complete sequence	7164	9111	0.97	0	99.32	5165	CP088878.1
Escherichia coli strain Ecol_542 plasmid pEC542_3, complete sequence	7011	8985	0.97	0	98.96	5167	CP018967.1
Escherichia coli isolate MSB2_1A-sc-2280429 genome assembly, plasmid: 3	7005	8992	0.97	0	99.76	5878	LR890412.1
Escherichia coli strain SF-088 plasmid pSF-088-2, complete sequence	6996	8989	0.97	0	99.79	5167	CP012637.1
Escherichia coli strain SCU-175 plasmid pSCU-175-5, complete sequence	6863	9087	0.97	0	99.19	5164	CP054384.1
Escherichia coli strain B16EC0899 plasmid pB16EC0899-5, complete sequence	6739	8985	0.97	0	98.97	5168	CP088759.1
Escherichia coli strain C16EC0292 plasmid pC16EC0292-4, complete sequence	6711	8448	0.98	0	97.63	5145	CP088672.1
Escherichia coli isolate NQ3 plasmid p2NQ3, complete sequence	6684	8991	0.97	0	98.96	5167	CP024722.1
Escherichia coli strain FDAARGOS_1300 plasmid unnamed5, complete sequence	6678	9092	0.97	0	99.22	5164	CP070001.1
Escherichia coli strain FDAARGOS_1298 plasmid unnamed6, complete sequence	6673	9064	0.97	0	99.09	5163	CP070121.1
Escherichia coli strain FDAARGOS_1290 plasmid unnamed2, complete sequence	6673	9064	0.97	0	99.09	5163	CP070050.1
Escherichia coli strain FDAARGOS_1288 plasmid unnamed6, complete sequence	6658	8996	0.97	0	98.98	5167	CP070013.1
Klebsiella pneumoniae strain FDAARGOS_1330 plasmid unnamed5, complete sequence	6647	8985	0.97	0	98.93	5167	CP070180.1
Escherichia coli strain FDAARGOS_1301 plasmid unnamed3, complete sequence	6628	8989	0.97	0	98.95	5166	CP070114.1
Escherichia coli strain FDAARGOS_1291 plasmid unnamed3, complete sequence	6628	8989	0.97	0	98.95	5166	CP069983.1
Escherichia coli strain FDAARGOS_1282 plasmid unnamed6, complete sequence	6628	8979	0.97	0	98.95	5167	CP069870.1
Escherichia coli strain FDAARGOS_1281 plasmid unnamed11	6613	9011	0.97	0	99.53	5183	CP070143.1
Escherichia coli strain LH85-a plasmid pLH85-a-D, complete sequence	6532	7844	0.96	0	94.48	5328	CP100490.1
Escherichia coli strain Ecol_AZ153 plasmid pECAZ153_3, complete sequence	6479	8536	0.92	0	98.9	4921	CP018997.1
Escherichia coli isolate MSB1_4I-sc-2280412 genome assembly, plasmid: 8	6348	7019	0.93	0	93.95	5180	LR898881.1
Escherichia coli O25b:H4-ST131 strain 4224 plasmid pMB7542_3, complete sequence	6192	8985	0.97	0	98.85	5167	CP103595.1
Escherichia coli strain RHB44-C14 plasmid unnamed2, complete sequence	6065	8438	0.98	0	96.13	5145	CP099048.1
Escherichia coli strain SCU-182 plasmid pSCU-182-2, complete sequence	5984	8985	0.97	0	99.79	5167	CP054377.1
Escherichia coli strain SCU-120 plasmid pSCU-120-4, complete sequence	5886	8983	0.97	0	99.81	5166	CP054339.1
Escherichia coli strain MS10860 plasmid pMS10860B, complete sequence	5880	9007	0.97	0	99.78	5180	CP059334.1
Escherichia coli O7:K1 str. CE10 plasmid pCE10B, complete sequence	5873	9070	0.97	0	99.75	5163	CP003036.1
Escherichia coli VR50 plasmid pVR50E, complete sequence	5860	9066	0.97	0	99.69	5164	CP011139.1
Escherichia coli strain KFS-D24 plasmid pKFS-D24_5, complete sequence	5818	9116	0.97	0	99.19	5165	CP125016.1
Escherichia coli strain B16EC0262 plasmid pB16EC0262-2, complete sequence	5792	9064	0.97	0	99.44	5164	CP088814.1
Escherichia coli strain SCU-482 plasmid pSCU-482-2, complete sequence	5725	8991	0.97	0	99.84	5168	CP053249.1
Escherichia coli strain 4/2-1 plasmid p4_2_1.3, complete sequence	5592	9042	0.97	0	98.79	5163	CP023837.1
Escherichia coli strain ST648 plasmid pEC648_2, complete sequence	5590	8979	0.97	0	98.76	5167	CP008716.1
Escherichia coli strain 4/1-1 plasmid p4_1_1.4, complete sequence	5585	8985	0.97	0	98.73	5167	CP023848.1
Escherichia coli strain 4/4 plasmid p4_4.5, complete sequence	5585	8985	0.97	0	98.73	5167	CP023831.1
Escherichia coli strain 32 chromosome	5574	7829	0.96	0	94.34	4776229	CP128440.1
Escherichia coli strain LS4 plasmid p2LS4, complete sequence	5491	8968	0.97	0	99.9	5162	CP024719.1
Escherichia coli strain DETEC-P793 plasmid pDETEC16, complete sequence	5489	9139	0.97	0	99.9	8520	CP116119.1
Escherichia coli plasmid pIGJC156, complete sequence	5373	8438	0.98	0	95.68	5146	EU090225.1
Klebsiella pneumoniae strain FDAARGOS_1327 plasmid unnamed4, complete sequence	5343	8985	0.97	0	98.67	5167	CP069830.1
Escherichia coli strain F16EC0659 plasmid pF16EC0659-2, complete sequence	5319	8985	0.97	0	98.67	5167	CP088368.1
Escherichia coli strain SCU-390 plasmid pSCU-390-3, complete sequence	5075	9053	0.97	0	99.5	5164	CP054322.1
Escherichia coli plasmid pV097-a DNA, contig: V097-a_scaffold_12, strain: V097	5022	8544	0.91	0	99.46	4880	LC056256.1
Escherichia coli strain EC204A1 plasmid p204A1-5K1, complete sequence	5009	8869	1	0	98.73	5179	CP100033.1
Escherichia coli strain 3797 plasmid pMB3565_4, complete sequence	5007	8985	0.97	0	99.82	5167	CP134902.1
Escherichia coli strain FDAARGOS_1371 plasmid unnamed3, complete sequence	4935	9109	0.97	0	99.06	5164	CP070080.1
Escherichia coli plasmid pWP3-S18-ESBL-08_2 DNA, complete genome, strain: WP3-S18-ESBL-08	4796	8985	0.97	0	99.81	5167	AP022034.1
Escherichia coli plasmid pWP3-W18-CRE-03_3 DNA, complete genome, strain: WP3-W18-CRE-03	4796	8985	0.97	0	99.81	5167	AP021966.1
Escherichia coli plasmid pWP7-S18-ESBL-09_2 DNA, complete genome, strain: WP7-S18-ESBL-09	4752	9042	0.97	0	99.5	5163	AP022209.1
Escherichia coli strain C16EC0050 plasmid pC16EC0050-3, complete sequence	4650	8974	0.97	0	99.8	5167	CP088686.1
Escherichia coli strain ETEC6335 plasmid unnamed10, complete sequence	4571	8437	0.98	0	95.47	5145	CP122598.1
Klebsiella pneumoniae TUM17823 plasmid pMTY17823_OXA48 DNA, complete sequence	4564	9007	0.97	0	99.88	7872	AP019557.1
Klebsiella pneumoniae TUM17816 plasmid pMTY17816_OXA48 DNA, complete sequence	4564	9007	0.97	0	99.88	7872	AP019554.1
Escherichia coli IPCEC31 plasmid pIPCEC31_3 DNA, complete sequence	4564	9007	0.97	0	99.88	7872	AP026786.1
Escherichia coli strain SCU-176 plasmid pSCU-176-4, complete sequence	4554	8808	0.97	0	98.02	5167	CP054349.1
Escherichia coli strain GN02270 plasmid p2270-2	4529	9002	0.97	0	98.59	5161	CP095512.1
Escherichia coli strain 4621 plasmid pMB9635_4, complete sequence	4488	8991	0.97	0	98.51	5167	CP103483.1
Escherichia coli strain 53 plasmid p53_E-OXA48, complete sequence	4486	8930	0.97	0	99.31	7872	CP048364.1
Escherichia coli plasmid pASL01a, complete sequence	4377	9059	0.97	0	98.82	27072	JQ480155.1
Escherichia coli genome assembly FHI66, scaffold scaffold-7_contig-25.0_1_5259_[organism:Escherichia	4346	8968	0.97	0	99.21	5259	LM996376.1
Escherichia coli strain GN05505 plasmid p5505-3	4250	8978	0.97	0	99.78	5166	CP095527.1
Escherichia coli strain 18GA07VL08-EC plasmid pVPS18EC0802-3, complete sequence	4222	8702	0.97	0	97.28	5167	CP063716.1
Escherichia coli strain RHB24-C10 plasmid pRHB24-C10_5, complete sequence	3999	8427	0.98	0	95.16	5147	CP057497.1
Salmonella enterica subsp. enterica serovar Java strain P7704 plasmid unnamed1, complete sequence	3982	9243	0.97	0	99.86	7999	CP065186.1
Uncultured bacterium isolate HUSE-3 plasmid unnamed3, complete sequence	3908	8992	0.97	0	98.26	7178	OM135995.1
Escherichia coli strain RHB05-SO-C07 plasmid unnamed1, complete sequence	3860	8448	0.98	0	95.12	5145	CP099276.1
Escherichia coli strain RHB28-E3-C03 plasmid unnamed3, complete sequence	3677	8433	0.98	0	97.89	5146	CP099162.1
Bacterium 36B plasmid pTOR_02, complete sequence	3264	8936	0.97	0	99.28	28080	JX843238.1
BAA-2215 (O103:H11)
Total: three plasmids
pO103-1
Description	Max Score	Total Score	Query Cover	E value	Per. ident	Acc. Len	Accession
Escherichia coli strain 2014C-3011 plasmid unnamed2	110100	177100	0.98	0	99.98	92449	CP027590.1
Escherichia coli strain 2013C-3252 plasmid unnamed1, complete sequence	58829	160600	0.94	0	98.85	95157	CP027443.1
Escherichia coli O111:H- str. 11128 plasmid pO111_2 DNA, complete sequence	40289	152000	0.9	0	98.93	97897	AP010962.1
Escherichia coli plasmid pO26_98E11_1 O26:H11 98E11 DNA, complete sequence	37163	158800	0.9	0	99.53	99281	AP027182.1
Escherichia coli E2865 plasmid pE2865-1 DNA, complete genome	35076	157800	0.91	0	98.75	99498	AP018809.1
pO103-2
Description	Max Score	Total Score	Query Cover	E value	Per. ident	Acc. Len	Accession
Escherichia coli O145 strain RM12522-C8 plasmid pRM12522-C8, complete sequence	93271	231400	0.93	0	99.96	86874	CP035766.1
Escherichia coli O145:H28 112648 plasmid pO145_112648_1 DNA, complete genome	77645	241100	0.96	0	99.96	91036	AP019707.1
Escherichia coli plasmid pO26_02E060_1 O26:H11 02E060 DNA, complete sequence	77547	262100	0.97	0	99.92	96683	AP027198.1
Escherichia coli O145 strain RM11626-C1 plasmid pRM11626-C1, complete sequence	72650	231400	0.93	0	99.95	86875	CP035769.1
Escherichia coli strain 2013C-4225 plasmid unnamed	62307	205600	0.95	0	99.95	87714	CP027578.1
Escherichia coli strain CFSAN027343 plasmid pCFSAN027343, complete sequence	62299	230800	0.96	0	99.95	88848	CP037944.1
Escherichia coli strain 2013C-4538 plasmid unnamed	62294	206500	0.96	0	99.94	88339	CP027583.1
Escherichia coli O103 str. RM8385 plasmid pRM8385-1, complete sequence	61483	257800	0.96	0	99.92	94220	CP028113.1
Escherichia coli strain MBT-5 plasmid unnamed1, complete sequence	60665	220600	0.96	0	99.94	92578	CP058683.1
Escherichia coli O26:H- strain O6877 plasmid pO26-CRL, complete sequence	58115	233400	0.97	0	99.95	111481	GQ259888.1
Escherichia coli strain STEC508 plasmid pSTEC508, complete sequence	56118	233200	0.97	0	99.96	88858	CP060104.1
Escherichia coli strain 99-3311 plasmid pO145, complete sequence	50913	252200	0.97	0	99.96	92345	CP101311.1
Escherichia coli strain 2014C-3084 plasmid unnamed2	48315	226800	0.9	0	99.94	84276	CP027321.1
Escherichia coli strain 2015C-3163 plasmid unnamed, complete sequence	48309	210800	0.98	0	99.94	94104	CP027220.1
Escherichia coli strain 2013C-3252 plasmid unnamed2, complete sequence	48303	207400	0.96	0	99.94	91399	CP027444.1
Escherichia coli strain 2013C-3996 plasmid unnamed	48257	220100	0.99	0	99.9	97037	CP027571.1
Escherichia coli strain EC20017429 plasmid pL3, complete sequence	48257	242700	0.99	0	99.9	94094	CP071714.1
Escherichia coli strain CFSAN027346 plasmid pCFSAN027346-1, complete sequence	48248	252700	0.96	0	99.9	96016	CP037946.1
Escherichia coli O145:NM strain FWSEC0002 plasmid unnamed9, complete sequence	48215	222800	0.96	0	99.88	92498	CP031920.1
Escherichia coli strain 2013C-3513 plasmid unnamed2	48115	206400	0.96	0	99.82	91046	CP027556.1
Escherichia coli strain STEC411 plasmid pSTEC411_3, complete sequence	48021	250900	0.97	0	99.77	94633	CP061246.1
Escherichia coli strain 2003-3014 plasmid pO26-1, complete sequence	47255	236000	0.97	0	99.96	90123	CP101295.1
Escherichia coli strain 83-75 plasmid pO145-NM, complete sequence	47227	235400	0.97	0	99.95	90103	HM138194.1
Escherichia coli O26:H11 strain FWSEC0001 plasmid unnamed6, complete sequence	45812	225400	0.99	0	99.93	95298	CP031923.1
Escherichia coli plasmid pO26_2313_2 O26:H11 2313 DNA, complete sequence	43977	233500	0.97	0	99.89	88893	AP027161.1
Escherichia coli strain 97-3250 plasmid unnamed2	42110	208100	0.99	0	99.93	92590	CP027601.1
Escherichia coli strain H30 plasmid pO26-Vir, complete sequence	41982	248600	0.95	0	99.83	168100	FJ386569.1
Escherichia coli strain 2014C-3051 plasmid unnamed, complete sequence	41596	206400	0.96	0	99.89	92644	CP027339.1
Escherichia coli O145 strain RM10425-C1 plasmid pRM10425-C1, complete sequence	41456	237200	0.96	0	99.96	89519	CP031342.1
Escherichia coli O145 strain RM8843-C1 plasmid pRM8843-C1, complete sequence	41451	241000	0.93	0	99.96	88752	CP035773.1
Escherichia coli O145 strain RM8988-C1 plasmid pRM8988-C1, complete sequence	41451	241000	0.93	0	99.96	88752	CP035771.1
Escherichia coli O145 str. RM9872 plasmid pRM9872-1, complete sequence	41449	237200	0.96	0	99.96	89518	CP028380.1
Escherichia coli O145 strain RM9467-C1 plasmid pRM9467-C1, complete sequence	41449	237200	0.96	0	99.96	89518	CP031348.1
Escherichia coli O145 strain RM12367-C1 plasmid pRM12367-C1, complete sequence	41449	243800	0.96	0	99.96	90831	CP031344.1
Escherichia coli strain RM9872-C1 plasmid pRM9872-C1, complete sequence	41449	237200	0.96	0	99.96	89518	CP024660.1
Escherichia coli O145:H28 16003 plasmid pO145_16003 DNA, complete sequence	41445	248300	0.97	0	99.96	93260	AP024925.1
Escherichia coli O145 strain RM8995-C1 plasmid pRM8995-C1, complete sequence	41443	240900	0.93	0	99.96	88747	CP031354.1
Escherichia coli O145 strain RM9873-C1 plasmid pRM9873-C1, complete sequence	41443	237200	0.96	0	99.96	89515	CP031346.1
Escherichia coli O145 strain RM12275-C1 plasmid pRM12275-C1, complete sequence	41417	240900	0.93	0	99.94	88744	CP031340.1
Escherichia coli plasmid pO26_H19_2 O26:H11 H19 DNA, complete sequence	41415	235900	0.97	0	99.94	90129	AP027167.1
Escherichia coli plasmid pO26_EH031_2 O26:H11 EH031 DNA, complete sequence	41404	253400	0.97	0	99.93	94750	AP027164.1
Escherichia coli O145:H28 122715 plasmid pO145_122715_1 DNA, complete genome	41401	228400	0.93	0	99.98	86874	AP019709.1
Escherichia coli plasmid pO26_EH2252_3 O26:H11 EH2252 DNA, complete sequence	41388	237300	0.97	0	99.92	92085	AP027179.1
Escherichia coli O145 strain RM9154-C1 plasmid p3RM9154-C1, complete sequence	41375	231000	0.93	0	99.96	86711	CP031352.1
Escherichia coli plasmid pO26_20.1_2 O26:H11 20.1 DNA, complete sequence	41366	228300	0.97	0	99.9	88811	AP027172.1
Escherichia coli plasmid pO26_98E11_2 O26:H11 98E11 DNA, complete sequence	41327	239300	0.99	0	99.87	92173	AP027183.1
Escherichia coli O26:H11 str. 11368 plasmid pO26_1 DNA, complete sequence	41327	216600	0.91	0	99.87	85167	AP010954.1
Escherichia coli E2865 plasmid pE2865-2 DNA, complete genome	41316	236100	0.98	0	99.86	92186	AP018810.1
Escherichia coli O26 str. RM8426 plasmid pRM8426, complete sequence	41316	234800	0.96	0	99.86	90123	CP028115.1
Escherichia coli O145:H28 12E115 plasmid pO145_12E115_1 DNA, complete sequence	40732	245800	0.97	0	99.99	91031	AP024922.1
Escherichia coli plasmid pO26_10153_2 O26:H11 10153 DNA, complete sequence	40693	238100	0.97	0	99.95	95214	AP027193.1
Escherichia coli O145:H28 10942 plasmid pO145_10942_1 DNA, complete genome	39358	247000	0.96	0	99.88	92337	AP019704.1
Escherichia coli strain 2013C-4187 plasmid unnamed, complete sequence	37798	212100	0.99	0	99.94	95367	CP027547.1
Escherichia coli O145:H28 str. RM13514 plasmid pO145-13514, complete sequence	37541	228000	0.94	0	99.95	87120	CP006028.1
Escherichia coli strain 2015C-4944 plasmid unnamed, complete sequence	36202	222500	0.99	0	99.98	98724	CP027391.1
BAA-2440 (O111:H8)
Total: two plasmids
pCol156-O111-1
Description	Max Score	Total Score	Query Cover	E value	Per. ident	Acc. Len	Accession
Escherichia coli O111:H- str. 11128 plasmid pO111_4 DNA, complete sequence	15027	16407	1	0	99.99	8140	AP010964.1
Escherichia coli strain P15-385 plasmid pP15-385-c	13622	15009	0.97	0	97.51	8120	CP075630.1
Escherichia coli O157:H7 strain ECP19-2498 plasmid unnamed3, complete sequence	13616	15003	0.97	0	97.49	8119	CP066751.1
Escherichia coli JNE082640 plasmid pJNE082640-2 DNA, complete sequence	13612	14994	0.97	0	97.48	8121	AP027208.1
Escherichia coli strain STEC17-190 plasmid pSTEC17_190-a, complete sequence	13607	14988	0.97	0	97.47	8121	CP075650.1
Escherichia coli O178 strain RM13956 plasmid, complete sequence	13562	14937	0.97	0	97.38	8116	OR460079.1
Escherichia coli O43 str. RM10042 plasmid pRM10042-3, complete sequence	11671	14993	0.97	0	99.15	8120	CP028123.1
Escherichia coli O91 str. RM7190 plasmid pRM7190-1, complete sequence	11623	14995	0.97	0	99.16	8122	CP015245.1
Shigella sonnei strain FDAARGOS_90 plasmid unnamed3, complete sequence	9149	16323	1	0	99.88	8141	CP014098.1
Shigella sonnei strain LC1477/18 plasmid pLC1477_18-2, complete sequence	9049	11967	0.9	0	95.65	6758	CP035010.1
Escherichia coli plasmid pO26_20.1_3 O26:H11 20.1 DNA, complete sequence	8994	11917	0.9	0	95.48	6758	AP027173.1
Escherichia coli strain H30 serovar O26:H11 plasmid pO26-S4, complete sequence	8746	11983	0.9	0	96.5	6758	FJ004638.1
Escherichia coli plasmid pIGMS5, complete sequence	8373	11865	0.9	0	96.19	6750	DQ916145.1
Escherichia coli plasmid pO26_10153_4 O26:H11 10153 DNA, complete sequence	8318	19015	0.9	0	97.82	10915	AP027195.1
Escherichia coli strain SCU-106 plasmid pSCU-106-4, complete sequence	8000	16384	1	0	99.98	8138	CP053238.1
Escherichia coli strain J plasmid ColE9-J, complete sequence	5956	10003	0.9	0	92.39	7577	FJ573246.1
Escherichia coli strain 15RDA-Livestock feces-ECO087 chromosome	5605	30789	0.9	0	99.35	5572079	CP043541.1
Klebsiella pneumoniae strain RHBSTW-00807 plasmid pRHBSTW-00807_2, complete sequence	5561	11978	0.9	0	95.22	6757	CP056330.1
Escherichia coli strain BZB1011 E2C plasmid pColE2-P9, complete sequence	4977	11944	0.9	0	97.25	6757	KY348421.1
Escherichia coli strain STEC1585 plasmid p_STEC1585_4, complete sequence	4828	11922	0.9	0	96.86	6757	CP129256.1
BAA-2193 (O45:H2)
Total: Two plasmids
pO45-1
Description	Max Score	Total Score	Query Cover	E value	Per. ident	Acc. Len	Accession
Escherichia coli O103:H2 str. 12009 plasmid pO103 DNA, complete sequence	73026	198300	1	0	99.99	75546	AP010959.1
Escherichia coli strain 2011C-4251 plasmid unnamed	67806	162700	0.93	0	99.98	68062	CP027389.1
Escherichia coli strain 2011C-4315 plasmid unnamed1, complete sequence	66691	184800	1	0	99.94	77062	CP024480.1
Escherichia coli O103:H2 strain FWSEC0007 plasmid unnamed16, complete sequence	60098	171500	1	0	99.93	73224	CP031909.1
Escherichia coli genome assembly FHI97, scaffold scaffold-26_contig-20.0_1_78774_[organism:Escherichia	48765	174900	0.99	0	99.86	78774	LM997209.1
Escherichia coli strain SJ7 plasmid pSJ7-1	45450	158000	0.96	0	99.99	74390	CP051657.1
Escherichia coli strain PSUO103 plasmid, complete sequence	45133	173800	1	0	99.88	72996	CP014753.1
Escherichia coli strain F2_81 plasmid pF2_18C_FIB, complete sequence	34878	184600	0.99	0	99.7	82910	CP043544.1
Escherichia coli strain E105 plasmid pE105-1, complete sequence	31362	196800	0.99	0	99.72	84178	CP072312.1
Escherichia coli strain TD259 / Oneg:H28 / fimH331 / 137 (ST Warwick) genome assembly, chromosome: 1	24476	224400	0.93	0	99.75	5282656	OU349848.1
Escherichia coli O145:H28 str. RM12761 plasmid pO145-12761, complete sequence	23870	125000	0.9	0	99.82	98067	CP007135.1
Escherichia coli O145:H28 str. RM13516 plasmid pO145-13516, complete sequence	23870	125000	0.9	0	99.82	98066	CP006263.1
pO45-2
Description	Max Score	Total Score	Query Cover	E value	Per. ident	Acc. Len	Accession
Escherichia coli O26:H11 str. 11368 plasmid pO26_3 DNA, complete sequence	9274	10419	1	0	99.74	5686	AP010956.1
Escherichia coli strain QH20-4D3-1 plasmid p4D31-6, complete sequence	9084	10395	1	0	99.7	5684	CP085523.1
Escherichia fergusonii strain XJ19MCE1 plasmid pYUXJMC1-4, complete sequence	8865	10402	1	0	99.67	5686	CP125354.1
Escherichia coli strain G8 plasmid pEC158, complete sequence	8739	9817	1	0	98.26	5706	HQ425708.1
Salmonella enterica subsp. enterica serovar Typhimurium strain CVM N18S1677 plasmid pN18S1677-2, complete sequence	8410	9451	1	0	96.56	5676	CP082544.1
Salmonella enterica subsp. enterica serovar Derby plasmid pSD5.6, complete sequence	7577	10385	1	0	99.54	5687	JX566769.1
Salmonella enterica subsp. enterica serovar Derby strain FSIS11704880 plasmid pF18S034-1, complete sequence	7175	10385	1	0	99.52	5686	CP082412.1
Escherichia coli strain RHB37-C22 plasmid pRHB37-C22_3, complete sequence	6196	9665	1	0	96.41	5686	CP057111.1
Escherichia coli strain FDAARGOS_1385 plasmid unnamed2, complete sequence	5520	12893	0.99	0	98.99	12821	CP077275.1
Escherichia coli strain FDAARGOS_1384 plasmid unnamed4, complete sequence	5498	10312	1	0	98.93	5685	CP077229.1
Escherichia coli strain RHB18-C12 plasmid pRHB18-C12_3, complete sequence	5208	9671	1	0	95.9	5686	CP057675.1
Salmonella enterica subsp. enterica serovar Minnesota strain CFSAN017963 plasmid pCFSAN017963_02, complete sequence	5059	8721	0.92	0	98.44	7665	CP017722.1
BAA-2219 (O121:H19)
Total: one plasmid
Description	Max Score	Total Score	Query Cover	E value	Per. ident	Acc. Len	Accession
Escherichia coli O121:H19 strain 16-9255 plasmid punamed1, complete sequence	118100	229100	1	0	99.93	81950	CP022408.1
Escherichia coli O121 str. RM8352 plasmid pRM8352, complete sequence	111600	238000	1	0	99.98	83211	CP028111.1
Escherichia coli O121 strain FDA858783-1-52 plasmid pFNW19M81, complete sequence	89722	229000	1	0	99.92	81965	CP051632.1
Escherichia coli O121:H19 51104 plasmid pO121_51104 DNA, complete sequence	87113	229300	1	0	99.98	81949	AP024472.1
Escherichia coli strain 2014C-3655 plasmid unnamed	83534	218000	1	0	99.93	97117	CP027350.1
Escherichia coli strain 2015C-3107 plasmid unnamed, complete sequence	77063	181700	1	0	99.97	81954	CP027318.1
Escherichia coli O121:H19 strain FWSEC0006 plasmid unnamed15, complete sequence	76611	196400	1	0	99.97	80681	CP031911.1
Escherichia coli genome assembly FHI83, scaffold scaffold-11_contig-16.0_1_78090_[organism:Escherichia	63957	204200	0.99	0	99.96	78090	LM996897.1
Escherichia coli strain 2014C-3599 plasmid unnamed, complete sequence	58863	185400	0.98	0	99.96	83611	CP027436.1
Escherichia coli strain 2014C-4423 plasmid unnamed2, complete sequence	52883	167700	1	0	99.94	79682	CP027456.1
Escherichia coli O121:H19 E15042 plasmid pO121_E15042 DNA, complete sequence	42204	219900	1	0	99.96	80949	AP024479.1
Escherichia coli strain 83-75 plasmid pO145-NM, complete sequence	41665	202500	0.91	0	99.93	90103	HM138194.1
Escherichia coli O26:H11 strain FWSEC0001 plasmid unnamed6, complete sequence	41641	181100	0.9	0	99.91	95298	CP031923.1
Escherichia coli strain MBT-5 plasmid unnamed1, complete sequence	41635	180100	0.9	0	99.91	92578	CP058683.1
Escherichia coli strain 2003-3014 plasmid pO26-1, complete sequence	41626	203000	0.91	0	99.9	90123	CP101295.1
Escherichia coli strain EC20017429 plasmid pL3, complete sequence	41607	212800	0.91	0	99.89	94094	CP071714.1
Escherichia coli O145:NM strain FWSEC0002 plasmid unnamed9, complete sequence	41583	184600	0.9	0	99.87	92498	CP031920.1
Escherichia coli strain CFSAN027346 plasmid pCFSAN027346-1, complete sequence	41559	232600	0.91	0	99.85	96016	CP037946.1
Escherichia coli strain STEC411 plasmid pSTEC411_3, complete sequence	41323	226000	0.91	0	99.69	94633	CP061246.1
Escherichia coli plasmid pO26_98E11_2 O26:H11 98E11 DNA, complete sequence	22526	202600	0.91	0	99.68	92173	AP027183.1
Escherichia coli plasmid pO26_H19_2 O26:H11 H19 DNA, complete sequence	22526	203000	0.91	0	99.68	90129	AP027167.1
Escherichia coli O145:H28 16003 plasmid pO145_16003 DNA, complete sequence	22526	210100	0.9	0	99.68	93260	AP024925.1
Escherichia coli O145:H28 str. RM13514 plasmid pO145-13514, complete sequence	22526	200800	0.91	0	99.68	87120	CP006028.1
Escherichia coli O26 str. RM8426 plasmid pRM8426, complete sequence	22521	201200	0.91	0	99.67	90123	CP028115.1
Escherichia coli plasmid pO26_10153_2 O26:H11 10153 DNA, complete sequence	22515	212900	0.91	0	99.66	95214	AP027193.1
Escherichia coli E2865 plasmid pE2865-2 DNA, complete genome	22509	198500	0.91	0	99.65	92186	AP018810.1
Escherichia coli plasmid pO26_EH2252_3 O26:H11 EH2252 DNA, complete sequence	22509	205300	0.91	0	99.65	92085	AP027179.1
Escherichia coli plasmid pO26_20.1_2 O26:H11 20.1 DNA, complete sequence	22509	196000	0.91	0	99.65	88811	AP027172.1
Escherichia coli plasmid pO26_EH031_2 O26:H11 EH031 DNA, complete sequence	22487	227800	0.91	0	99.63	94750	AP027164.1
Escherichia coli plasmid pO26_02E060_1 O26:H11 02E060 DNA, complete sequence	21401	236500	0.91	0	99.74	96683	AP027198.1
BAA-2192 (O145:H-)
Total: one plasmid
Description	Max Score	Total Score	Query Cover	E value	Per. ident	Acc. Len	Accession
Escherichia coli O145:H28 112648 plasmid pO145_112648_1 DNA, complete genome	104900	257300	1	0	99.92	91036	AP019707.1
Escherichia coli strain 2014C-3084 plasmid unnamed2	62951	251900	0.94	0	99.98	84276	CP027321.1
Escherichia coli O145 strain RM11626-C1 plasmid pRM11626-C1, complete sequence	52410	246100	0.96	0	99.63	86875	CP035769.1
Escherichia coli O145 strain RM12522-C8 plasmid pRM12522-C8, complete sequence	52410	246100	0.96	0	99.63	86874	CP035766.1
Escherichia coli plasmid pO26_02E060_1 O26:H11 02E060 DNA, complete sequence	51155	287100	1	0	99.93	96683	AP027198.1
Escherichia coli strain 2006-3008 plasmid pO103-2, complete sequence	50913	252200	0.99	0	99.96	91632	CP101301.1
Escherichia coli strain 2015C-3163 plasmid unnamed, complete sequence	47548	205500	0.95	0	99.98	94104	CP027220.1
Escherichia coli strain 2013C-3252 plasmid unnamed2, complete sequence	47543	205800	0.95	0	99.97	91399	CP027444.1
Escherichia coli strain MBT-5 plasmid unnamed1, complete sequence	47524	218300	1	0	99.96	92578	CP058683.1
Escherichia coli strain EC20017429 plasmid pL3, complete sequence	47491	256800	1	0	99.94	94094	CP071714.1
Escherichia coli strain 83-75 plasmid pO145-NM, complete sequence	47458	254200	1	0	99.98	90103	HM138194.1
Escherichia coli O145:NM strain FWSEC0002 plasmid unnamed9, complete sequence	47454	210300	0.99	0	99.91	92498	CP031920.1
Escherichia coli strain 2013C-3996 plasmid unnamed	47452	213200	0.95	0	99.91	97037	CP027571.1
Escherichia coli strain CFSAN027346 plasmid pCFSAN027346-1, complete sequence	47443	276100	1	0	99.91	96016	CP037946.1
Escherichia coli strain 2003-3014 plasmid pO26-1, complete sequence	47408	254700	1	0	99.95	90123	CP101295.1
Escherichia coli O26:H- strain O6877 plasmid pO26-CRL, complete sequence	47384	251700	0.99	0	99.98	111481	GQ259888.1
Escherichia coli strain 2013C-4225 plasmid unnamed	47371	203600	0.94	0	99.98	87714	CP027578.1
Escherichia coli strain 2013C-4538 plasmid unnamed	47365	204600	0.95	0	99.97	88339	CP027583.1
Escherichia coli strain CFSAN027343 plasmid pCFSAN027343, complete sequence	47360	248500	0.99	0	99.97	88848	CP037944.1
Escherichia coli strain 2013C-3513 plasmid unnamed2	47354	204800	0.95	0	99.86	91046	CP027556.1
Escherichia coli O103 str. RM8385 plasmid pRM8385-1, complete sequence	47303	274000	0.99	0	99.93	94220	CP028113.1
Escherichia coli strain STEC508 plasmid pSTEC508, complete sequence	47255	252000	0.99	0	99.96	88858	CP060104.1
Escherichia coli strain STEC411 plasmid pSTEC411_3, complete sequence	47207	275900	1	0	99.76	94633	CP061246.1
Escherichia coli O145:H28 12E115 plasmid pO145_12E115_1 DNA, complete sequence	47026	279400	1	0	99.96	91031	AP024922.1
Escherichia coli O145:H28 16003 plasmid pO145_16003 DNA, complete sequence	47020	280200	1	0	99.96	93260	AP024925.1
Escherichia coli plasmid pO26_10153_2 O26:H11 10153 DNA, complete sequence	46981	257100	1	0	99.93	95214	AP027193.1
Escherichia coli O26 str. RM8426 plasmid pRM8426, complete sequence	46970	250800	1	0	99.93	90123	CP028115.1
Escherichia coli plasmid pO26_H19_2 O26:H11 H19 DNA, complete sequence	46954	254700	1	0	99.91	90129	AP027167.1
Escherichia coli O26:H11 strain FWSEC0001 plasmid unnamed6, complete sequence	46043	199400	0.95	0	99.97	95298	CP031923.1
Escherichia coli O145:H28 10942 plasmid pO145_10942_1 DNA, complete genome	45646	270700	1	0	99.87	92337	AP019704.1
Escherichia coli O145:H28 122715 plasmid pO145_122715_1 DNA, complete genome	45151	238700	0.96	0	99.81	86874	AP019709.1
Escherichia coli O145 strain RM10425-C1 plasmid pRM10425-C1, complete sequence	45151	250700	0.99	0	99.81	89519	CP031342.1
Escherichia coli O145 strain RM8843-C1 plasmid pRM8843-C1, complete sequence	45146	259500	0.97	0	99.81	88752	CP035773.1
Escherichia coli O145 strain RM8988-C1 plasmid pRM8988-C1, complete sequence	45146	259500	0.97	0	99.81	88752	CP035771.1
Escherichia coli O145 str. RM9872 plasmid pRM9872-1, complete sequence	45144	262200	0.99	0	99.81	89518	CP028380.1
Escherichia coli O145 strain RM9467-C1 plasmid pRM9467-C1, complete sequence	45144	250700	0.99	0	99.81	89518	CP031348.1
Escherichia coli O145 strain RM12367-C1 plasmid pRM12367-C1, complete sequence	45144	264300	0.99	0	99.81	90831	CP031344.1
Escherichia coli strain RM9872-C1 plasmid pRM9872-C1, complete sequence	45144	250700	0.99	0	99.81	89518	CP024660.1
Escherichia coli O145 strain RM9873-C1 plasmid pRM9873-C1, complete sequence	45138	250600	0.99	0	99.8	89515	CP031346.1
Escherichia coli O145 strain RM8995-C1 plasmid pRM8995-C1, complete sequence	45125	259500	0.97	0	99.8	88747	CP031354.1
Escherichia coli O145 strain RM9154-C1 plasmid p3RM9154-C1, complete sequence	45125	245000	0.96	0	99.8	86711	CP031352.1
Escherichia coli O145 strain RM12275-C1 plasmid pRM12275-C1, complete sequence	45124	259500	0.97	0	99.8	88744	CP031340.1
Escherichia coli strain 2013C-4187 plasmid unnamed, complete sequence	45085	205400	0.95	0	99.77	95367	CP027547.1
Escherichia coli plasmid pO26_EH2252_3 O26:H11 EH2252 DNA, complete sequence	45072	256200	0.99	0	99.76	92085	AP027179.1
Escherichia coli plasmid pO26_20.1_2 O26:H11 20.1 DNA, complete sequence	45050	241200	1	0	99.74	88811	AP027172.1
Escherichia coli plasmid pO26_EH031_2 O26:H11 EH031 DNA, complete sequence	45050	278500	1	0	99.75	94750	AP027164.1
Escherichia coli plasmid pO26_2313_2 O26:H11 2313 DNA, complete sequence	45039	252300	0.99	0	99.74	88893	AP027161.1
Escherichia coli plasmid pO26_98E11_2 O26:H11 98E11 DNA, complete sequence	45011	253600	0.99	0	99.72	92173	AP027183.1
Escherichia coli O26:H11 str. 11368 plasmid pO26_1 DNA, complete sequence	45011	228700	0.94	0	99.72	85167	AP010954.1
Escherichia coli O145:H28 str. RM13514 plasmid pO145-13514, complete sequence	44996	247400	0.96	0	99.84	87120	CP006028.1
Escherichia coli E2865 plasmid pE2865-2 DNA, complete genome	44994	244700	0.99	0	99.7	92186	AP018810.1
Escherichia coli strain H30 plasmid pO26-Vir, complete sequence	44798	267400	0.97	0	99.71	168100	FJ386569.1
Escherichia coli strain 97-3250 plasmid unnamed2	42341	201500	0.95	0	99.97	92590	CP027601.1
Escherichia coli strain 2014C-3051 plasmid unnamed, complete sequence	40660	205500	0.95	0	99.94	92644	CP027339.1
Escherichia coli strain 2015C-4944 plasmid unnamed, complete sequence	36446	215600	0.95	0	99.93	98724	CP027391.1
BAA-2196 (O26:H11); BAA-2215 (O103:H11); BAA-2440 (O111:H8)
Description	Max Score	Total Score	Query Cover	E value	Per. ident	Acc. Len	Accession
Escherichia coli strain 2003-3014 plasmid pCol-O26-3, complete sequence	12323	12323	1	0	100	6673	CP101294.1
Escherichia coli strain 2006-3008 plasmid pCol-O103-3, complete sequence	12157	12157	1	0	99.55	6673	CP101299.1
Escherichia coli strain O111 plasmid pCol-O111-2, complete sequence	12157	12157	1	0	99.55	6673	CP101309.1
Escherichia coli O104:H7 strain RM9387 plasmid pO104:H7_S2, complete sequence	12179	12179	1	0	99.61	6673	KM085452.1
Escherichia coli O157:H7 strain FRIK804 plasmid pFRIK804-01, complete sequence	12163	12163	1	0	99.57	6673	CP034386.1
Escherichia coli O111:H- str. 11128 plasmid pO111_5 DNA, complete sequence	12157	12157	1	0	99.55	6673	AP010965.1
Escherichia coli O111:H- 110512 plasmid pO111-110512_5 DNA, complete genome	12107	12107	1	0	99.42	6674	AP019766.1
Escherichia coli strain C51 plasmid pC5105, complete sequence	12080	24185	1	0	99.34	13349	CP127305.1
Escherichia coli O157:H7 strain ECP19-2498 plasmid unnamed4, complete sequence	12068	12068	0.99	0	99.44	6675	CP066752.1
Escherichia coli plasmid pO26_98E11_3 O26:H11 98E11 DNA, complete sequence	12061	12061	0.99	0	99.3	6676	AP027184.1
Escherichia coli strain 107 plasmid pTA107-2, complete sequence	11888	11994	1	0	99.11	6676	CP028696.1
Escherichia coli O111 str. RM9322 plasmid pRM9322-2, complete sequence	11803	12886	1	0	99.66	7072	CP028119.1
Escherichia coli O157:H7 strain FWSEC0004 plasmid unnamed14, complete sequence	11703	12143	1	0	99.49	6675	CP031915.1
Escherichia coli genome assembly FHI87, scaffold scaffold-7_contig-17.0_1_6668_[organism:Escherichia	11243	12310	0.99	0	99.98	6668	LM996983.1
Escherichia coli genome assembly FHI20, scaffold scaffold-5_contig-20.0_1_6664_[organism:Escherichia	11182	12123	0.99	0	99.8	6664	LM995793.1
Escherichia coli JNE151685 plasmid pJNE151685-3 DNA, complete sequence	10925	12105	1	0	99.37	6675	AP027261.1
Escherichia coli strain STEC1587 plasmid p_STEC1587_2, complete sequence	10768	12105	1	0	99.38	6675	CP129261.1
Escherichia coli O103 str. RM8385 plasmid pRM8385-2, complete sequence	9875	12164	1	0	99.63	6673	CP028114.1
Escherichia coli strain SMN152SH1 plasmid pO177C1, complete sequence	9010	12110	1	0	99.36	6675	CP024615.1
Escherichia coli F765 plasmid pF765_2 DNA, complete genome	7245	12105	1	0	99.57	6675	AP026084.1
Escherichia coli strain 110 plasmid pTA110-2, complete sequence	7166	11994	1	0	99.57	6676	CP028688.1
Escherichia coli strain 8523 plasmid unnamed	7018	12108	1	0	99.36	6674	CP133107.1
Escherichia coli PV06-71 plasmid pO165_PV06-71_4 O165:H25 DNA, complete sequence	6647	12158	1	0	99.48	6673	AP026750.1
Escherichia coli O157:H7 strain NE 1169-1 plasmid pNE1169-2, complete sequence	6641	12158	1	0	99.64	6673	CP038325.1
Escherichia coli O157:H7 strain BB24-1 plasmid pBB24-2, complete sequence	6588	12121	1	0	99.37	6675	CP038403.1
Escherichia coli strain EC20017429 plasmid pL5, complete sequence	6580	12105	1	0	99.56	6675	CP071716.1
Escherichia coli O157:H7 strain DEC4E plasmid pDEC4E-3, complete sequence	6577	12105	1	0	99.31	6675	CP038400.1
Escherichia coli O157:H7 strain NE 1092-2 plasmid pNE1092-4, complete sequence	6577	12088	1	0	99.31	6675	CP038331.1
Escherichia coli strain SMN197SH3 plasmid pO177C3, complete sequence	6571	12110	1	0	99.29	6675	CP024053.1
Escherichia coli plasmid pColD-157 DNA	6571	12127	1	0	99.29	6675	Y10412.1
Escherichia coli plasmid pO26_10153_5 O26:H11 10153 DNA, complete sequence	6538	12143	1	0	99.34	6675	AP027196.1
Escherichia coli plasmid pO26_02E060_4 O26:H11 02E060 DNA, complete sequence	6530	12131	1	0	99.31	6674	AP027201.1
Escherichia coli plasmid pO26_PV0838_2 O26:H11 PV0838 DNA, complete sequence	6457	11198	1	0	98.98	6666	AP027190.1
Escherichia coli JNE131328 plasmid pJNE131328-2 DNA, complete sequence	4630	15055	0.93	0	99.53	15094	AP027214.1
Escherichia coli plasmid pO26_EH2252_4 O26:H11 EH2252 DNA, complete sequence	4519	9371	0.93	0	98.74	7324	AP027180.1
Escherichia coli genome assembly FHI97, scaffold scaffold-14_contig-31.0_1_7409_[organism:Escherichia	4514	9546	0.93	0	98.7	7409	LM997189.1
Escherichia coli O157:H7 strain 146N4 plasmid p7, complete sequence	4514	9361	0.93	0	98.7	7323	CP076238.1
Escherichia coli O157:H7 strain F1273 plasmid pF1273-2, complete sequence	4508	9282	0.91	0	98.66	7324	CP038377.1
Escherichia coli genome assembly FHI6, scaffold scaffold-9_contig-23.0_1_7424_[organism:Escherichia	4481	9341	0.93	0	98.43	7424	LM996333.1
