# Supplementary material for: Pathogenomes and virulence profiles of representative big six non-O157 serogroup Shiga toxin-producing Escherichia coli
Source: Front Microbiol. 2024 Mar 18;15:1364026. doi: 10.3389/fmicb.2024.1364026 (PMC10982417; doi:10.3389/fmicb.2024.1364026)
Supplement: Supplementary file 5 [file Table_5.XLSX]

## Sheet: ST-5-1 MLST alleles
Sample ID	adk	fumC	gyrB	icd	mdh	purA	recA	ST Achtman
K12 MG1655	10	11	4	8	8	8	2	10
EC4115 (O157)	12	12	8	12	15	2	2	11
BAA-2440 (O111)	6	4	12	16	9	7	12	16
BAA-2193 (O45)	6	4	3	17	7	7	6	17
BAA-2196 (O26)	16	4	12	16	9	7	7	21
BAA-2192 (O145)	19	23	18	24	21	2	16	32
BAA-2219 (O121)	100	23	68	45	1	35	7	655
BAA-2215 (O103)	16	154	12	16	9	7	7	723

## Sheet: ST-5-2 cgMLST_alleles
Sample ID	thrA	thrB	thrC	yaaX	yaaA	yaaJ	talB	mog	yaaH	yaaW	yaaI	dnaK	mokC	nhaA	nhaR	rpsT	yaaY	ribF	ileS	lspA	fkpB	ispH	rihC	dapB	carA	carB	caiF	caiE	caiD	caiC	caiB	caiA	caiT	fixA	fixB	fixC	fixX	yaaU	kefC	folA	apaH	apaG	rsmA	pdxA	surA	lptD	djlA	rluA	rapA
K12 MG1655	7	5	8	5	7	7	7	7	5	6	5	7	2	6	5	1	2	7	8	3	3	6	6	6	6	7	4	5	5	6	6	6	7	6	5	6	5	6	7	6	6	4	5	7	6	6	5	6	7
EC4115 (O157)	1	1	1	1	1	1	1	1	1	1	1	1	1	1	1	1	1	1	1	1	1	1	1	1	1	1	1	1	1	1	1	1	1	1	1	1	1	1	1	1	1	1	1	1	1	1	1	1	1
BAA-2440 (O111)	6	3	7	4	6	6	6	6	6	4	4	6	2	4	3	1		6	7	2	4	4	4	4	5	6	2	3	4	4	4	4	4	4	3	4	4	4	5	4	4	3	3	6	4	5	3	4	6
BAA-2193 (O45)	3	3	3	2	3	3	3	3	3	3	3	3	2	3	3	1	3	3	3	2	3	3	3	3	3	3	2	3	3	3	3	3	3	3	3	3	3	3	3	3	3	1	3	3	3	3	3	3	3
BAA-2196 (O26)	4	4	4	3	4	4	4	4	4	4	4	4	2	4	3	1	4	4	4	2	4	4	4	4	4	4	2	3	4	4	4	4	4	4	3	4	3	4	4	4	4	1	3	4	4	4	3	4	4
BAA-2192 (O145)	2	2	2	1	2	2	2	2	2	2	2	2	2	2	2	1	2	2	2	2	2	2	2	2	2	2	1	2	2	2	2	2	2	2	2	2	2	2	2	2	2	1	2	2	2	2	2	2	2
BAA-2219 (O121)	5	3	6	4	5	5	5	5	5	5	4	5	2	5	4	1	3	5	6	3	3	5	5	5	3	5	3	3	4	5	5	5	6	5	4	5	3	5	6	5	5	2	4	5	5		4	5	5
BAA-2215 (O103)	4	4	5	3	4	4	4	4	4	4	4	4	2	4	3	1	4	4	5	2	4	4	4	4	4	4	2	4	4	4	4	4	5	4	3	4	3	4	5	4	4	1	3	4	4	4	3	4	4
[truncated: 4,007 more columns]
