# Supplementary material for: Pathogenomes and virulence profiles of representative big six non-O157 serogroup Shiga toxin-producing Escherichia coli
Source: Front Microbiol. 2024 Mar 18;15:1364026. doi: 10.3389/fmicb.2024.1364026 (PMC10982417; doi:10.3389/fmicb.2024.1364026)
Supplement: Supplementary file 6 [file Table_6.XLSX]

## Sheet: ST-6-1 Chromosome_virulence
BAA-2196 (O26:H11)
Total: 115 virulence genes have been identified
Gene	Start	End	Strand	Covergae	%coverage	%identity	Database	Accession	Product
cesAB	427941	428262	+	3-324/324	99.38	94.72	vfdb	NP_290286	(cesAB) chaperone for EspA and EspB [LEE encoded T3SS (SS020)] [Escherichia coli O157:H7 str. EDL933]
cesD	434113	434568	-	1-456/456	100	94.08	vfdb	NP_290276	(cesD) chaperone for EspB and EspD [TTSS (VF0191)] [Escherichia coli O157:H7 str. EDL933]
cesD2	456400	456806	+	1-407/408	99.75	96.56	vfdb	NP_290253	(cesD2) chaperone for EspD [LEE encoded T3SS (SS020)] [Escherichia coli O157:H7 str. EDL933]
cesF	444241	444596	-	1-356/384	92.71	84.55	vfdb	NP_290263	(cesF) CesF chaperone for EspF [TTSS (VF0191)] [Escherichia coli O157:H7 str. EDL933]
cesL	438102	438455	+	1-354/354	100	92.37	vfdb	NP_290270	(cesL) chaperone for SepL [LEE encoded T3SS (SS020)] [Escherichia coli O157:H7 str. EDL933]
cesT	447654	448124	+	1-471/471	100	95.12	vfdb	NP_290260	(cesT) multieffector chaperone [LEE encoded T3SS (SS020)] [Escherichia coli O157:H7 str. EDL933]
cif	1714269	1715116	+	1-849/849	99.88	99.88	vfdb	AAN07916	(cif) Type III secretion system effector Cif cyclomodulin [Cif (VF0205)] [Escherichia coli O26 str. C/15333]
csgB	2448157	2448612	+	1-456/456	99.78	83.81	vfdb	NP_460114	(csgB) minor curlin subunit precursor curli nucleator protein CsgB [Agf (VF0103)] [Salmonella enterica subsp. enterica serovar Typhimurium str. LT2]
csgD	2446753	2447403	-	1-651/651	100	81.11	vfdb	NP_460113	(csgD) DNA-binding transcriptional regulator CsgD [curli fibers/thin aggregative fimbriae (AGF) (AI094)] [Salmonella enterica subsp. enterica serovar Typhimurium str. LT2]
csgF	2445918	2446334	-	1-417/417	99.04	81.23	vfdb	NP_460111	(csgF) curli production assembly/transport protein CsgF [Agf (VF0103)] [Salmonella enterica subsp. enterica serovar Typhimurium str. LT2]
csgG	2445058	2445891	-	1-834/834	100	83.09	vfdb	NP_460110	(csgG) curli production assembly/transport protein CsgG [Agf (VF0103)] [Salmonella enterica subsp. enterica serovar Typhimurium str. LT2]
eae	448185	450845	+	1-2661/2820	94.01	85.44	vfdb	AAC38392	(eae) intimin [Intimin (VF0177)] [Escherichia coli O127:H6 str. E2348/69]
east1	2660870	2660966	-	21-117/117	82.91	97.94	vfdb	AHY03744	(east1) EAST1 [EAST1 (VF0188)] [Escherichia coli ONT:HND str. A16]
efa1	459123	468794	-	1-9672/9672	100	98.66	vfdb	AAD49229	(efa1) EHEC factor for adherence [Efa-1/LifA (VF0204)] [Escherichia coli O111:H- str. E45035]
entA	1492452	1493198	+	1-747/747	100	95.85	vfdb	NP_752614	(entA) 23-dihydro-23-dihydroxybenzoate dehydrogenase [Enterobactin (VF0228)] [Escherichia coli CFT073]
entB	1491595	1492452	+	1-858/858	100	97.44	vfdb	NP_752613	(entB) isochorismatase [Enterobactin (VF0228)] [Escherichia coli CFT073]
entC	1488774	1489961	+	1-1188/1188	100	97.56	vfdb	NP_752611	(entC) isochorismate synthase 1 [Enterobactin (VF0228)] [Escherichia coli CFT073]
entD	1473367	1474137	-	1-771/771	100	94.03	vfdb	NP_752599	(entD) phosphopantetheinyl transferase component of enterobactin synthase multienzyme complex [Enterobactin (VF0228)] [Escherichia coli CFT073]
entE	1489971	1491581	+	1-1611/1611	100	96.03	vfdb	NP_752612	(entE) 23-dihydroxybenzoate-AMP ligase component of enterobactin synthase multienzyme complex [Enterobactin (VF0228)] [Escherichia coli CFT073]
entF	1478064	1481893	+	1-3830/3882	98.66	95.46	vfdb	NP_752604	(entF) enterobactin synthase multienzyme complex component ATP-dependent [Enterobactin (VF0228)] [Escherichia coli CFT073]
entS	1486207	1487457	+	1-1251/1251	100	95.6	vfdb	NP_752609	(entS) enterobactin exporter iron-regulated [enterobactin (IA019)] [Escherichia coli CFT073]
escC	434582	436120	-	1-1539/1539	100	91.55	vfdb	NP_290275	(escC) Type III secretion system secretin EscC [TTSS (VF0191)] [Escherichia coli O157:H7 str. EDL933]
escD	451219	452439	-	1-1221/1221	100	95.33	vfdb	NP_290258	(escD) Type III secretion system outer MS ring protein EscD [TTSS (VF0191)] [Escherichia coli O157:H7 str. EDL933]
escE	427717	427935	+	1-219/219	100	94.52	vfdb	NP_290287	(escE) chaperone for EscF [LEE encoded T3SS (SS020)] [Escherichia coli O157:H7 str. EDL933]
escF	456844	457065	+	1-222/222	100	96.85	vfdb	NP_290252	(escF) Type III secretion system needle filament protein EscF [TTSS (VF0191)] [Escherichia coli O157:H7 str. EDL933]
escG	457071	457334	+	1-264/279	94.62	90.91	vfdb	NP_290251	(escG) chaperone for EscF [LEE encoded T3SS (SS020)] [Escherichia coli O157:H7 str. EDL933]
escI	437155	437583	-	1-429/429	100	89.98	vfdb	NP_290272	(escI) Type III secretion system inner rod component EscI [LEE encoded T3SS (SS020)] [Escherichia coli O157:H7 str. EDL933]
escJ	436581	437153	-	1-573/573	100	91.1	vfdb	NP_290273	(escJ) Type III secretion system inner MS ring protein EscJ [TTSS (VF0191)] [Escherichia coli O157:H7 str. EDL933]
escL	428884	429498	+	1-615/615	100	92.85	vfdb	NP_290284	(escL) negative regulator EscL stator protein [LEE encoded T3SS (SS020)] [Escherichia coli O157:H7 str. EDL933]
escN	440463	441803	+	1-1341/1341	100	93.29	vfdb	NP_290268	(escN) ATPase EscN [TTSS (VF0191)] [Escherichia coli O157:H7 str. EDL933]
escO	441806	442183	+	1-378/378	100	96.3	vfdb	NP_290267	(escO) positive regulator EscO [LEE encoded T3SS (SS020)] [Escherichia coli O157:H7 str. EDL933]
escP	442317	442592	+	1-276/276	100	84.78	vfdb	NP_290266	(escP) Type III secretion system needle length regulator EscP [LEE encoded T3SS (SS020)] [Escherichia coli O157:H7 str. EDL933]
escR	429503	430156	+	1-654/654	100	97.4	vfdb	NP_290283	(escR) Type III secretion systemminor export apparatus protein EscR [TTSS (VF0191)] [Escherichia coli O157:H7 str. EDL933]
escS	430156	430425	+	1-270/270	100	96.67	vfdb	NP_290282	(escS) Type III secretion systemminor export apparatus protein EscS [TTSS (VF0191)] [Escherichia coli O157:H7 str. EDL933]
escT	430425	431201	+	1-777/777	100	94.85	vfdb	NP_290281	(escT) Type III secretion system minor export apparatus protein EscT [TTSS (VF0191)] [Escherichia coli O157:H7 str. EDL933]
escU	431194	432231	+	1-1038/1038	100	95.95	vfdb	NP_290280	(escU) Type III secretion system export apparatus switch protein EscU [TTSS (VF0191)] [Escherichia coli O157:H7 str. EDL933]
escV	438452	440479	+	1-2028/2028	100	95.17	vfdb	NP_290269	(escV) Type III secretion system major export apparatus protein [TTSS (VF0191)] [Escherichia coli O157:H7 str. EDL933]
espA	453695	454273	+	1-579/579	100	87.56	vfdb	NP_290256	(espA) Type III secretion system translocator protein EspA [EspA (VF0198)] [Escherichia coli O157:H7 str. EDL933]
espD	454286	455428	+	1-1143/1143	100	89.24	vfdb	AAC38395	(espD) EspD [EspD (VF0180)] [Escherichia coli O127:H6 str. E2348/69]
espF	457565	458179	+	1-615/747	82.33	83.25	vfdb	NP_290250	(espF) Type III secretion system effector EspF [EspF (VF0196)] [Escherichia coli O157:H7 str. EDL933]
espG	424978	426174	-	1-1197/1197	100	90.14	vfdb	NP_290289	(espG) Type III secretion system effector EspG GTPase activating protein [EspG (VF0201)] [Escherichia coli O157:H7 str. EDL933]
espH	443512	443975	+	4-467/507	91.52	83.41	vfdb	NP_290264	(espH) Type III secretion system effector EspH RhoGEF Inhibitor [EspH (VF0197)] [Escherichia coli O157:H7 str. EDL933]
espK	2576428	2577789	-	1-1362/1362	100	95.81	vfdb	NP_287316	(espK) Type III secretion system effector EspK [LEE encoded T3SS (SS020)] [Escherichia coli O157:H7 str. EDL933]
espK	4525161	4526522	+	1-1362/1362	100	92.14	vfdb	NP_287316	(espK) Type III secretion system effector EspK [LEE encoded T3SS (SS020)] [Escherichia coli O157:H7 str. EDL933]
espL1	3274120	3276019	+	1-1899/1899	100	96.11	vfdb	NP_288154	(espL1) Type III secretion system effector espL1 [LEE encoded T3SS (SS020)] [Escherichia coli O157:H7 str. EDL933]
espL2	472992	474641	-	1-1650/1650	100	99.82	vfdb	NP_289551	(espL2) Type III secretion system effector espL2 [LEE encoded T3SS (SS020)] [Escherichia coli O157:H7 str. EDL933]
espM1	2663438	2664028	+	1-591/591	100	100	vfdb	NP_287949	(espM1) Type III secretion system effector EspM1 Rho guanine exchange factor [LEE encoded T3SS (SS020)] [Escherichia coli O157:H7 str. EDL933]
espM2	2089243	2089833	+	1-591/591	100	96.78	vfdb	NP_289175	(espM2) Type III secretion system effector EspM2 Rho guanine exchange factor [LEE encoded T3SS (SS020)] [Escherichia coli O157:H7 str. EDL933]
espN	4526899	4529712	-	1-2814/2814	100	99.89	vfdb	NP_287312	(espN) Type III secretion system effector EspN [LEE encoded T3SS (SS020)] [Escherichia coli O157:H7 str. EDL933]
espR1	2921499	2922554	-	198-1253/1260	83.81	94.13	vfdb	NP_287686	(espR1) Type III secretion system effector espR1 [LEE encoded T3SS (SS020)] [Escherichia coli O157:H7 str. EDL933]
espW	2087276	2088334	-	1-1059/1059	100	98.49	vfdb	NP_289177	(espW) Type III secretion system effector EspW [LEE encoded T3SS (SS020)] [Escherichia coli O157:H7 str. EDL933]
espX1	809092	810513	-	1-1422/1422	100	94.37	vfdb	NP_285716	(espX1) Type III secretion system effector EspX1 [LEE encoded T3SS (SS020)] [Escherichia coli O157:H7 str. EDL933]
espX4	318199	319779	+	1-1581/1581	99.94	93.05	vfdb	NP_290672	(espX4) Type III secretion system effector EspX4 [LEE encoded T3SS (SS020)] [Escherichia coli O157:H7 str. EDL933]
espX5	349299	350591	-	1-1293/1293	100	95.51	vfdb	NP_290699	(espX5) Type III secretion system effector EspX5 [LEE encoded T3SS (SS020)] [Escherichia coli O157:H7 str. EDL933]
espX7/nleL	4530892	4532841	-	1-1950/1950	100	99.85	vfdb	NP_287310	(espX7/nleL) Type III secretion system effector NleL putative E3 ubiquitin ligase [LEE encoded T3SS (SS020)] [Escherichia coli O157:H7 str. EDL933]
etgA	432228	432686	-	1-459/459	100	94.34	vfdb	NP_290279	(etgA) T3SS-associated peptidoglycan lytic enzyme [LEE encoded T3SS (SS020)] [Escherichia coli O157:H7 str. EDL933]
fdeC	1128852	1133077	+	1-4229/4251	99.41	90.99	vfdb	YP_002390132	(fdeC) adhesin FdeC [FdeC (VF0506)] [Escherichia coli O45:K1:H7 str. S88]
fepA	1474162	1476402	-	1-2241/2241	100	96.61	vfdb	NP_752600	(fepA) ferrienterobactin outer membrane transporter [Enterobactin (VF0228)] [Escherichia coli CFT073]
fepB	1487461	1488417	-	1-957/957	100	97.28	vfdb	NP_752610	(fepB) ferrienterobactin ABC transporter periplasmic binding protein [Enterobactin (VF0228)] [Escherichia coli CFT073]
fepC	1483291	1484106	-	1-816/816	100	97.18	vfdb	NP_752606	(fepC) ferrienterobactin ABC transporter ATPase [Enterobactin (VF0228)] [Escherichia coli CFT073]
fepD	1485092	1486108	-	1-1017/1017	100	96.36	vfdb	NP_752608	(fepD) ferrienterobactin ABC transporter permease [Enterobactin (VF0228)] [Escherichia coli CFT073]
fepG	1484103	1485095	-	1-993/993	100	94.76	vfdb	NP_752607	(fepG) iron-enterobactin ABC transporter permease [Enterobactin (VF0228)] [Escherichia coli CFT073]
fes	1476645	1477846	+	1-1203/1203	99.92	96.67	vfdb	NP_752602	(fes) enterobactin/ferric enterobactin esterase [enterobactin (IA019)] [Escherichia coli CFT073]
fimA	681319	681924	+	1-606/606	100	90.1	vfdb	NP_757241	(fimA) Type-1 fimbrial protein A chain precursor [Type 1 fimbriae (VF0221)] [Escherichia coli CFT073]
fimB	679219	679821	+	1-603/603	100	97.84	vfdb	NP_757239	(fimB) Type 1 fimbriae Regulatory protein fimB [Type 1 fimbriae (VF0221)] [Escherichia coli CFT073]
fimC	682565	683290	+	1-726/726	100	98.35	vfdb	NP_757243	(fimC) Chaperone protein fimC precursor [Type 1 fimbriae (VF0221)] [Escherichia coli CFT073]
fimD	683357	685993	+	1-2637/2637	100	98.56	vfdb	NP_757244	(fimD) Outer membrane usher protein fimD precursor [Type 1 fimbriae (VF0221)] [Escherichia coli CFT073]
fimE	680299	680895	+	1-597/597	100	99	vfdb	NP_757240	(fimE) Type 1 fimbriae Regulatory protein fimE [Type 1 fimbriae (VF0221)] [Escherichia coli CFT073]
fimF	686000	686533	+	1-534/534	100	97.38	vfdb	NP_757245	(fimF) FimF protein precursor [Type 1 fimbriae (VF0221)] [Escherichia coli CFT073]
fimG	686546	687049	+	1-504/504	100	98.21	vfdb	NP_757247	(fimG) FimG protein precursor [Type 1 fimbriae (VF0221)] [Escherichia coli CFT073]
fimH	687060	687971	+	1-912/912	100	97.15	vfdb	NP_757248	(fimH) FimH protein precursor [Type 1 fimbriae (VF0221)] [Escherichia coli CFT073]
fimI	681989	682528	+	1-540/540	100	98.89	vfdb	NP_757242	(fimI) Fimbrin-like protein fimI precursor [Type 1 fimbriae (VF0221)] [Escherichia coli CFT073]
fyuA	3598305	3600326	+	1-2022/2022	100	99.7	vfdb	NP_405467	(fyuA) pesticin/yersiniabactin receptor protein [Yersiniabactin (VF0136)] [Yersinia pestis CO92]
irp1	3585226	3594708	+	1-9492/9492	99.91	99.55	vfdb	NP_405471	(irp1) yersiniabactin biosynthetic protein Irp1 [Yersiniabactin (VF0136)] [Yersinia pestis CO92]
irp2	3579031	3585138	+	1-6108/6108	100	99.69	vfdb	NP_405472	(irp2) yersiniabactin biosynthetic protein Irp2 [Yersiniabactin (VF0136)] [Yersinia pestis CO92]
iucA	2418164	2419951	+	1-1788/1788	100	99.89	vfdb	NP_755502	(iucA) aerobactin siderophore biosynthesis protein IucD [Aerobactin (VF0229)] [Escherichia coli CFT073]
iucB	2419952	2420899	+	1-948/948	100	99.89	vfdb	NP_755501	(iucB) aerobactin siderophore biosynthesis protein IucB [Aerobactin (VF0229)] [Escherichia coli CFT073]
iucC	2420899	2422641	+	1-1743/1743	100	100	vfdb	NP_755500	(iucC) aerobactin siderophore biosynthesis protein IucC [Aerobactin (VF0229)] [Escherichia coli CFT073]
iucD	2422638	2423975	+	1-1338/1338	100	100	vfdb	NP_755499	(iucD) L-lysine 6-monooxygenase IucD [Aerobactin (VF0229)] [Escherichia coli CFT073]
iutA	2423897	2426176	+	1-2280/2280	100	99.74	vfdb	NP_755498	(iutA) ferric aerobactin receptor precusor IutA [Aerobactin (VF0229)] [Escherichia coli CFT073]
map	444847	445458	+	1-612/612	100	83.82	vfdb	NP_290262	(map) Type III secretion system effector Map Rho guanine exchange factor [Map (VF0195)] [Escherichia coli O157:H7 str. EDL933]
nleA/espI	2655755	2657079	-	1-1326/1326	99.92	99.77	vfdb	NP_287961	(nleA/espI) Type III secretion system effector NleA [NleA/EspI (VF0338)] [Escherichia coli O157:H7 str. EDL933]
nleA/espI	3952214	3953536	+	1-1326/1326	99.77	90.95	vfdb	NP_287961	(nleA/espI) Type III secretion system effector NleA [NleA/EspI (VF0338)] [Escherichia coli O157:H7 str. EDL933]
nleB1	471395	472384	-	1-990/990	100	99.7	vfdb	NP_289553	(nleB1) Type III secretion system effector nleB1 [LEE encoded T3SS (SS020)] [Escherichia coli O157:H7 str. EDL933]
nleC	2814331	2815318	+	1-988/993	99.5	94.23	vfdb	NP_286533	(nleC) Type III secretion system effector NleC zinc metalloprotease [NleC (VF0340)] [Escherichia coli O157:H7 str. EDL933]
nleD	3023920	3024618	-	1-699/699	100	97	vfdb	YP_003498587	(nleD) Type III secretion system effector NleD [NleD (VF0342)] [Escherichia coli O55:H7 str. CB9615]
nleE	470672	471346	-	1-675/675	100	99.85	vfdb	NP_289554	(nleE) Type III secretion system effector NleE [LEE encoded T3SS (SS020)] [Escherichia coli O157:H7 str. EDL933]
nleF	2659881	2660450	+	1-570/570	100	100	vfdb	NP_287958	(nleF) Type III secretion system effector NleF caspase inhibitor [LEE encoded T3SS (SS020)] [Escherichia coli O157:H7 str. EDL933]
nleG7'	3021219	3021865	+	1-648/648	99.85	99.54	vfdb	NP_287535	(nleG7') Type III secretion system effector NleG7 E3 Ubiquitin Ligase [LEE encoded T3SS (SS020)] [Escherichia coli O157:H7 str. EDL933]
nleG7'	3390470	3391116	+	1-648/648	99.85	99.38	vfdb	NP_287535	(nleG7') Type III secretion system effector NleG7 E3 Ubiquitin Ligase [LEE encoded T3SS (SS020)] [Escherichia coli O157:H7 str. EDL933]
nleH1	1713164	1714045	+	1-882/882	100	93.42	vfdb	NP_286534	(nleH1) Type III secretion system effector NleH1 [LEE encoded T3SS (SS020)] [Escherichia coli O157:H7 str. EDL933]
nleH2	2658904	2659815	+	1-912/912	100	100	vfdb	NP_287959	(nleH2) Type III secretion system effector NleH2 [LEE encoded T3SS (SS020)] [Escherichia coli O157:H7 str. EDL933]
ompA	1935530	1936570	-	1-1041/1041	100	98.08	vfdb	AAF37887	(ompA) outer membrane protein A [OmpA (VF0236)] [Escherichia coli O18:K1:H7 str. RS218]
paa	2215549	2216307	+	1-759/759	100	99.87	vfdb	NP_287515	(paa) outer membrane adhesin Paa [Paa (VF0194)] [Escherichia coli O157:H7 str. EDL933]
sepD	436120	436575	-	1-456/456	100	89.47	vfdb	NP_290274	(sepD) Type III secretion system secretion switch protein SepD [LEE encoded T3SS (SS020)] [Escherichia coli O157:H7 str. EDL933]
sepL	452582	453637	+	1-1056/1056	100	92.14	vfdb	NP_290257	(sepL) Type III secretion system secretion gatekeeper SepL [TTSS (VF0191)] [Escherichia coli O157:H7 str. EDL933]
sepQ/escQ	442555	443472	+	1-918/918	100	88.78	vfdb	NP_290265	(sepQ/escQ) Type III secetion system C ring protein EscQ [TTSS (VF0191)] [Escherichia coli O157:H7 str. EDL933]
stx1B	2621187	2621456	+	1-270/270	100	100	vfdb	NP_288672	(stx1B) shiga-like toxin 1 subunit B encoded within prophage CP-933V [Stx (VF0206)] [Escherichia coli O157:H7 str. EDL933]
stx2A	2288954	2289913	+	1-960/960	100	99.9	vfdb	NP_286976	(stx2A) shiga-like toxin II A subunit encoded by bacteriophage BP-933W [Stx (VF0206)] [Escherichia coli O157:H7 str. EDL933]
stx2B	2289925	2290194	+	1-270/270	100	100	vfdb	NP_286977	(stx2B) shiga-like toxin II B subunit encoded by bacteriophage BP-933W [Stx (VF0206)] [Escherichia coli O157:H7 str. EDL933]
stxA	2620230	2621177	+	1-948/948	100	99.68	vfdb	YP_403025	(stxA) Shiga toxin subunit A; RNA-N-glycosidase; catalytic subunit [Shiga toxin (VF0117)] [Shigella dysenteriae Sd197]
yagV/ecpE	1118995	1119748	-	1-754/756	99.74	96.68	vfdb	NP_286006	(yagV/ecpE) E. coli common pilus chaperone EcpE [ECP (VF0404)] [Escherichia coli O157:H7 str. EDL933]
yagW/ecpD	1119672	1121315	-	1-1644/1644	100	98.66	vfdb	NP_286007	(yagW/ecpD) polymerized tip adhesin of ECP fibers [ECP (VF0404)] [Escherichia coli O157:H7 str. EDL933]
yagX/ecpC	1121305	1123830	-	1-2526/2526	100	98.69	vfdb	NP_286008	(yagX/ecpC) E. coli common pilus usher EcpC [ECP (VF0404)] [Escherichia coli O157:H7 str. EDL933]
yagY/ecpB	1123856	1124524	-	1-669/669	100	98.36	vfdb	NP_286009	(yagY/ecpB) E. coli common pilus chaperone EcpB [ECP (VF0404)] [Escherichia coli O157:H7 str. EDL933]
yagZ/ecpA	1124582	1125169	-	1-588/588	100	99.49	vfdb	NP_286010	(yagZ/ecpA) E. coli common pilus structural subunit EcpA [ECP (VF0404)] [Escherichia coli O157:H7 str. EDL933]
ybtA	3577881	3578840	+	1-960/960	100	99.48	vfdb	NP_405473	(ybtA) transcriptional regulator YbtA [Yersiniabactin (VF0136)] [Yersinia pestis CO92]
ybtE	3596609	3598174	+	1-1578/1578	99.24	98.92	vfdb	NP_405468	(ybtE) yersiniabactin siderophore biosynthetic protein [Yersiniabactin (VF0136)] [Yersinia pestis CO92]
ybtP	3575912	3577714	-	1-1803/1803	100	99.56	vfdb	NP_405474	(ybtP) lipoprotein inner membrane ABC-transporter [Yersiniabactin (VF0136)] [Yersinia pestis CO92]
ybtQ	3574123	3575925	-	1-1803/1803	100	99.61	vfdb	NP_405475	(ybtQ) inner membrane ABC-transporter YbtQ [Yersiniabactin (VF0136)] [Yersinia pestis CO92]
ybtS	3571518	3572822	-	1-1305/1305	100	99.69	vfdb	NP_405477	(ybtS) salicylate synthase Irp9 [Yersiniabactin (VF0136)] [Yersinia pestis CO92]
ybtT	3595802	3596605	+	1-804/804	100	99.63	vfdb	NP_405469	(ybtT) yersiniabactin biosynthetic protein YbtT [Yersiniabactin (VF0136)] [Yersinia pestis CO92]
ybtU	3594705	3595805	+	1-1101/1101	100	99	vfdb	NP_405470	(ybtU) yersiniabactin biosynthetic protein YbtU [Yersiniabactin (VF0136)] [Yersinia pestis CO92]
ybtX	3572850	3574130	-	1-1281/1281	100	99.38	vfdb	NP_405476	(ybtX) putative signal transducer [Yersiniabactin (VF0136)] [Yersinia pestis CO92]
ykgK/ecpR	1125243	1125833	-	1-591/591	100	97.63	vfdb	NP_286011	(ykgK/ecpR) regulator protein EcpR [ECP (VF0404)] [Escherichia coli O157:H7 str. EDL933]
BAA-2215 (O103:H11)
Total: 111 virulence genes have been identified
Gene	Start	End	Strand	Covergae	%coverage	%identity	Database	Accession	Product
cesAB	4957482	4957803	-	3-324/324	99.38	94.72	vfdb	NP_290286	(cesAB) chaperone for EspA and EspB [LEE encoded T3SS (SS020)] [Escherichia coli O157:H7 str. EDL933]
cesD	4951180	4951635	+	1-456/456	100	94.08	vfdb	NP_290276	(cesD) chaperone for EspB and EspD [TTSS (VF0191)] [Escherichia coli O157:H7 str. EDL933]
cesD2	4928914	4929320	-	1-407/408	99.75	96.56	vfdb	NP_290253	(cesD2) chaperone for EspD [LEE encoded T3SS (SS020)] [Escherichia coli O157:H7 str. EDL933]
cesF	4941126	4941481	+	1-356/384	92.71	84.27	vfdb	NP_290263	(cesF) CesF chaperone for EspF [TTSS (VF0191)] [Escherichia coli O157:H7 str. EDL933]
cesL	4947267	4947646	-	1-354/354	100	83.95	vfdb	NP_290270	(cesL) chaperone for SepL [LEE encoded T3SS (SS020)] [Escherichia coli O157:H7 str. EDL933]
cesT	4937596	4938066	-	1-471/471	100	94.9	vfdb	NP_290260	(cesT) multieffector chaperone [LEE encoded T3SS (SS020)] [Escherichia coli O157:H7 str. EDL933]
cif	3660327	3661174	-	1-849/849	99.88	99.88	vfdb	AAN07916	(cif) Type III secretion system effector Cif cyclomodulin [Cif (VF0205)] [Escherichia coli O26 str. C/15333]
csgB	3215219	3215674	-	1-456/456	99.78	83.81	vfdb	NP_460114	(csgB) minor curlin subunit precursor curli nucleator protein CsgB [Agf (VF0103)] [Salmonella enterica subsp. enterica serovar Typhimurium str. LT2]
csgD	3216428	3217078	+	1-651/651	100	81.11	vfdb	NP_460113	(csgD) DNA-binding transcriptional regulator CsgD [curli fibers/thin aggregative fimbriae (AGF) (AI094)] [Salmonella enterica subsp. enterica serovar Typhimurium str. LT2]
csgF	3217497	3217913	+	1-417/417	99.04	81.23	vfdb	NP_460111	(csgF) curli production assembly/transport protein CsgF [Agf (VF0103)] [Salmonella enterica subsp. enterica serovar Typhimurium str. LT2]
csgG	3217940	3218773	+	1-834/834	100	83.09	vfdb	NP_460110	(csgG) curli production assembly/transport protein CsgG [Agf (VF0103)] [Salmonella enterica subsp. enterica serovar Typhimurium str. LT2]
eae	4934875	4937535	-	1-2661/2820	94.01	85.44	vfdb	AAC38392	(eae) intimin [Intimin (VF0177)] [Escherichia coli O127:H6 str. E2348/69]
east1	2879120	2879216	+	21-117/117	82.91	97.94	vfdb	AHY03744	(east1) EAST1 [EAST1 (VF0188)] [Escherichia coli ONT:HND str. A16]
efa1	4916930	4926597	+	1-9672/9672	99.96	98.6	vfdb	AAD49229	(efa1) EHEC factor for adherence [Efa-1/LifA (VF0204)] [Escherichia coli O111:H- str. E45035]
entA	3883855	3884601	-	1-747/747	100	95.85	vfdb	NP_752614	(entA) 23-dihydro-23-dihydroxybenzoate dehydrogenase [Enterobactin (VF0228)] [Escherichia coli CFT073]
entB	3884601	3885458	-	1-858/858	100	97.44	vfdb	NP_752613	(entB) isochorismatase [Enterobactin (VF0228)] [Escherichia coli CFT073]
entC	3887092	3888279	-	1-1188/1188	100	97.56	vfdb	NP_752611	(entC) isochorismate synthase 1 [Enterobactin (VF0228)] [Escherichia coli CFT073]
entD	3902916	3903686	+	1-771/771	100	94.03	vfdb	NP_752599	(entD) phosphopantetheinyl transferase component of enterobactin synthase multienzyme complex [Enterobactin (VF0228)] [Escherichia coli CFT073]
entE	3885472	3887082	-	1-1611/1611	100	96.03	vfdb	NP_752612	(entE) 23-dihydroxybenzoate-AMP ligase component of enterobactin synthase multienzyme complex [Enterobactin (VF0228)] [Escherichia coli CFT073]
entF	3895160	3898989	-	1-3830/3882	98.66	95.46	vfdb	NP_752604	(entF) enterobactin synthase multienzyme complex component ATP-dependent [Enterobactin (VF0228)] [Escherichia coli CFT073]
entS	3889596	3890846	-	1-1251/1251	100	95.6	vfdb	NP_752609	(entS) enterobactin exporter iron-regulated [enterobactin (IA019)] [Escherichia coli CFT073]
escC	4949628	4951166	+	1-1539/1539	100	91.55	vfdb	NP_290275	(escC) Type III secretion system secretin EscC [TTSS (VF0191)] [Escherichia coli O157:H7 str. EDL933]
escD	4933281	4934501	+	1-1221/1221	100	95.25	vfdb	NP_290258	(escD) Type III secretion system outer MS ring protein EscD [TTSS (VF0191)] [Escherichia coli O157:H7 str. EDL933]
escE	4957809	4958027	-	1-219/219	100	94.52	vfdb	NP_290287	(escE) chaperone for EscF [LEE encoded T3SS (SS020)] [Escherichia coli O157:H7 str. EDL933]
escF	4928655	4928876	-	1-222/222	100	96.85	vfdb	NP_290252	(escF) Type III secretion system needle filament protein EscF [TTSS (VF0191)] [Escherichia coli O157:H7 str. EDL933]
escG	4928386	4928649	-	1-264/279	94.62	90.91	vfdb	NP_290251	(escG) chaperone for EscF [LEE encoded T3SS (SS020)] [Escherichia coli O157:H7 str. EDL933]
escI	4948165	4948593	+	1-429/429	100	90.21	vfdb	NP_290272	(escI) Type III secretion system inner rod component EscI [LEE encoded T3SS (SS020)] [Escherichia coli O157:H7 str. EDL933]
escJ	4948595	4949167	+	1-573/573	100	91.27	vfdb	NP_290273	(escJ) Type III secretion system inner MS ring protein EscJ [TTSS (VF0191)] [Escherichia coli O157:H7 str. EDL933]
escL	4956250	4956861	-	1-615/615	99.51	92.36	vfdb	NP_290284	(escL) negative regulator EscL stator protein [LEE encoded T3SS (SS020)] [Escherichia coli O157:H7 str. EDL933]
escN	4943919	4945259	-	1-1341/1341	100	93.29	vfdb	NP_290268	(escN) ATPase EscN [TTSS (VF0191)] [Escherichia coli O157:H7 str. EDL933]
escO	4943539	4943916	-	1-378/378	100	96.3	vfdb	NP_290267	(escO) positive regulator EscO [LEE encoded T3SS (SS020)] [Escherichia coli O157:H7 str. EDL933]
escP	4943130	4943405	-	1-276/276	100	84.78	vfdb	NP_290266	(escP) Type III secretion system needle length regulator EscP [LEE encoded T3SS (SS020)] [Escherichia coli O157:H7 str. EDL933]
escR	4955592	4956245	-	1-654/654	100	97.4	vfdb	NP_290283	(escR) Type III secretion systemminor export apparatus protein EscR [TTSS (VF0191)] [Escherichia coli O157:H7 str. EDL933]
escS	4955323	4955592	-	1-270/270	100	96.67	vfdb	NP_290282	(escS) Type III secretion systemminor export apparatus protein EscS [TTSS (VF0191)] [Escherichia coli O157:H7 str. EDL933]
escT	4954547	4955323	-	1-777/777	100	94.85	vfdb	NP_290281	(escT) Type III secretion system minor export apparatus protein EscT [TTSS (VF0191)] [Escherichia coli O157:H7 str. EDL933]
escU	4953517	4954554	-	1-1038/1038	100	95.95	vfdb	NP_290280	(escU) Type III secretion system export apparatus switch protein EscU [TTSS (VF0191)] [Escherichia coli O157:H7 str. EDL933]
escV	4945243	4947270	-	1-2028/2028	100	95.12	vfdb	NP_290269	(escV) Type III secretion system major export apparatus protein [TTSS (VF0191)] [Escherichia coli O157:H7 str. EDL933]
espA	4931447	4932025	-	1-579/579	100	87.56	vfdb	NP_290256	(espA) Type III secretion system translocator protein EspA [EspA (VF0198)] [Escherichia coli O157:H7 str. EDL933]
espD	4930292	4931434	-	1-1143/1143	100	89.24	vfdb	AAC38395	(espD) EspD [EspD (VF0180)] [Escherichia coli O127:H6 str. E2348/69]
espF	4927541	4928155	-	1-615/747	82.33	83.25	vfdb	NP_290250	(espF) Type III secretion system effector EspF [EspF (VF0196)] [Escherichia coli O157:H7 str. EDL933]
espG	4959570	4960766	+	1-1197/1197	100	90.14	vfdb	NP_290289	(espG) Type III secretion system effector EspG GTPase activating protein [EspG (VF0201)] [Escherichia coli O157:H7 str. EDL933]
espH	4941747	4942210	-	4-467/507	91.52	83.41	vfdb	NP_290264	(espH) Type III secretion system effector EspH RhoGEF Inhibitor [EspH (VF0197)] [Escherichia coli O157:H7 str. EDL933]
espK	1224292	1225653	-	1-1362/1362	100	92.14	vfdb	NP_287316	(espK) Type III secretion system effector EspK [LEE encoded T3SS (SS020)] [Escherichia coli O157:H7 str. EDL933]
espK	3374947	3376308	+	1-1362/1362	100	95.81	vfdb	NP_287316	(espK) Type III secretion system effector EspK [LEE encoded T3SS (SS020)] [Escherichia coli O157:H7 str. EDL933]
espL1	2353354	2355253	-	1-1899/1899	100	96.11	vfdb	NP_288154	(espL1) Type III secretion system effector espL1 [LEE encoded T3SS (SS020)] [Escherichia coli O157:H7 str. EDL933]
espL2	4911083	4912732	+	1-1650/1650	100	99.76	vfdb	NP_289551	(espL2) Type III secretion system effector espL2 [LEE encoded T3SS (SS020)] [Escherichia coli O157:H7 str. EDL933]
espM1	2876058	2876648	-	1-591/591	100	100	vfdb	NP_287949	(espM1) Type III secretion system effector EspM1 Rho guanine exchange factor [LEE encoded T3SS (SS020)] [Escherichia coli O157:H7 str. EDL933]
espM2	3064161	3064749	-	1-589/591	99.66	94.57	vfdb	NP_289175	(espM2) Type III secretion system effector EspM2 Rho guanine exchange factor [LEE encoded T3SS (SS020)] [Escherichia coli O157:H7 str. EDL933]
espN	1221106	1223915	+	1-2814/2814	99.79	99.57	vfdb	NP_287312	(espN) Type III secretion system effector EspN [LEE encoded T3SS (SS020)] [Escherichia coli O157:H7 str. EDL933]
espR1	2654776	2655831	+	198-1253/1260	83.81	94.13	vfdb	NP_287686	(espR1) Type III secretion system effector espR1 [LEE encoded T3SS (SS020)] [Escherichia coli O157:H7 str. EDL933]
espW	3065657	3066715	+	1-1059/1059	100	98.49	vfdb	NP_289177	(espW) Type III secretion system effector EspW [LEE encoded T3SS (SS020)] [Escherichia coli O157:H7 str. EDL933]
espX1	4575550	4576971	+	1-1422/1422	100	94.37	vfdb	NP_285716	(espX1) Type III secretion system effector EspX1 [LEE encoded T3SS (SS020)] [Escherichia coli O157:H7 str. EDL933]
espX4	5117462	5119042	-	1-1581/1581	99.94	93.05	vfdb	NP_290672	(espX4) Type III secretion system effector EspX4 [LEE encoded T3SS (SS020)] [Escherichia coli O157:H7 str. EDL933]
espX7/nleL	1217978	1219927	+	1-1950/1950	100	99.85	vfdb	NP_287310	(espX7/nleL) Type III secretion system effector NleL putative E3 ubiquitin ligase [LEE encoded T3SS (SS020)] [Escherichia coli O157:H7 str. EDL933]
etgA	4953062	4953520	+	1-459/459	100	94.12	vfdb	NP_290279	(etgA) T3SS-associated peptidoglycan lytic enzyme [LEE encoded T3SS (SS020)] [Escherichia coli O157:H7 str. EDL933]
fdeC	4242769	4246994	-	1-4229/4251	99.41	90.99	vfdb	YP_002390132	(fdeC) adhesin FdeC [FdeC (VF0506)] [Escherichia coli O45:K1:H7 str. S88]
fepA	3900651	3902891	+	1-2241/2241	100	96.61	vfdb	NP_752600	(fepA) ferrienterobactin outer membrane transporter [Enterobactin (VF0228)] [Escherichia coli CFT073]
fepB	3888636	3889592	+	1-957/957	100	97.28	vfdb	NP_752610	(fepB) ferrienterobactin ABC transporter periplasmic binding protein [Enterobactin (VF0228)] [Escherichia coli CFT073]
fepC	3892947	3893762	+	1-816/816	100	97.18	vfdb	NP_752606	(fepC) ferrienterobactin ABC transporter ATPase [Enterobactin (VF0228)] [Escherichia coli CFT073]
fepD	3890945	3891961	+	1-1017/1017	100	96.36	vfdb	NP_752608	(fepD) ferrienterobactin ABC transporter permease [Enterobactin (VF0228)] [Escherichia coli CFT073]
fepG	3891958	3892950	+	1-993/993	100	94.76	vfdb	NP_752607	(fepG) iron-enterobactin ABC transporter permease [Enterobactin (VF0228)] [Escherichia coli CFT073]
fes	3899207	3900408	-	1-1203/1203	99.92	96.67	vfdb	NP_752602	(fes) enterobactin/ferric enterobactin esterase [enterobactin (IA019)] [Escherichia coli CFT073]
fimA	4702497	4703102	-	1-606/606	100	90.1	vfdb	NP_757241	(fimA) Type-1 fimbrial protein A chain precursor [Type 1 fimbriae (VF0221)] [Escherichia coli CFT073]
fimB	4704600	4705202	-	1-603/603	100	97.84	vfdb	NP_757239	(fimB) Type 1 fimbriae Regulatory protein fimB [Type 1 fimbriae (VF0221)] [Escherichia coli CFT073]
fimC	4701131	4701856	-	1-726/726	100	98.35	vfdb	NP_757243	(fimC) Chaperone protein fimC precursor [Type 1 fimbriae (VF0221)] [Escherichia coli CFT073]
fimD	4698428	4701064	-	1-2637/2637	100	98.56	vfdb	NP_757244	(fimD) Outer membrane usher protein fimD precursor [Type 1 fimbriae (VF0221)] [Escherichia coli CFT073]
fimE	4703526	4704122	-	1-597/597	100	99	vfdb	NP_757240	(fimE) Type 1 fimbriae Regulatory protein fimE [Type 1 fimbriae (VF0221)] [Escherichia coli CFT073]
fimF	4697888	4698421	-	1-534/534	100	97.38	vfdb	NP_757245	(fimF) FimF protein precursor [Type 1 fimbriae (VF0221)] [Escherichia coli CFT073]
fimG	4697372	4697875	-	1-504/504	100	98.41	vfdb	NP_757247	(fimG) FimG protein precursor [Type 1 fimbriae (VF0221)] [Escherichia coli CFT073]
fimH	4696450	4697361	-	1-912/912	100	97.15	vfdb	NP_757248	(fimH) FimH protein precursor [Type 1 fimbriae (VF0221)] [Escherichia coli CFT073]
fimI	4701893	4702432	-	1-540/540	100	98.89	vfdb	NP_757242	(fimI) Fimbrin-like protein fimI precursor [Type 1 fimbriae (VF0221)] [Escherichia coli CFT073]
fyuA	2000892	2002913	-	1-2022/2022	100	99.7	vfdb	NP_405467	(fyuA) pesticin/yersiniabactin receptor protein [Yersiniabactin (VF0136)] [Yersinia pestis CO92]
irp1	2006510	2015992	-	1-9492/9492	99.91	99.55	vfdb	NP_405471	(irp1) yersiniabactin biosynthetic protein Irp1 [Yersiniabactin (VF0136)] [Yersinia pestis CO92]
irp2	2016080	2022187	-	1-6108/6108	100	99.69	vfdb	NP_405472	(irp2) yersiniabactin biosynthetic protein Irp2 [Yersiniabactin (VF0136)] [Yersinia pestis CO92]
iucA	3243879	3245666	-	1-1788/1788	100	99.89	vfdb	NP_755502	(iucA) aerobactin siderophore biosynthesis protein IucD [Aerobactin (VF0229)] [Escherichia coli CFT073]
iucB	3242931	3243878	-	1-948/948	100	99.89	vfdb	NP_755501	(iucB) aerobactin siderophore biosynthesis protein IucB [Aerobactin (VF0229)] [Escherichia coli CFT073]
iucC	3241189	3242931	-	1-1743/1743	100	100	vfdb	NP_755500	(iucC) aerobactin siderophore biosynthesis protein IucC [Aerobactin (VF0229)] [Escherichia coli CFT073]
iucD	3239855	3241192	-	1-1338/1338	100	100	vfdb	NP_755499	(iucD) L-lysine 6-monooxygenase IucD [Aerobactin (VF0229)] [Escherichia coli CFT073]
iutA	3237654	3239933	-	1-2280/2280	100	99.74	vfdb	NP_755498	(iutA) ferric aerobactin receptor precusor IutA [Aerobactin (VF0229)] [Escherichia coli CFT073]
map	4940264	4940875	-	1-612/612	100	83.66	vfdb	NP_290262	(map) Type III secretion system effector Map Rho guanine exchange factor [Map (VF0195)] [Escherichia coli O157:H7 str. EDL933]
nleA/espI	1698789	1700111	-	1-1326/1326	99.77	90.95	vfdb	NP_287961	(nleA/espI) Type III secretion system effector NleA [NleA/EspI (VF0338)] [Escherichia coli O157:H7 str. EDL933]
nleA/espI	2883034	2884356	+	1-1326/1326	99.7	99.4	vfdb	NP_287961	(nleA/espI) Type III secretion system effector NleA [NleA/EspI (VF0338)] [Escherichia coli O157:H7 str. EDL933]
nleB1	4913340	4914329	+	1-990/990	100	99.7	vfdb	NP_289553	(nleB1) Type III secretion system effector nleB1 [LEE encoded T3SS (SS020)] [Escherichia coli O157:H7 str. EDL933]
nleC	2554098	2555085	+	1-988/993	99.5	94.53	vfdb	NP_286533	(nleC) Type III secretion system effector NleC zinc metalloprotease [NleC (VF0340)] [Escherichia coli O157:H7 str. EDL933]
nleE	4914378	4915052	+	1-675/675	100	100	vfdb	NP_289554	(nleE) Type III secretion system effector NleE [LEE encoded T3SS (SS020)] [Escherichia coli O157:H7 str. EDL933]
nleF	2879636	2880168	-	38-570/570	93.51	99.81	vfdb	NP_287958	(nleF) Type III secretion system effector NleF caspase inhibitor [LEE encoded T3SS (SS020)] [Escherichia coli O157:H7 str. EDL933]
nleG7'	2200747	2201393	-	1-648/648	99.85	99.38	vfdb	NP_287535	(nleG7') Type III secretion system effector NleG7 E3 Ubiquitin Ligase [LEE encoded T3SS (SS020)] [Escherichia coli O157:H7 str. EDL933]
nleG7'	5058734	5059380	+	1-648/648	99.85	99.38	vfdb	NP_287535	(nleG7') Type III secretion system effector NleG7 E3 Ubiquitin Ligase [LEE encoded T3SS (SS020)] [Escherichia coli O157:H7 str. EDL933]
nleH1	3661398	3662279	-	1-882/882	100	93.42	vfdb	NP_286534	(nleH1) Type III secretion system effector NleH1 [LEE encoded T3SS (SS020)] [Escherichia coli O157:H7 str. EDL933]
nleH2	2880298	2881209	-	1-912/912	100	100	vfdb	NP_287959	(nleH2) Type III secretion system effector NleH2 [LEE encoded T3SS (SS020)] [Escherichia coli O157:H7 str. EDL933]
ompA	3438787	3439827	+	1-1041/1041	100	98.08	vfdb	AAF37887	(ompA) outer membrane protein A [OmpA (VF0236)] [Escherichia coli O18:K1:H7 str. RS218]
paa	2923496	2924254	-	1-759/759	100	100	vfdb	NP_287515	(paa) outer membrane adhesin Paa [Paa (VF0194)] [Escherichia coli O157:H7 str. EDL933]
sepD	4949173	4949628	+	1-456/456	100	89.47	vfdb	NP_290274	(sepD) Type III secretion system secretion switch protein SepD [LEE encoded T3SS (SS020)] [Escherichia coli O157:H7 str. EDL933]
sepL	4932083	4933138	-	1-1056/1056	100	92.14	vfdb	NP_290257	(sepL) Type III secretion system secretion gatekeeper SepL [TTSS (VF0191)] [Escherichia coli O157:H7 str. EDL933]
sepQ/escQ	4942250	4943167	-	1-918/918	100	88.78	vfdb	NP_290265	(sepQ/escQ) Type III secetion system C ring protein EscQ [TTSS (VF0191)] [Escherichia coli O157:H7 str. EDL933]
stx1B	5090249	5090518	-	1-270/270	100	100	vfdb	NP_288672	(stx1B) shiga-like toxin 1 subunit B encoded within prophage CP-933V [Stx (VF0206)] [Escherichia coli O157:H7 str. EDL933]
stxA	5090528	5091475	-	1-948/948	100	99.79	vfdb	YP_403025	(stxA) Shiga toxin subunit A; RNA-N-glycosidase; catalytic subunit [Shiga toxin (VF0117)] [Shigella dysenteriae Sd197]
yagV/ecpE	4256098	4256851	+	1-754/756	99.74	96.68	vfdb	NP_286006	(yagV/ecpE) E. coli common pilus chaperone EcpE [ECP (VF0404)] [Escherichia coli O157:H7 str. EDL933]
yagW/ecpD	4254531	4256174	+	1-1644/1644	100	98.66	vfdb	NP_286007	(yagW/ecpD) polymerized tip adhesin of ECP fibers [ECP (VF0404)] [Escherichia coli O157:H7 str. EDL933]
yagX/ecpC	4252016	4254541	+	1-2526/2526	100	98.69	vfdb	NP_286008	(yagX/ecpC) E. coli common pilus usher EcpC [ECP (VF0404)] [Escherichia coli O157:H7 str. EDL933]
yagY/ecpB	4251322	4251990	+	1-669/669	100	98.36	vfdb	NP_286009	(yagY/ecpB) E. coli common pilus chaperone EcpB [ECP (VF0404)] [Escherichia coli O157:H7 str. EDL933]
yagZ/ecpA	4250677	4251264	+	1-588/588	100	99.49	vfdb	NP_286010	(yagZ/ecpA) E. coli common pilus structural subunit EcpA [ECP (VF0404)] [Escherichia coli O157:H7 str. EDL933]
ybtA	2022378	2023337	-	1-960/960	100	99.48	vfdb	NP_405473	(ybtA) transcriptional regulator YbtA [Yersiniabactin (VF0136)] [Yersinia pestis CO92]
ybtE	2003044	2004609	-	1-1578/1578	99.24	98.86	vfdb	NP_405468	(ybtE) yersiniabactin siderophore biosynthetic protein [Yersiniabactin (VF0136)] [Yersinia pestis CO92]
ybtP	2023504	2025306	+	1-1803/1803	100	99.5	vfdb	NP_405474	(ybtP) lipoprotein inner membrane ABC-transporter [Yersiniabactin (VF0136)] [Yersinia pestis CO92]
ybtQ	2025293	2027095	+	1-1803/1803	100	99.56	vfdb	NP_405475	(ybtQ) inner membrane ABC-transporter YbtQ [Yersiniabactin (VF0136)] [Yersinia pestis CO92]
ybtS	2028396	2029700	+	1-1305/1305	100	99.69	vfdb	NP_405477	(ybtS) salicylate synthase Irp9 [Yersiniabactin (VF0136)] [Yersinia pestis CO92]
ybtT	2004613	2005416	-	1-804/804	100	99.63	vfdb	NP_405469	(ybtT) yersiniabactin biosynthetic protein YbtT [Yersiniabactin (VF0136)] [Yersinia pestis CO92]
ybtU	2005413	2006513	-	1-1101/1101	100	99	vfdb	NP_405470	(ybtU) yersiniabactin biosynthetic protein YbtU [Yersiniabactin (VF0136)] [Yersinia pestis CO92]
ybtX	2027088	2028368	+	1-1281/1281	100	99.3	vfdb	NP_405476	(ybtX) putative signal transducer [Yersiniabactin (VF0136)] [Yersinia pestis CO92]
ykgK/ecpR	4250013	4250603	+	1-591/591	100	97.63	vfdb	NP_286011	(ykgK/ecpR) regulator protein EcpR [ECP (VF0404)] [Escherichia coli O157:H7 str. EDL933]
BAA-2440 (O111:H8)
Total: 106 virulence genes have been identified
Gene	Start	End	Strand	Covergae	%coverage	%identity	Database	Accession	Product
cesAB	802161	802484	+	1-324/324	100	100	vfdb	NP_290286	(cesAB) chaperone for EspA and EspB [LEE encoded T3SS (SS020)] [Escherichia coli O157:H7 str. EDL933]
cesD	808328	808783	-	1-456/456	100	99.78	vfdb	NP_290276	(cesD) chaperone for EspB and EspD [TTSS (VF0191)] [Escherichia coli O157:H7 str. EDL933]
cesD2	830596	831002	+	1-407/408	99.75	97.79	vfdb	NP_290253	(cesD2) chaperone for EspD [LEE encoded T3SS (SS020)] [Escherichia coli O157:H7 str. EDL933]
cesF	818434	818783	-	1-350/384	91.15	80	vfdb	NP_290263	(cesF) CesF chaperone for EspF [TTSS (VF0191)] [Escherichia coli O157:H7 str. EDL933]
cesL	812332	812685	+	1-354/354	100	99.15	vfdb	NP_290270	(cesL) chaperone for SepL [LEE encoded T3SS (SS020)] [Escherichia coli O157:H7 str. EDL933]
cesT	821773	822243	+	1-471/471	100	95.33	vfdb	NP_290260	(cesT) multieffector chaperone [LEE encoded T3SS (SS020)] [Escherichia coli O157:H7 str. EDL933]
cif	3581851	3582676	-	19-849/849	97.29	99.4	vfdb	AAN07916	(cif) Type III secretion system effector Cif cyclomodulin [Cif (VF0205)] [Escherichia coli O26 str. C/15333]
csgB	3173501	3173956	-	1-456/456	99.78	83.81	vfdb	NP_460114	(csgB) minor curlin subunit precursor curli nucleator protein CsgB [Agf (VF0103)] [Salmonella enterica subsp. enterica serovar Typhimurium str. LT2]
csgD	3174710	3175360	+	1-651/651	100	81.11	vfdb	NP_460113	(csgD) DNA-binding transcriptional regulator CsgD [curli fibers/thin aggregative fimbriae (AGF) (AI094)] [Salmonella enterica subsp. enterica serovar Typhimurium str. LT2]
csgF	3175779	3176195	+	1-417/417	99.04	81.23	vfdb	NP_460111	(csgF) curli production assembly/transport protein CsgF [Agf (VF0103)] [Salmonella enterica subsp. enterica serovar Typhimurium str. LT2]
csgG	3176222	3177055	+	1-834/834	100	83.09	vfdb	NP_460110	(csgG) curli production assembly/transport protein CsgG [Agf (VF0103)] [Salmonella enterica subsp. enterica serovar Typhimurium str. LT2]
eae	822301	824811	+	1-2508/2820	88.58	88.46	vfdb	AAC38392	(eae) intimin [Intimin (VF0177)] [Escherichia coli O127:H6 str. E2348/69]
east1	2530628	2530724	-	21-117/117	82.91	96.91	vfdb	AHY03744	(east1) EAST1 [EAST1 (VF0188)] [Escherichia coli ONT:HND str. A16]
efa1	4744265	4753936	+	1-9672/9672	100	99.99	vfdb	AAD49229	(efa1) EHEC factor for adherence [Efa-1/LifA (VF0204)] [Escherichia coli O111:H- str. E45035]
entA	3790332	3791078	-	1-747/747	100	95.85	vfdb	NP_752614	(entA) 23-dihydro-23-dihydroxybenzoate dehydrogenase [Enterobactin (VF0228)] [Escherichia coli CFT073]
entB	3791078	3791935	-	1-858/858	100	97.44	vfdb	NP_752613	(entB) isochorismatase [Enterobactin (VF0228)] [Escherichia coli CFT073]
entC	3793569	3794756	-	1-1188/1188	100	97.56	vfdb	NP_752611	(entC) isochorismate synthase 1 [Enterobactin (VF0228)] [Escherichia coli CFT073]
entD	3809394	3810164	+	1-771/771	100	93.9	vfdb	NP_752599	(entD) phosphopantetheinyl transferase component of enterobactin synthase multienzyme complex [Enterobactin (VF0228)] [Escherichia coli CFT073]
entE	3791949	3793559	-	1-1611/1611	100	96.03	vfdb	NP_752612	(entE) 23-dihydroxybenzoate-AMP ligase component of enterobactin synthase multienzyme complex [Enterobactin (VF0228)] [Escherichia coli CFT073]
entF	3801637	3805466	-	1-3830/3882	98.66	95.46	vfdb	NP_752604	(entF) enterobactin synthase multienzyme complex component ATP-dependent [Enterobactin (VF0228)] [Escherichia coli CFT073]
entS	3796073	3797323	-	1-1251/1251	100	95.52	vfdb	NP_752609	(entS) enterobactin exporter iron-regulated [enterobactin (IA019)] [Escherichia coli CFT073]
escC	808797	810335	-	1-1539/1539	100	99.55	vfdb	NP_290275	(escC) Type III secretion system secretin EscC [TTSS (VF0191)] [Escherichia coli O157:H7 str. EDL933]
escD	825396	826616	-	1-1221/1221	100	94.84	vfdb	NP_290258	(escD) Type III secretion system outer MS ring protein EscD [TTSS (VF0191)] [Escherichia coli O157:H7 str. EDL933]
escE	801939	802157	+	1-219/219	100	99.09	vfdb	NP_290287	(escE) chaperone for EscF [LEE encoded T3SS (SS020)] [Escherichia coli O157:H7 str. EDL933]
escF	831038	831259	+	1-222/222	100	97.75	vfdb	NP_290252	(escF) Type III secretion system needle filament protein EscF [TTSS (VF0191)] [Escherichia coli O157:H7 str. EDL933]
escG	831265	831543	+	1-279/279	100	96.77	vfdb	NP_290251	(escG) chaperone for EscF [LEE encoded T3SS (SS020)] [Escherichia coli O157:H7 str. EDL933]
escI	811371	811799	-	1-429/429	100	93.01	vfdb	NP_290272	(escI) Type III secretion system inner rod component EscI [LEE encoded T3SS (SS020)] [Escherichia coli O157:H7 str. EDL933]
escJ	810796	811368	-	1-573/573	100	98.95	vfdb	NP_290273	(escJ) Type III secretion system inner MS ring protein EscJ [TTSS (VF0191)] [Escherichia coli O157:H7 str. EDL933]
escL	803106	803720	+	1-615/615	100	98.54	vfdb	NP_290284	(escL) negative regulator EscL stator protein [LEE encoded T3SS (SS020)] [Escherichia coli O157:H7 str. EDL933]
escN	814693	816033	+	1-1341/1341	100	98.14	vfdb	NP_290268	(escN) ATPase EscN [TTSS (VF0191)] [Escherichia coli O157:H7 str. EDL933]
escO	816036	816413	+	1-378/378	100	98.41	vfdb	NP_290267	(escO) positive regulator EscO [LEE encoded T3SS (SS020)] [Escherichia coli O157:H7 str. EDL933]
escP	816547	816822	+	1-276/276	100	98.19	vfdb	NP_290266	(escP) Type III secretion system needle length regulator EscP [LEE encoded T3SS (SS020)] [Escherichia coli O157:H7 str. EDL933]
escR	803725	804378	+	1-654/654	100	99.85	vfdb	NP_290283	(escR) Type III secretion systemminor export apparatus protein EscR [TTSS (VF0191)] [Escherichia coli O157:H7 str. EDL933]
escS	804378	804647	+	1-270/270	100	99.63	vfdb	NP_290282	(escS) Type III secretion systemminor export apparatus protein EscS [TTSS (VF0191)] [Escherichia coli O157:H7 str. EDL933]
escT	804647	805423	+	1-777/777	100	99.48	vfdb	NP_290281	(escT) Type III secretion system minor export apparatus protein EscT [TTSS (VF0191)] [Escherichia coli O157:H7 str. EDL933]
escU	805416	806453	+	1-1038/1038	100	99.71	vfdb	NP_290280	(escU) Type III secretion system export apparatus switch protein EscU [TTSS (VF0191)] [Escherichia coli O157:H7 str. EDL933]
escV	812682	814709	+	1-2028/2028	100	97.98	vfdb	NP_290269	(escV) Type III secretion system major export apparatus protein [TTSS (VF0191)] [Escherichia coli O157:H7 str. EDL933]
espA	827873	828451	+	1-579/579	100	84.8	vfdb	NP_290256	(espA) Type III secretion system translocator protein EspA [EspA (VF0198)] [Escherichia coli O157:H7 str. EDL933]
espB	829627	830589	+	1-966/966	99.69	95.24	vfdb	AAC38396	(espB) EspB [EspB (VF0179)] [Escherichia coli O127:H6 str. E2348/69]
espD	828464	829606	+	1-1143/1143	99.91	91.43	vfdb	AAC38395	(espD) EspD [EspD (VF0180)] [Escherichia coli O127:H6 str. E2348/69]
espF	831739	832521	+	1-742/747	97.99	80.45	vfdb	NP_290250	(espF) Type III secretion system effector EspF [EspF (VF0196)] [Escherichia coli O157:H7 str. EDL933]
espG	834633	835829	+	1-1197/1197	100	97.74	vfdb	NP_290289	(espG) Type III secretion system effector EspG GTPase activating protein [EspG (VF0201)] [Escherichia coli O157:H7 str. EDL933]
espK	3064214	3065575	+	1-1362/1362	100	99.71	vfdb	NP_287316	(espK) Type III secretion system effector EspK [LEE encoded T3SS (SS020)] [Escherichia coli O157:H7 str. EDL933]
espL1	2298671	2300570	-	1-1899/1899	100	96.05	vfdb	NP_288154	(espL1) Type III secretion system effector espL1 [LEE encoded T3SS (SS020)] [Escherichia coli O157:H7 str. EDL933]
espL2	841013	842662	-	1-1650/1650	100	99.39	vfdb	NP_289551	(espL2) Type III secretion system effector espL2 [LEE encoded T3SS (SS020)] [Escherichia coli O157:H7 str. EDL933]
espL2	4738421	4740070	+	1-1650/1650	100	99.39	vfdb	NP_289551	(espL2) Type III secretion system effector espL2 [LEE encoded T3SS (SS020)] [Escherichia coli O157:H7 str. EDL933]
espM1	2533196	2533786	+	1-591/591	100	99.83	vfdb	NP_287949	(espM1) Type III secretion system effector EspM1 Rho guanine exchange factor [LEE encoded T3SS (SS020)] [Escherichia coli O157:H7 str. EDL933]
espM2	4842143	4842733	-	1-591/591	100	99.66	vfdb	NP_289175	(espM2) Type III secretion system effector EspM2 Rho guanine exchange factor [LEE encoded T3SS (SS020)] [Escherichia coli O157:H7 str. EDL933]
espN	3066886	3069695	-	1-2814/2814	99.86	99.57	vfdb	NP_287312	(espN) Type III secretion system effector EspN [LEE encoded T3SS (SS020)] [Escherichia coli O157:H7 str. EDL933]
espR1	2659993	2661048	+	198-1253/1260	83.81	94.13	vfdb	NP_287686	(espR1) Type III secretion system effector espR1 [LEE encoded T3SS (SS020)] [Escherichia coli O157:H7 str. EDL933]
espW	4843645	4844703	+	1-1059/1059	100	99.72	vfdb	NP_289177	(espW) Type III secretion system effector EspW [LEE encoded T3SS (SS020)] [Escherichia coli O157:H7 str. EDL933]
espX1	4448519	4449658	+	283-1422/1422	80.17	93.68	vfdb	NP_285716	(espX1) Type III secretion system effector EspX1 [LEE encoded T3SS (SS020)] [Escherichia coli O157:H7 str. EDL933]
espX4	4893650	4895232	-	1-1581/1581	99.87	92.74	vfdb	NP_290672	(espX4) Type III secretion system effector EspX4 [LEE encoded T3SS (SS020)] [Escherichia coli O157:H7 str. EDL933]
espX5	4818718	4820010	+	1-1293/1293	100	95.59	vfdb	NP_290699	(espX5) Type III secretion system effector EspX5 [LEE encoded T3SS (SS020)] [Escherichia coli O157:H7 str. EDL933]
etgA	806450	806908	-	1-459/459	100	99.35	vfdb	NP_290279	(etgA) T3SS-associated peptidoglycan lytic enzyme [LEE encoded T3SS (SS020)] [Escherichia coli O157:H7 str. EDL933]
fdeC	4114301	4118521	-	1-4229/4251	99.29	90.83	vfdb	YP_002390132	(fdeC) adhesin FdeC [FdeC (VF0506)] [Escherichia coli O45:K1:H7 str. S88]
fepA	3807129	3809369	+	1-2241/2241	100	96.83	vfdb	NP_752600	(fepA) ferrienterobactin outer membrane transporter [Enterobactin (VF0228)] [Escherichia coli CFT073]
fepB	3795113	3796069	+	1-957/957	100	97.28	vfdb	NP_752610	(fepB) ferrienterobactin ABC transporter periplasmic binding protein [Enterobactin (VF0228)] [Escherichia coli CFT073]
fepC	3799424	3800239	+	1-816/816	100	97.06	vfdb	NP_752606	(fepC) ferrienterobactin ABC transporter ATPase [Enterobactin (VF0228)] [Escherichia coli CFT073]
fepD	3797422	3798438	+	1-1017/1017	100	96.36	vfdb	NP_752608	(fepD) ferrienterobactin ABC transporter permease [Enterobactin (VF0228)] [Escherichia coli CFT073]
fepG	3798435	3799427	+	1-993/993	100	94.56	vfdb	NP_752607	(fepG) iron-enterobactin ABC transporter permease [Enterobactin (VF0228)] [Escherichia coli CFT073]
fes	3805684	3806886	-	1-1203/1203	100	96.76	vfdb	NP_752602	(fes) enterobactin/ferric enterobactin esterase [enterobactin (IA019)] [Escherichia coli CFT073]
fimA	4567777	4568382	-	1-606/606	100	90.59	vfdb	NP_757241	(fimA) Type-1 fimbrial protein A chain precursor [Type 1 fimbriae (VF0221)] [Escherichia coli CFT073]
fimB	4569880	4570482	-	1-603/603	100	97.51	vfdb	NP_757239	(fimB) Type 1 fimbriae Regulatory protein fimB [Type 1 fimbriae (VF0221)] [Escherichia coli CFT073]
fimC	4566411	4567136	-	1-726/726	100	98.35	vfdb	NP_757243	(fimC) Chaperone protein fimC precursor [Type 1 fimbriae (VF0221)] [Escherichia coli CFT073]
fimD	4563827	4566344	-	1-2518/2637	95.49	98.53	vfdb	NP_757244	(fimD) Outer membrane usher protein fimD precursor [Type 1 fimbriae (VF0221)] [Escherichia coli CFT073]
fimE	4568806	4569402	-	1-597/597	100	98.66	vfdb	NP_757240	(fimE) Type 1 fimbriae Regulatory protein fimE [Type 1 fimbriae (VF0221)] [Escherichia coli CFT073]
fimF	4561854	4562387	-	1-534/534	100	96.63	vfdb	NP_757245	(fimF) FimF protein precursor [Type 1 fimbriae (VF0221)] [Escherichia coli CFT073]
fimG	4561338	4561841	-	1-504/504	100	97.82	vfdb	NP_757247	(fimG) FimG protein precursor [Type 1 fimbriae (VF0221)] [Escherichia coli CFT073]
fimH	4560416	4561327	-	1-912/912	100	97.48	vfdb	NP_757248	(fimH) FimH protein precursor [Type 1 fimbriae (VF0221)] [Escherichia coli CFT073]
fimI	4567173	4567712	-	1-540/540	100	98.33	vfdb	NP_757242	(fimI) Fimbrin-like protein fimI precursor [Type 1 fimbriae (VF0221)] [Escherichia coli CFT073]
gspC	783146	783976	+	1-831/831	100	94.95	vfdb	YP_404599	(gspC) general secretion pathway protein C [T2SS (VF0333)] [Shigella dysenteriae Sd197]
gspD	784216	786066	+	1-1836/1836	100	97.14	vfdb	YP_404600	(gspD) general secretion pathway protein D [T2SS (VF0333)] [Shigella dysenteriae Sd197]
gspE	786066	787559	+	1-1494/1494	100	95.92	vfdb	YP_404601	(gspE) general secretion pathway protein E [T2SS (VF0333)] [Shigella dysenteriae Sd197]
gspF	787559	788758	+	1-1200/1200	100	96.25	vfdb	YP_404602	(gspF) general secretion pathway protein F [T2SS (VF0333)] [Shigella dysenteriae Sd197]
gspG	788799	789254	+	1-456/456	100	95.39	vfdb	YP_404603	(gspG) general secretion pathway protein G [T2SS (VF0333)] [Shigella dysenteriae Sd197]
gspH	789291	789821	+	1-531/531	100	95.67	vfdb	YP_404604	(gspH) general secretion pathway protein H [T2SS (VF0333)] [Shigella dysenteriae Sd197]
gspI	789818	790189	+	1-372/372	100	94.09	vfdb	YP_404605	(gspI) general secretion pathway protein I [T2SS (VF0333)] [Shigella dysenteriae Sd197]
gspJ	790222	790791	+	1-570/570	100	96.32	vfdb	YP_404606	(gspJ) general secretion pathway protein J [T2SS (VF0333)] [Shigella dysenteriae Sd197]
gspK	790788	791765	+	1-978/978	100	97.65	vfdb	YP_404607	(gspK) general secretion pathway protein K [T2SS (VF0333)] [Shigella dysenteriae Sd197]
gspL	792080	792940	+	1-861/861	100	97.56	vfdb	YP_404608	(gspL) general secretion pathway protein L [T2SS (VF0333)] [Shigella dysenteriae Sd197]
gspM	793056	793478	+	1-423/423	100	93.85	vfdb	YP_404609	(gspM) general secretion pathway protein M [T2SS (VF0333)] [Shigella dysenteriae Sd197]
iucA	3193662	3195449	-	1-1788/1788	100	99.94	vfdb	NP_755502	(iucA) aerobactin siderophore biosynthesis protein IucD [Aerobactin (VF0229)] [Escherichia coli CFT073]
iucB	3192714	3193661	-	1-948/948	100	99.89	vfdb	NP_755501	(iucB) aerobactin siderophore biosynthesis protein IucB [Aerobactin (VF0229)] [Escherichia coli CFT073]
iucC	3190972	3192714	-	1-1743/1743	100	99.94	vfdb	NP_755500	(iucC) aerobactin siderophore biosynthesis protein IucC [Aerobactin (VF0229)] [Escherichia coli CFT073]
iucD	3189638	3190975	-	1-1338/1338	100	99.92	vfdb	NP_755499	(iucD) L-lysine 6-monooxygenase IucD [Aerobactin (VF0229)] [Escherichia coli CFT073]
iutA	3187437	3189716	-	1-2280/2280	100	99.74	vfdb	NP_755498	(iutA) ferric aerobactin receptor precusor IutA [Aerobactin (VF0229)] [Escherichia coli CFT073]
map	819048	819659	+	1-612/612	100	82.35	vfdb	NP_290262	(map) Type III secretion system effector Map Rho guanine exchange factor [Map (VF0195)] [Escherichia coli O157:H7 str. EDL933]
nleB1	839415	840404	-	1-990/990	100	99.6	vfdb	NP_289553	(nleB1) Type III secretion system effector nleB1 [LEE encoded T3SS (SS020)] [Escherichia coli O157:H7 str. EDL933]
nleB1	4740679	4741668	+	1-990/990	100	99.6	vfdb	NP_289553	(nleB1) Type III secretion system effector nleB1 [LEE encoded T3SS (SS020)] [Escherichia coli O157:H7 str. EDL933]
nleC	2043147	2044134	+	1-988/993	99.5	92.71	vfdb	NP_286533	(nleC) Type III secretion system effector NleC zinc metalloprotease [NleC (VF0340)] [Escherichia coli O157:H7 str. EDL933]
nleE	838692	839366	-	1-675/675	100	100	vfdb	NP_289554	(nleE) Type III secretion system effector NleE [LEE encoded T3SS (SS020)] [Escherichia coli O157:H7 str. EDL933]
nleE	4741717	4742391	+	1-675/675	100	100	vfdb	NP_289554	(nleE) Type III secretion system effector NleE [LEE encoded T3SS (SS020)] [Escherichia coli O157:H7 str. EDL933]
nleG7'	2561430	2562076	-	1-648/648	99.85	99.54	vfdb	NP_287535	(nleG7') Type III secretion system effector NleG7 E3 Ubiquitin Ligase [LEE encoded T3SS (SS020)] [Escherichia coli O157:H7 str. EDL933]
nleH1	3582913	3583794	-	1-882/882	100	93.42	vfdb	NP_286534	(nleH1) Type III secretion system effector NleH1 [LEE encoded T3SS (SS020)] [Escherichia coli O157:H7 str. EDL933]
nleH2	2527678	2528589	+	1-912/912	100	100	vfdb	NP_287959	(nleH2) Type III secretion system effector NleH2 [LEE encoded T3SS (SS020)] [Escherichia coli O157:H7 str. EDL933]
ompA	3356770	3357810	+	1-1041/1041	100	98.08	vfdb	AAF37887	(ompA) outer membrane protein A [OmpA (VF0236)] [Escherichia coli O18:K1:H7 str. RS218]
ospG	2912604	2913193	-	1-590/591	99.83	92.03	vfdb	NP_858360	(ospG) type III secretion system effector kinase OspG [TTSS (VF0118)] [Shigella flexneri 2a str. 301]
paa	2551108	2551866	+	1-759/759	100	100	vfdb	NP_287515	(paa) outer membrane adhesin Paa [Paa (VF0194)] [Escherichia coli O157:H7 str. EDL933]
sepD	810335	810790	-	1-456/456	100	98.68	vfdb	NP_290274	(sepD) Type III secretion system secretion switch protein SepD [LEE encoded T3SS (SS020)] [Escherichia coli O157:H7 str. EDL933]
sepL	826759	827814	+	1-1056/1056	100	91.29	vfdb	NP_290257	(sepL) Type III secretion system secretion gatekeeper SepL [TTSS (VF0191)] [Escherichia coli O157:H7 str. EDL933]
sepQ/escQ	816785	817702	+	1-918/918	100	93.25	vfdb	NP_290265	(sepQ/escQ) Type III secetion system C ring protein EscQ [TTSS (VF0191)] [Escherichia coli O157:H7 str. EDL933]
stx1A	1221726	1222673	+	1-948/948	100	99.89	vfdb	NP_288673	(stx1A) shiga-like toxin 1 subunit A encoded within prophage CP-933V [Stx (VF0206)] [Escherichia coli O157:H7 str. EDL933]
stx1B	1222683	1222952	+	1-270/270	100	100	vfdb	NP_288672	(stx1B) shiga-like toxin 1 subunit B encoded within prophage CP-933V [Stx (VF0206)] [Escherichia coli O157:H7 str. EDL933]
stx2A	1544383	1545342	+	1-960/960	100	100	vfdb	NP_286976	(stx2A) shiga-like toxin II A subunit encoded by bacteriophage BP-933W [Stx (VF0206)] [Escherichia coli O157:H7 str. EDL933]
stx2B	1545354	1545623	+	1-270/270	100	100	vfdb	NP_286977	(stx2B) shiga-like toxin II B subunit encoded by bacteriophage BP-933W [Stx (VF0206)] [Escherichia coli O157:H7 str. EDL933]
BAA-2193 (O45:H2)
Total: 100 virulence genes have been identified
Gene	Start	End	Strand	Covergae	%coverage	%identity	Database	Accession	Product
cesAB	4631315	4631636	-	3-324/324	99.38	94.72	vfdb	NP_290286	(cesAB) chaperone for EspA and EspB [LEE encoded T3SS (SS020)] [Escherichia coli O157:H7 str. EDL933]
cesD	4625008	4625463	+	1-456/456	100	94.08	vfdb	NP_290276	(cesD) chaperone for EspB and EspD [TTSS (VF0191)] [Escherichia coli O157:H7 str. EDL933]
cesD2	4602690	4603096	-	1-407/408	99.75	96.56	vfdb	NP_290253	(cesD2) chaperone for EspD [LEE encoded T3SS (SS020)] [Escherichia coli O157:H7 str. EDL933]
cesF	4614986	4615341	+	1-356/384	92.71	83.71	vfdb	NP_290263	(cesF) CesF chaperone for EspF [TTSS (VF0191)] [Escherichia coli O157:H7 str. EDL933]
cesL	4621127	4621480	-	1-354/354	100	91.53	vfdb	NP_290270	(cesL) chaperone for SepL [LEE encoded T3SS (SS020)] [Escherichia coli O157:H7 str. EDL933]
cesT	4611458	4611928	-	1-471/471	100	95.12	vfdb	NP_290260	(cesT) multieffector chaperone [LEE encoded T3SS (SS020)] [Escherichia coli O157:H7 str. EDL933]
cif	1735575	1736424	+	1-849/849	100	99.65	vfdb	AAN07916	(cif) Type III secretion system effector Cif cyclomodulin [Cif (VF0205)] [Escherichia coli O26 str. C/15333]
csgB	2140569	2141024	+	1-456/456	99.78	83.81	vfdb	NP_460114	(csgB) minor curlin subunit precursor curli nucleator protein CsgB [Agf (VF0103)] [Salmonella enterica subsp. enterica serovar Typhimurium str. LT2]
csgD	2139165	2139815	-	1-651/651	100	80.95	vfdb	NP_460113	(csgD) DNA-binding transcriptional regulator CsgD [curli fibers/thin aggregative fimbriae (AGF) (AI094)] [Salmonella enterica subsp. enterica serovar Typhimurium str. LT2]
csgF	2138330	2138746	-	1-417/417	99.04	81.23	vfdb	NP_460111	(csgF) curli production assembly/transport protein CsgF [Agf (VF0103)] [Salmonella enterica subsp. enterica serovar Typhimurium str. LT2]
csgG	2137470	2138303	-	1-834/834	100	83.09	vfdb	NP_460110	(csgG) curli production assembly/transport protein CsgG [Agf (VF0103)] [Salmonella enterica subsp. enterica serovar Typhimurium str. LT2]
eae	4608871	4611397	-	1-2518/2820	89.18	86.8	vfdb	AAC38392	(eae) intimin [Intimin (VF0177)] [Escherichia coli O127:H6 str. E2348/69]
efa1	510021	519692	-	1-9672/9672	100	99.93	vfdb	AAD49229	(efa1) EHEC factor for adherence [Efa-1/LifA (VF0204)] [Escherichia coli O111:H- str. E45035]
efa1	4561398	4571069	+	1-9672/9672	100	99.93	vfdb	AAD49229	(efa1) EHEC factor for adherence [Efa-1/LifA (VF0204)] [Escherichia coli O111:H- str. E45035]
entA	1524864	1525610	+	1-747/747	100	95.98	vfdb	NP_752614	(entA) 23-dihydro-23-dihydroxybenzoate dehydrogenase [Enterobactin (VF0228)] [Escherichia coli CFT073]
entB	1524007	1524864	+	1-858/858	100	97.44	vfdb	NP_752613	(entB) isochorismatase [Enterobactin (VF0228)] [Escherichia coli CFT073]
entC	1521186	1522373	+	1-1188/1188	100	97.56	vfdb	NP_752611	(entC) isochorismate synthase 1 [Enterobactin (VF0228)] [Escherichia coli CFT073]
entD	1505772	1506542	-	1-771/771	100	94.03	vfdb	NP_752599	(entD) phosphopantetheinyl transferase component of enterobactin synthase multienzyme complex [Enterobactin (VF0228)] [Escherichia coli CFT073]
entE	1522383	1523993	+	1-1611/1611	100	95.59	vfdb	NP_752612	(entE) 23-dihydroxybenzoate-AMP ligase component of enterobactin synthase multienzyme complex [Enterobactin (VF0228)] [Escherichia coli CFT073]
entF	1510470	1514323	+	1-3854/3882	99.28	95.46	vfdb	NP_752604	(entF) enterobactin synthase multienzyme complex component ATP-dependent [Enterobactin (VF0228)] [Escherichia coli CFT073]
entS	1518613	1519863	+	1-1251/1251	100	95.6	vfdb	NP_752609	(entS) enterobactin exporter iron-regulated [enterobactin (IA019)] [Escherichia coli CFT073]
escC	4623456	4624994	+	1-1539/1539	100	91.62	vfdb	NP_290275	(escC) Type III secretion system secretin EscC [TTSS (VF0191)] [Escherichia coli O157:H7 str. EDL933]
escD	4607057	4608277	+	1-1221/1221	100	95.09	vfdb	NP_290258	(escD) Type III secretion system outer MS ring protein EscD [TTSS (VF0191)] [Escherichia coli O157:H7 str. EDL933]
escE	4631642	4631860	-	1-219/219	100	94.52	vfdb	NP_290287	(escE) chaperone for EscF [LEE encoded T3SS (SS020)] [Escherichia coli O157:H7 str. EDL933]
escF	4602431	4602652	-	1-222/222	100	96.85	vfdb	NP_290252	(escF) Type III secretion system needle filament protein EscF [TTSS (VF0191)] [Escherichia coli O157:H7 str. EDL933]
escG	4602162	4602425	-	1-264/279	94.62	90.91	vfdb	NP_290251	(escG) chaperone for EscF [LEE encoded T3SS (SS020)] [Escherichia coli O157:H7 str. EDL933]
escI	4621993	4622421	+	1-429/429	100	89.98	vfdb	NP_290272	(escI) Type III secretion system inner rod component EscI [LEE encoded T3SS (SS020)] [Escherichia coli O157:H7 str. EDL933]
escJ	4622423	4622995	+	1-573/573	100	91.27	vfdb	NP_290273	(escJ) Type III secretion system inner MS ring protein EscJ [TTSS (VF0191)] [Escherichia coli O157:H7 str. EDL933]
escL	4630079	4630693	-	1-615/615	100	92.68	vfdb	NP_290284	(escL) negative regulator EscL stator protein [LEE encoded T3SS (SS020)] [Escherichia coli O157:H7 str. EDL933]
escN	4617779	4619119	-	1-1341/1341	100	94.18	vfdb	NP_290268	(escN) ATPase EscN [TTSS (VF0191)] [Escherichia coli O157:H7 str. EDL933]
escO	4617399	4617776	-	1-378/378	100	96.03	vfdb	NP_290267	(escO) positive regulator EscO [LEE encoded T3SS (SS020)] [Escherichia coli O157:H7 str. EDL933]
escP	4616990	4617265	-	1-276/276	100	84.78	vfdb	NP_290266	(escP) Type III secretion system needle length regulator EscP [LEE encoded T3SS (SS020)] [Escherichia coli O157:H7 str. EDL933]
escR	4629421	4630074	-	1-654/654	100	97.4	vfdb	NP_290283	(escR) Type III secretion systemminor export apparatus protein EscR [TTSS (VF0191)] [Escherichia coli O157:H7 str. EDL933]
escS	4629152	4629421	-	1-270/270	100	96.67	vfdb	NP_290282	(escS) Type III secretion systemminor export apparatus protein EscS [TTSS (VF0191)] [Escherichia coli O157:H7 str. EDL933]
escT	4628376	4629152	-	1-777/777	100	94.85	vfdb	NP_290281	(escT) Type III secretion system minor export apparatus protein EscT [TTSS (VF0191)] [Escherichia coli O157:H7 str. EDL933]
escU	4627346	4628383	-	1-1038/1038	100	96.05	vfdb	NP_290280	(escU) Type III secretion system export apparatus switch protein EscU [TTSS (VF0191)] [Escherichia coli O157:H7 str. EDL933]
escV	4619103	4621130	-	1-2028/2028	100	95.07	vfdb	NP_290269	(escV) Type III secretion system major export apparatus protein [TTSS (VF0191)] [Escherichia coli O157:H7 str. EDL933]
espA	4605223	4605801	-	1-579/579	100	85.49	vfdb	NP_290256	(espA) Type III secretion system translocator protein EspA [EspA (VF0198)] [Escherichia coli O157:H7 str. EDL933]
espD	4604068	4605210	-	1-1143/1143	100	89.24	vfdb	AAC38395	(espD) EspD [EspD (VF0180)] [Escherichia coli O127:H6 str. E2348/69]
espF	4601177	4601931	-	1-737/747	98.66	81.46	vfdb	NP_290250	(espF) Type III secretion system effector EspF [EspF (VF0196)] [Escherichia coli O157:H7 str. EDL933]
espG	4633403	4634599	+	1-1197/1197	100	90.23	vfdb	NP_290289	(espG) Type III secretion system effector EspG GTPase activating protein [EspG (VF0201)] [Escherichia coli O157:H7 str. EDL933]
espH	4615607	4616070	-	4-467/507	91.52	82.76	vfdb	NP_290264	(espH) Type III secretion system effector EspH RhoGEF Inhibitor [EspH (VF0197)] [Escherichia coli O157:H7 str. EDL933]
espK	2067650	2069011	-	1-1362/1362	100	95.81	vfdb	NP_287316	(espK) Type III secretion system effector EspK [LEE encoded T3SS (SS020)] [Escherichia coli O157:H7 str. EDL933]
espK	2273852	2275213	-	1-1362/1362	100	92.14	vfdb	NP_287316	(espK) Type III secretion system effector EspK [LEE encoded T3SS (SS020)] [Escherichia coli O157:H7 str. EDL933]
espL1	3011910	3013808	+	1-1899/1899	100	94.84	vfdb	NP_288154	(espL1) Type III secretion system effector espL1 [LEE encoded T3SS (SS020)] [Escherichia coli O157:H7 str. EDL933]
espL2	523887	525536	-	1-1650/1650	100	99.58	vfdb	NP_289551	(espL2) Type III secretion system effector espL2 [LEE encoded T3SS (SS020)] [Escherichia coli O157:H7 str. EDL933]
espL2	4555554	4557203	+	1-1650/1650	100	99.58	vfdb	NP_289551	(espL2) Type III secretion system effector espL2 [LEE encoded T3SS (SS020)] [Escherichia coli O157:H7 str. EDL933]
espM2	3153827	3154415	-	1-589/591	99.66	91	vfdb	NP_289175	(espM2) Type III secretion system effector EspM2 Rho guanine exchange factor [LEE encoded T3SS (SS020)] [Escherichia coli O157:H7 str. EDL933]
espN	2270662	2273475	+	1-2814/2814	100	99.86	vfdb	NP_287312	(espN) Type III secretion system effector EspN [LEE encoded T3SS (SS020)] [Escherichia coli O157:H7 str. EDL933]
espR1	2735134	2736189	-	198-1253/1260	83.81	94.22	vfdb	NP_287686	(espR1) Type III secretion system effector espR1 [LEE encoded T3SS (SS020)] [Escherichia coli O157:H7 str. EDL933]
espW	3155328	3156386	+	1-1059/1059	100	96.79	vfdb	NP_289177	(espW) Type III secretion system effector EspW [LEE encoded T3SS (SS020)] [Escherichia coli O157:H7 str. EDL933]
espX1	879363	880784	-	1-1422/1422	100	94.37	vfdb	NP_285716	(espX1) Type III secretion system effector EspX1 [LEE encoded T3SS (SS020)] [Escherichia coli O157:H7 str. EDL933]
espX4	376214	377794	+	1-1581/1581	100	93.55	vfdb	NP_290672	(espX4) Type III secretion system effector EspX4 [LEE encoded T3SS (SS020)] [Escherichia coli O157:H7 str. EDL933]
espX5	407312	408603	-	1-1293/1293	99.92	95.82	vfdb	NP_290699	(espX5) Type III secretion system effector EspX5 [LEE encoded T3SS (SS020)] [Escherichia coli O157:H7 str. EDL933]
espX7/nleL	2267533	2269482	+	1-1950/1950	100	99.85	vfdb	NP_287310	(espX7/nleL) Type III secretion system effector NleL putative E3 ubiquitin ligase [LEE encoded T3SS (SS020)] [Escherichia coli O157:H7 str. EDL933]
etgA	4626891	4627349	+	1-459/459	100	94.34	vfdb	NP_290279	(etgA) T3SS-associated peptidoglycan lytic enzyme [LEE encoded T3SS (SS020)] [Escherichia coli O157:H7 str. EDL933]
fdeC	1169900	1174125	+	1-4229/4251	99.41	91.01	vfdb	YP_002390132	(fdeC) adhesin FdeC [FdeC (VF0506)] [Escherichia coli O45:K1:H7 str. S88]
fepA	1506567	1508807	-	1-2241/2241	100	96.97	vfdb	NP_752600	(fepA) ferrienterobactin outer membrane transporter [Enterobactin (VF0228)] [Escherichia coli CFT073]
fepB	1519867	1520823	-	1-957/957	100	97.49	vfdb	NP_752610	(fepB) ferrienterobactin ABC transporter periplasmic binding protein [Enterobactin (VF0228)] [Escherichia coli CFT073]
fepC	1515697	1516512	-	1-816/816	100	97.3	vfdb	NP_752606	(fepC) ferrienterobactin ABC transporter ATPase [Enterobactin (VF0228)] [Escherichia coli CFT073]
fepD	1517498	1518514	-	1-1017/1017	100	96.46	vfdb	NP_752608	(fepD) ferrienterobactin ABC transporter permease [Enterobactin (VF0228)] [Escherichia coli CFT073]
fepG	1516509	1517501	-	1-993/993	100	94.06	vfdb	NP_752607	(fepG) iron-enterobactin ABC transporter permease [Enterobactin (VF0228)] [Escherichia coli CFT073]
fes	1509050	1510252	+	1-1203/1203	100	96.34	vfdb	NP_752602	(fes) enterobactin/ferric enterobactin esterase [enterobactin (IA019)] [Escherichia coli CFT073]
fimA	708135	708740	+	1-606/606	100	90.26	vfdb	NP_757241	(fimA) Type-1 fimbrial protein A chain precursor [Type 1 fimbriae (VF0221)] [Escherichia coli CFT073]
fimB	706035	706637	+	1-603/603	100	97.84	vfdb	NP_757239	(fimB) Type 1 fimbriae Regulatory protein fimB [Type 1 fimbriae (VF0221)] [Escherichia coli CFT073]
fimC	709381	710106	+	1-726/726	100	98.21	vfdb	NP_757243	(fimC) Chaperone protein fimC precursor [Type 1 fimbriae (VF0221)] [Escherichia coli CFT073]
fimD	710173	712809	+	1-2637/2637	100	98.67	vfdb	NP_757244	(fimD) Outer membrane usher protein fimD precursor [Type 1 fimbriae (VF0221)] [Escherichia coli CFT073]
fimE	707115	707711	+	1-597/597	100	99.16	vfdb	NP_757240	(fimE) Type 1 fimbriae Regulatory protein fimE [Type 1 fimbriae (VF0221)] [Escherichia coli CFT073]
fimF	712816	713349	+	1-534/534	100	97.38	vfdb	NP_757245	(fimF) FimF protein precursor [Type 1 fimbriae (VF0221)] [Escherichia coli CFT073]
fimG	713362	713865	+	1-504/504	100	97.82	vfdb	NP_757247	(fimG) FimG protein precursor [Type 1 fimbriae (VF0221)] [Escherichia coli CFT073]
fimH	713876	714787	+	1-912/912	100	97.26	vfdb	NP_757248	(fimH) FimH protein precursor [Type 1 fimbriae (VF0221)] [Escherichia coli CFT073]
fimI	708805	709344	+	1-540/540	100	98.52	vfdb	NP_757242	(fimI) Fimbrin-like protein fimI precursor [Type 1 fimbriae (VF0221)] [Escherichia coli CFT073]
map	4614124	4614735	-	1-612/612	100	83.99	vfdb	NP_290262	(map) Type III secretion system effector Map Rho guanine exchange factor [Map (VF0195)] [Escherichia coli O157:H7 str. EDL933]
nleA	1739177	1740397	-	1-1221/1221	100	99.92	vfdb	EIQ72111	(nleA) non-LEE-encoded effector NleA [NleA/EspI (VF0339)] [Escherichia coli C342-62]
nleB1	522290	523279	-	1-990/990	100	99.8	vfdb	NP_289553	(nleB1) Type III secretion system effector nleB1 [LEE encoded T3SS (SS020)] [Escherichia coli O157:H7 str. EDL933]
nleB1	4557811	4558800	+	1-990/990	100	99.8	vfdb	NP_289553	(nleB1) Type III secretion system effector nleB1 [LEE encoded T3SS (SS020)] [Escherichia coli O157:H7 str. EDL933]
nleB2	1732848	1733828	+	1-981/981	100	99.29	vfdb	NP_286532	(nleB2) Type III secretion system effector NleB2 [LEE encoded T3SS (SS020)] [Escherichia coli O157:H7 str. EDL933]
nleB2	3329580	3330560	-	1-981/981	100	100	vfdb	NP_286532	(nleB2) Type III secretion system effector NleB2 [LEE encoded T3SS (SS020)] [Escherichia coli O157:H7 str. EDL933]
nleC	2628316	2629303	+	1-988/993	99.5	94.43	vfdb	NP_286533	(nleC) Type III secretion system effector NleC zinc metalloprotease [NleC (VF0340)] [Escherichia coli O157:H7 str. EDL933]
nleE	521567	522241	-	1-675/675	100	100	vfdb	NP_289554	(nleE) Type III secretion system effector NleE [LEE encoded T3SS (SS020)] [Escherichia coli O157:H7 str. EDL933]
nleE	4558849	4559523	+	1-675/675	100	100	vfdb	NP_289554	(nleE) Type III secretion system effector NleE [LEE encoded T3SS (SS020)] [Escherichia coli O157:H7 str. EDL933]
nleF	3327403	3327972	-	1-570/570	100	94.91	vfdb	NP_287958	(nleF) Type III secretion system effector NleF caspase inhibitor [LEE encoded T3SS (SS020)] [Escherichia coli O157:H7 str. EDL933]
nleG7'	824348	824994	-	1-648/648	99.85	99.38	vfdb	NP_287535	(nleG7') Type III secretion system effector NleG7 E3 Ubiquitin Ligase [LEE encoded T3SS (SS020)] [Escherichia coli O157:H7 str. EDL933]
nleG7'	2834324	2834972	+	1-648/648	99.85	98.61	vfdb	NP_287535	(nleG7') Type III secretion system effector NleG7 E3 Ubiquitin Ligase [LEE encoded T3SS (SS020)] [Escherichia coli O157:H7 str. EDL933]
nleH1	1734470	1735351	+	1-882/882	100	93.08	vfdb	NP_286534	(nleH1) Type III secretion system effector NleH1 [LEE encoded T3SS (SS020)] [Escherichia coli O157:H7 str. EDL933]
nleH2	3328027	3328938	-	1-912/912	99.89	91.46	vfdb	NP_287959	(nleH2) Type III secretion system effector NleH2 [LEE encoded T3SS (SS020)] [Escherichia coli O157:H7 str. EDL933]
ompA	1956015	1957055	-	1-1041/1041	100	98.08	vfdb	AAF37887	(ompA) outer membrane protein A [OmpA (VF0236)] [Escherichia coli O18:K1:H7 str. RS218]
ospG	2444516	2445099	+	7-590/591	98.82	91.78	vfdb	NP_858360	(ospG) type III secretion system effector kinase OspG [TTSS (VF0118)] [Shigella flexneri 2a str. 301]
paa	2848901	2849659	-	1-759/759	100	99.74	vfdb	NP_287515	(paa) outer membrane adhesin Paa [Paa (VF0194)] [Escherichia coli O157:H7 str. EDL933]
sepD	4623001	4623456	+	1-456/456	100	89.47	vfdb	NP_290274	(sepD) Type III secretion system secretion switch protein SepD [LEE encoded T3SS (SS020)] [Escherichia coli O157:H7 str. EDL933]
sepL	4605859	4606914	-	1-1056/1056	100	92.05	vfdb	NP_290257	(sepL) Type III secretion system secretion gatekeeper SepL [TTSS (VF0191)] [Escherichia coli O157:H7 str. EDL933]
sepQ/escQ	4616110	4617027	-	1-918/918	100	89.22	vfdb	NP_290265	(sepQ/escQ) Type III secetion system C ring protein EscQ [TTSS (VF0191)] [Escherichia coli O157:H7 str. EDL933]
stx1B	795519	795788	+	1-270/270	100	100	vfdb	NP_288672	(stx1B) shiga-like toxin 1 subunit B encoded within prophage CP-933V [Stx (VF0206)] [Escherichia coli O157:H7 str. EDL933]
stxA	794562	795509	+	1-948/948	100	99.79	vfdb	YP_403025	(stxA) Shiga toxin subunit A; RNA-N-glycosidase; catalytic subunit [Shiga toxin (VF0117)] [Shigella dysenteriae Sd197]
yagV/ecpE	1160039	1160792	-	1-754/756	99.74	96.95	vfdb	NP_286006	(yagV/ecpE) E. coli common pilus chaperone EcpE [ECP (VF0404)] [Escherichia coli O157:H7 str. EDL933]
yagW/ecpD	1160716	1162359	-	1-1644/1644	100	99.27	vfdb	NP_286007	(yagW/ecpD) polymerized tip adhesin of ECP fibers [ECP (VF0404)] [Escherichia coli O157:H7 str. EDL933]
yagX/ecpC	1162349	1164874	-	1-2526/2526	100	99.01	vfdb	NP_286008	(yagX/ecpC) E. coli common pilus usher EcpC [ECP (VF0404)] [Escherichia coli O157:H7 str. EDL933]
yagY/ecpB	1164900	1165568	-	1-669/669	100	98.95	vfdb	NP_286009	(yagY/ecpB) E. coli common pilus chaperone EcpB [ECP (VF0404)] [Escherichia coli O157:H7 str. EDL933]
yagZ/ecpA	1165628	1166215	-	1-588/588	100	99.32	vfdb	NP_286010	(yagZ/ecpA) E. coli common pilus structural subunit EcpA [ECP (VF0404)] [Escherichia coli O157:H7 str. EDL933]
ykgK/ecpR	1166290	1166880	-	1-591/591	100	99.49	vfdb	NP_286011	(ykgK/ecpR) regulator protein EcpR [ECP (VF0404)] [Escherichia coli O157:H7 str. EDL933]
BAA-2219 (O121:H19)
Total: 108 virulence genes have been identified
Gene	Start	End	Strand	Covergae	%coverage	%identity	Database	Accession	Product
cesAB	856917	857238	+	3-324/324	99.38	94.41	vfdb	NP_290286	(cesAB) chaperone for EspA and EspB [LEE encoded T3SS (SS020)] [Escherichia coli O157:H7 str. EDL933]
cesD	863089	863544	-	1-456/456	100	94.08	vfdb	NP_290276	(cesD) chaperone for EspB and EspD [TTSS (VF0191)] [Escherichia coli O157:H7 str. EDL933]
cesD2	885562	885968	+	1-407/408	99.75	96.56	vfdb	NP_290253	(cesD2) chaperone for EspD [LEE encoded T3SS (SS020)] [Escherichia coli O157:H7 str. EDL933]
cesF	873211	873566	-	1-356/384	92.71	83.71	vfdb	NP_290263	(cesF) CesF chaperone for EspF [TTSS (VF0191)] [Escherichia coli O157:H7 str. EDL933]
cesL	867072	867425	+	1-354/354	100	91.24	vfdb	NP_290270	(cesL) chaperone for SepL [LEE encoded T3SS (SS020)] [Escherichia coli O157:H7 str. EDL933]
cesT	876624	877094	+	1-471/471	100	95.12	vfdb	NP_290260	(cesT) multieffector chaperone [LEE encoded T3SS (SS020)] [Escherichia coli O157:H7 str. EDL933]
csgB	3312442	3312897	-	1-456/456	99.78	83.81	vfdb	NP_460114	(csgB) minor curlin subunit precursor curli nucleator protein CsgB [Agf (VF0103)] [Salmonella enterica subsp. enterica serovar Typhimurium str. LT2]
csgD	3313651	3314301	+	1-651/651	100	81.26	vfdb	NP_460113	(csgD) DNA-binding transcriptional regulator CsgD [curli fibers/thin aggregative fimbriae (AGF) (AI094)] [Salmonella enterica subsp. enterica serovar Typhimurium str. LT2]
csgF	3314720	3315136	+	1-417/417	99.04	81	vfdb	NP_460111	(csgF) curli production assembly/transport protein CsgF [Agf (VF0103)] [Salmonella enterica subsp. enterica serovar Typhimurium str. LT2]
csgG	3315163	3315996	+	1-834/834	100	82.97	vfdb	NP_460110	(csgG) curli production assembly/transport protein CsgG [Agf (VF0103)] [Salmonella enterica subsp. enterica serovar Typhimurium str. LT2]
eae	877155	879681	+	1-2518/2820	89.18	86.76	vfdb	AAC38392	(eae) intimin [Intimin (VF0177)] [Escherichia coli O127:H6 str. E2348/69]
east1	2971302	2971398	+	21-117/117	82.91	97.94	vfdb	AHY03744	(east1) EAST1 [EAST1 (VF0188)] [Escherichia coli ONT:HND str. A16]
efa1	4831553	4841224	+	1-9672/9672	100	99.87	vfdb	AAD49229	(efa1) EHEC factor for adherence [Efa-1/LifA (VF0204)] [Escherichia coli O111:H- str. E45035]
entA	3851948	3852694	-	1-747/747	100	95.98	vfdb	NP_752614	(entA) 23-dihydro-23-dihydroxybenzoate dehydrogenase [Enterobactin (VF0228)] [Escherichia coli CFT073]
entB	3852694	3853551	-	1-858/858	100	97.2	vfdb	NP_752613	(entB) isochorismatase [Enterobactin (VF0228)] [Escherichia coli CFT073]
entC	3855185	3856372	-	1-1188/1188	100	97.56	vfdb	NP_752611	(entC) isochorismate synthase 1 [Enterobactin (VF0228)] [Escherichia coli CFT073]
entD	3871016	3871786	+	1-771/771	100	93.77	vfdb	NP_752599	(entD) phosphopantetheinyl transferase component of enterobactin synthase multienzyme complex [Enterobactin (VF0228)] [Escherichia coli CFT073]
entE	3853565	3855175	-	1-1611/1611	100	96.03	vfdb	NP_752612	(entE) 23-dihydroxybenzoate-AMP ligase component of enterobactin synthase multienzyme complex [Enterobactin (VF0228)] [Escherichia coli CFT073]
entF	3863259	3867088	-	1-3830/3882	98.66	95.77	vfdb	NP_752604	(entF) enterobactin synthase multienzyme complex component ATP-dependent [Enterobactin (VF0228)] [Escherichia coli CFT073]
entS	3857695	3858945	-	1-1251/1251	100	95.36	vfdb	NP_752609	(entS) enterobactin exporter iron-regulated [enterobactin (IA019)] [Escherichia coli CFT073]
escC	863558	865096	-	1-1539/1539	100	91.62	vfdb	NP_290275	(escC) Type III secretion system secretin EscC [TTSS (VF0191)] [Escherichia coli O157:H7 str. EDL933]
escD	880381	881601	-	1-1221/1221	100	95.17	vfdb	NP_290258	(escD) Type III secretion system outer MS ring protein EscD [TTSS (VF0191)] [Escherichia coli O157:H7 str. EDL933]
escE	856693	856911	+	1-219/219	100	94.52	vfdb	NP_290287	(escE) chaperone for EscF [LEE encoded T3SS (SS020)] [Escherichia coli O157:H7 str. EDL933]
escF	886006	886227	+	1-222/222	100	96.85	vfdb	NP_290252	(escF) Type III secretion system needle filament protein EscF [TTSS (VF0191)] [Escherichia coli O157:H7 str. EDL933]
escG	886233	886496	+	1-264/279	94.62	90.91	vfdb	NP_290251	(escG) chaperone for EscF [LEE encoded T3SS (SS020)] [Escherichia coli O157:H7 str. EDL933]
escI	866131	866559	-	1-429/429	100	90.21	vfdb	NP_290272	(escI) Type III secretion system inner rod component EscI [LEE encoded T3SS (SS020)] [Escherichia coli O157:H7 str. EDL933]
escJ	865557	866129	-	1-573/573	100	91.27	vfdb	NP_290273	(escJ) Type III secretion system inner MS ring protein EscJ [TTSS (VF0191)] [Escherichia coli O157:H7 str. EDL933]
escL	857860	858474	+	1-615/615	100	92.85	vfdb	NP_290284	(escL) negative regulator EscL stator protein [LEE encoded T3SS (SS020)] [Escherichia coli O157:H7 str. EDL933]
escN	869433	870773	+	1-1341/1341	100	94.26	vfdb	NP_290268	(escN) ATPase EscN [TTSS (VF0191)] [Escherichia coli O157:H7 str. EDL933]
escO	870776	871153	+	1-378/378	100	96.03	vfdb	NP_290267	(escO) positive regulator EscO [LEE encoded T3SS (SS020)] [Escherichia coli O157:H7 str. EDL933]
escP	871287	871562	+	1-276/276	100	84.78	vfdb	NP_290266	(escP) Type III secretion system needle length regulator EscP [LEE encoded T3SS (SS020)] [Escherichia coli O157:H7 str. EDL933]
escR	858479	859132	+	1-654/654	100	97.4	vfdb	NP_290283	(escR) Type III secretion systemminor export apparatus protein EscR [TTSS (VF0191)] [Escherichia coli O157:H7 str. EDL933]
escS	859132	859401	+	1-270/270	100	96.67	vfdb	NP_290282	(escS) Type III secretion systemminor export apparatus protein EscS [TTSS (VF0191)] [Escherichia coli O157:H7 str. EDL933]
escT	859401	860177	+	1-777/777	100	94.72	vfdb	NP_290281	(escT) Type III secretion system minor export apparatus protein EscT [TTSS (VF0191)] [Escherichia coli O157:H7 str. EDL933]
escU	860170	861207	+	1-1038/1038	100	96.05	vfdb	NP_290280	(escU) Type III secretion system export apparatus switch protein EscU [TTSS (VF0191)] [Escherichia coli O157:H7 str. EDL933]
escV	867422	869449	+	1-2028/2028	100	95.02	vfdb	NP_290269	(escV) Type III secretion system major export apparatus protein [TTSS (VF0191)] [Escherichia coli O157:H7 str. EDL933]
espA	882857	883435	+	1-579/579	100	85.32	vfdb	NP_290256	(espA) Type III secretion system translocator protein EspA [EspA (VF0198)] [Escherichia coli O157:H7 str. EDL933]
espD	883448	884590	+	1-1143/1143	100	89.33	vfdb	AAC38395	(espD) EspD [EspD (VF0180)] [Escherichia coli O127:H6 str. E2348/69]
espF	886727	887481	+	1-737/747	98.66	81.46	vfdb	NP_290250	(espF) Type III secretion system effector EspF [EspF (VF0196)] [Escherichia coli O157:H7 str. EDL933]
espFu/tccP	2076893	2077884	-	1-992/1155	85.89	90.22	vfdb	NP_288437	(espFu/tccP) Type III secretion system effector TccP [LEE encoded T3SS (SS020)] [Escherichia coli O157:H7 str. EDL933]
espG	853954	855150	-	1-1197/1197	100	90.06	vfdb	NP_290289	(espG) Type III secretion system effector EspG GTPase activating protein [EspG (VF0201)] [Escherichia coli O157:H7 str. EDL933]
espH	872482	872945	+	4-467/507	91.52	82.54	vfdb	NP_290264	(espH) Type III secretion system effector EspH RhoGEF Inhibitor [EspH (VF0197)] [Escherichia coli O157:H7 str. EDL933]
espJ	2078209	2078833	-	30-654/654	95.57	97.92	vfdb	NP_288436	(espJ) Type III secretion system effector EspJ adenosine diphosphate (ADP) ribosyltransferase [LEE encoded T3SS (SS020)] [Escherichia coli O157:H7 str. EDL933]
espK	1298656	1300017	-	1-1362/1362	100	92.14	vfdb	NP_287316	(espK) Type III secretion system effector EspK [LEE encoded T3SS (SS020)] [Escherichia coli O157:H7 str. EDL933]
espK	3401567	3402928	+	1-1362/1362	100	95.81	vfdb	NP_287316	(espK) Type III secretion system effector EspK [LEE encoded T3SS (SS020)] [Escherichia coli O157:H7 str. EDL933]
espL1	2357532	2359401	-	1-1899/1899	98.47	96	vfdb	NP_288154	(espL1) Type III secretion system effector espL1 [LEE encoded T3SS (SS020)] [Escherichia coli O157:H7 str. EDL933]
espL2	4825709	4827358	+	1-1650/1650	100	99.64	vfdb	NP_289551	(espL2) Type III secretion system effector espL2 [LEE encoded T3SS (SS020)] [Escherichia coli O157:H7 str. EDL933]
espL4	5046672	5048857	+	1-2187/2187	99.95	96.8	vfdb	NP_290644	(espL4) Type III secretion system effector EspL4 [LEE encoded T3SS (SS020)] [Escherichia coli O157:H7 str. EDL933]
espM1	2968240	2968830	-	1-591/591	100	99.83	vfdb	NP_287949	(espM1) Type III secretion system effector EspM1 Rho guanine exchange factor [LEE encoded T3SS (SS020)] [Escherichia coli O157:H7 str. EDL933]
espM2	3109088	3109676	-	1-589/591	99.66	94.74	vfdb	NP_289175	(espM2) Type III secretion system effector EspM2 Rho guanine exchange factor [LEE encoded T3SS (SS020)] [Escherichia coli O157:H7 str. EDL933]
espN	1295471	1298279	+	1-2814/2814	99.82	99.61	vfdb	NP_287312	(espN) Type III secretion system effector EspN [LEE encoded T3SS (SS020)] [Escherichia coli O157:H7 str. EDL933]
espR1	2710569	2711625	+	198-1253/1260	83.81	94.04	vfdb	NP_287686	(espR1) Type III secretion system effector espR1 [LEE encoded T3SS (SS020)] [Escherichia coli O157:H7 str. EDL933]
espW	3110584	3111642	+	1-1059/1059	100	98.39	vfdb	NP_289177	(espW) Type III secretion system effector EspW [LEE encoded T3SS (SS020)] [Escherichia coli O157:H7 str. EDL933]
espX1	4491287	4492707	+	1-1422/1422	99.93	94.73	vfdb	NP_285716	(espX1) Type III secretion system effector EspX1 [LEE encoded T3SS (SS020)] [Escherichia coli O157:H7 str. EDL933]
espX4	5010775	5012369	-	1-1581/1581	99.94	92.67	vfdb	NP_290672	(espX4) Type III secretion system effector EspX4 [LEE encoded T3SS (SS020)] [Escherichia coli O157:H7 str. EDL933]
espX5	4926625	4927918	+	1-1293/1293	100	95.59	vfdb	NP_290699	(espX5) Type III secretion system effector EspX5 [LEE encoded T3SS (SS020)] [Escherichia coli O157:H7 str. EDL933]
espX7/nleL	1292344	1294293	+	1-1950/1950	100	99.8	vfdb	NP_287310	(espX7/nleL) Type III secretion system effector NleL putative E3 ubiquitin ligase [LEE encoded T3SS (SS020)] [Escherichia coli O157:H7 str. EDL933]
etgA	861204	861662	-	1-459/459	100	94.34	vfdb	NP_290279	(etgA) T3SS-associated peptidoglycan lytic enzyme [LEE encoded T3SS (SS020)] [Escherichia coli O157:H7 str. EDL933]
fdeC	4197454	4201679	-	1-4229/4251	99.41	91.01	vfdb	YP_002390132	(fdeC) adhesin FdeC [FdeC (VF0506)] [Escherichia coli O45:K1:H7 str. S88]
fepA	3868751	3870991	+	1-2241/2241	100	96.43	vfdb	NP_752600	(fepA) ferrienterobactin outer membrane transporter [Enterobactin (VF0228)] [Escherichia coli CFT073]
fepB	3856735	3857691	+	1-957/957	100	97.49	vfdb	NP_752610	(fepB) ferrienterobactin ABC transporter periplasmic binding protein [Enterobactin (VF0228)] [Escherichia coli CFT073]
fepC	3861046	3861861	+	1-816/816	100	97.06	vfdb	NP_752606	(fepC) ferrienterobactin ABC transporter ATPase [Enterobactin (VF0228)] [Escherichia coli CFT073]
fepD	3859044	3860060	+	1-1017/1017	100	96.17	vfdb	NP_752608	(fepD) ferrienterobactin ABC transporter permease [Enterobactin (VF0228)] [Escherichia coli CFT073]
fepG	3860057	3861049	+	1-993/993	100	94.06	vfdb	NP_752607	(fepG) iron-enterobactin ABC transporter permease [Enterobactin (VF0228)] [Escherichia coli CFT073]
fes	3867306	3868508	-	1-1203/1203	100	96.01	vfdb	NP_752602	(fes) enterobactin/ferric enterobactin esterase [enterobactin (IA019)] [Escherichia coli CFT073]
fimA	4645878	4646482	-	1-606/606	99.83	96.53	vfdb	NP_757241	(fimA) Type-1 fimbrial protein A chain precursor [Type 1 fimbriae (VF0221)] [Escherichia coli CFT073]
fimB	4647977	4648579	-	1-603/603	100	97.68	vfdb	NP_757239	(fimB) Type 1 fimbriae Regulatory protein fimB [Type 1 fimbriae (VF0221)] [Escherichia coli CFT073]
fimC	4644512	4645237	-	1-726/726	100	98.35	vfdb	NP_757243	(fimC) Chaperone protein fimC precursor [Type 1 fimbriae (VF0221)] [Escherichia coli CFT073]
fimD	4641809	4644445	-	1-2637/2637	100	98.86	vfdb	NP_757244	(fimD) Outer membrane usher protein fimD precursor [Type 1 fimbriae (VF0221)] [Escherichia coli CFT073]
fimE	4646904	4647500	-	1-597/597	100	98.83	vfdb	NP_757240	(fimE) Type 1 fimbriae Regulatory protein fimE [Type 1 fimbriae (VF0221)] [Escherichia coli CFT073]
fimF	4641269	4641802	-	1-534/534	100	96.63	vfdb	NP_757245	(fimF) FimF protein precursor [Type 1 fimbriae (VF0221)] [Escherichia coli CFT073]
fimG	4640753	4641256	-	1-504/504	100	97.82	vfdb	NP_757247	(fimG) FimG protein precursor [Type 1 fimbriae (VF0221)] [Escherichia coli CFT073]
fimH	4639831	4640742	-	1-912/912	100	97.26	vfdb	NP_757248	(fimH) FimH protein precursor [Type 1 fimbriae (VF0221)] [Escherichia coli CFT073]
fimI	4645274	4645813	-	1-540/540	100	98.7	vfdb	NP_757242	(fimI) Fimbrin-like protein fimI precursor [Type 1 fimbriae (VF0221)] [Escherichia coli CFT073]
gspC	834413	835243	+	1-831/831	100	94.58	vfdb	YP_404599	(gspC) general secretion pathway protein C [T2SS (VF0333)] [Shigella dysenteriae Sd197]
gspD	835483	837333	+	1-1836/1836	100	97.62	vfdb	YP_404600	(gspD) general secretion pathway protein D [T2SS (VF0333)] [Shigella dysenteriae Sd197]
gspE	837333	838826	+	1-1494/1494	100	96.52	vfdb	YP_404601	(gspE) general secretion pathway protein E [T2SS (VF0333)] [Shigella dysenteriae Sd197]
gspF	838826	840025	+	1-1200/1200	100	96.58	vfdb	YP_404602	(gspF) general secretion pathway protein F [T2SS (VF0333)] [Shigella dysenteriae Sd197]
gspG	840066	840521	+	1-456/456	100	95.61	vfdb	YP_404603	(gspG) general secretion pathway protein G [T2SS (VF0333)] [Shigella dysenteriae Sd197]
gspH	840558	841088	+	1-531/531	100	96.23	vfdb	YP_404604	(gspH) general secretion pathway protein H [T2SS (VF0333)] [Shigella dysenteriae Sd197]
gspI	841085	841456	+	1-372/372	100	94.89	vfdb	YP_404605	(gspI) general secretion pathway protein I [T2SS (VF0333)] [Shigella dysenteriae Sd197]
gspJ	841489	842058	+	1-570/570	100	97.37	vfdb	YP_404606	(gspJ) general secretion pathway protein J [T2SS (VF0333)] [Shigella dysenteriae Sd197]
gspK	842055	843032	+	1-978/978	100	96.22	vfdb	YP_404607	(gspK) general secretion pathway protein K [T2SS (VF0333)] [Shigella dysenteriae Sd197]
gspL	843347	844207	+	1-861/861	100	96.86	vfdb	YP_404608	(gspL) general secretion pathway protein L [T2SS (VF0333)] [Shigella dysenteriae Sd197]
gspM	844323	844745	+	1-423/423	100	96.45	vfdb	YP_404609	(gspM) general secretion pathway protein M [T2SS (VF0333)] [Shigella dysenteriae Sd197]
map	873817	874428	+	1-612/612	100	83.99	vfdb	NP_290262	(map) Type III secretion system effector Map Rho guanine exchange factor [Map (VF0195)] [Escherichia coli O157:H7 str. EDL933]
nleA/espI	2975189	2976514	+	1-1326/1326	100	99.92	vfdb	NP_287961	(nleA/espI) Type III secretion system effector NleA [NleA/EspI (VF0338)] [Escherichia coli O157:H7 str. EDL933]
nleB1	4827967	4828956	+	1-990/990	100	99.5	vfdb	NP_289553	(nleB1) Type III secretion system effector nleB1 [LEE encoded T3SS (SS020)] [Escherichia coli O157:H7 str. EDL933]
nleC	2075563	2076523	+	28-988/993	96.78	95.42	vfdb	NP_286533	(nleC) Type III secretion system effector NleC zinc metalloprotease [NleC (VF0340)] [Escherichia coli O157:H7 str. EDL933]
nleC	2610333	2611320	+	1-988/993	99.5	94.53	vfdb	NP_286533	(nleC) Type III secretion system effector NleC zinc metalloprotease [NleC (VF0340)] [Escherichia coli O157:H7 str. EDL933]
nleC	2822140	2823127	-	1-988/993	99.5	94.43	vfdb	NP_286533	(nleC) Type III secretion system effector NleC zinc metalloprotease [NleC (VF0340)] [Escherichia coli O157:H7 str. EDL933]
nleE	4829005	4829679	+	1-675/675	100	100	vfdb	NP_289554	(nleE) Type III secretion system effector NleE [LEE encoded T3SS (SS020)] [Escherichia coli O157:H7 str. EDL933]
nleF	2971818	2972387	-	1-570/570	100	99.83	vfdb	NP_287958	(nleF) Type III secretion system effector NleF caspase inhibitor [LEE encoded T3SS (SS020)] [Escherichia coli O157:H7 str. EDL933]
nleG7'	4951410	4952056	+	1-648/648	99.85	99.38	vfdb	NP_287535	(nleG7') Type III secretion system effector NleG7 E3 Ubiquitin Ligase [LEE encoded T3SS (SS020)] [Escherichia coli O157:H7 str. EDL933]
nleH2	2972453	2973364	-	1-912/912	100	99.89	vfdb	NP_287959	(nleH2) Type III secretion system effector NleH2 [LEE encoded T3SS (SS020)] [Escherichia coli O157:H7 str. EDL933]
ompA	3458463	3459515	+	1-1041/1041	100	94.4	vfdb	AAF37887	(ompA) outer membrane protein A [OmpA (VF0236)] [Escherichia coli O18:K1:H7 str. RS218]
paa	2983337	2984095	-	1-759/759	100	100	vfdb	NP_287515	(paa) outer membrane adhesin Paa [Paa (VF0194)] [Escherichia coli O157:H7 str. EDL933]
sepD	865096	865551	-	1-456/456	100	89.47	vfdb	NP_290274	(sepD) Type III secretion system secretion switch protein SepD [LEE encoded T3SS (SS020)] [Escherichia coli O157:H7 str. EDL933]
sepL	881744	882799	+	1-1056/1056	100	91.95	vfdb	NP_290257	(sepL) Type III secretion system secretion gatekeeper SepL [TTSS (VF0191)] [Escherichia coli O157:H7 str. EDL933]
sepQ/escQ	871525	872442	+	1-918/918	100	89.33	vfdb	NP_290265	(sepQ/escQ) Type III secetion system C ring protein EscQ [TTSS (VF0191)] [Escherichia coli O157:H7 str. EDL933]
stx2A	1594405	1595364	+	1-960/960	100	99.9	vfdb	NP_286976	(stx2A) shiga-like toxin II A subunit encoded by bacteriophage BP-933W [Stx (VF0206)] [Escherichia coli O157:H7 str. EDL933]
stx2B	1595376	1595645	+	1-270/270	100	100	vfdb	NP_286977	(stx2B) shiga-like toxin II B subunit encoded by bacteriophage BP-933W [Stx (VF0206)] [Escherichia coli O157:H7 str. EDL933]
yagV/ecpE	4210785	4211538	+	1-754/756	99.74	97.35	vfdb	NP_286006	(yagV/ecpE) E. coli common pilus chaperone EcpE [ECP (VF0404)] [Escherichia coli O157:H7 str. EDL933]
yagW/ecpD	4209218	4210861	+	1-1644/1644	100	98.36	vfdb	NP_286007	(yagW/ecpD) polymerized tip adhesin of ECP fibers [ECP (VF0404)] [Escherichia coli O157:H7 str. EDL933]
yagX/ecpC	4206703	4209228	+	1-2526/2526	100	98.73	vfdb	NP_286008	(yagX/ecpC) E. coli common pilus usher EcpC [ECP (VF0404)] [Escherichia coli O157:H7 str. EDL933]
yagY/ecpB	4206009	4206677	+	1-669/669	100	98.06	vfdb	NP_286009	(yagY/ecpB) E. coli common pilus chaperone EcpB [ECP (VF0404)] [Escherichia coli O157:H7 str. EDL933]
yagZ/ecpA	4205364	4205951	+	1-588/588	100	98.98	vfdb	NP_286010	(yagZ/ecpA) E. coli common pilus structural subunit EcpA [ECP (VF0404)] [Escherichia coli O157:H7 str. EDL933]
ykgK/ecpR	4204700	4205290	+	1-591/591	100	97.63	vfdb	NP_286011	(ykgK/ecpR) regulator protein EcpR [ECP (VF0404)] [Escherichia coli O157:H7 str. EDL933]
BAA-2192 (O145:NM)
Total: 121 virulence genes have been identified
Gene	Start	End	Strand	Covergae	%coverage	%identity	Database	Accession	Product
aslA	5348266	5349694	+	1-1428/1428	100	93.63	vfdb	AAG10151	(aslA) putative arylsulfatase [AslA (VF0238)] [Escherichia coli O18:K1:H7 str. RS218]
cesAB	50409	50732	+	1-324/324	100	100	vfdb	NP_290286	(cesAB) chaperone for EspA and EspB [LEE encoded T3SS (SS020)] [Escherichia coli O157:H7 str. EDL933]
cesD	56577	57032	-	1-456/456	100	100	vfdb	NP_290276	(cesD) chaperone for EspB and EspD [TTSS (VF0191)] [Escherichia coli O157:H7 str. EDL933]
cesD2	78927	79334	+	1-408/408	100	100	vfdb	NP_290253	(cesD2) chaperone for EspD [LEE encoded T3SS (SS020)] [Escherichia coli O157:H7 str. EDL933]
cesF	66671	67054	-	1-384/384	100	99.74	vfdb	NP_290263	(cesF) CesF chaperone for EspF [TTSS (VF0191)] [Escherichia coli O157:H7 str. EDL933]
cesL	60566	60919	+	1-354/354	100	100	vfdb	NP_290270	(cesL) chaperone for SepL [LEE encoded T3SS (SS020)] [Escherichia coli O157:H7 str. EDL933]
cesT	70172	70642	+	1-471/471	100	100	vfdb	NP_290260	(cesT) multieffector chaperone [LEE encoded T3SS (SS020)] [Escherichia coli O157:H7 str. EDL933]
chuU	269060	270052	-	1-993/993	100	98.19	vfdb	NP_756179	(chuU) heme permease protein ChuU [Chu (VF0227)] [Escherichia coli CFT073]
chuV	268293	269093	-	1-801/801	100	98.38	vfdb	NP_756180	(chuV) ATP-binding hydrophilic protein ChuV [Chu (VF0227)] [Escherichia coli CFT073]
chuW	271233	272570	-	1-1338/1338	100	96.04	vfdb	NP_756176	(chuW) Putative oxygen independent coproporphyrinogen III oxidase [Chu (VF0227)] [Escherichia coli CFT073]
cif	3643323	3644170	-	1-849/849	99.88	99.88	vfdb	AAN07916	(cif) Type III secretion system effector Cif cyclomodulin [Cif (VF0205)] [Escherichia coli O26 str. C/15333]
csgB	3138080	3138535	-	1-456/456	99.78	83.59	vfdb	NP_460114	(csgB) minor curlin subunit precursor curli nucleator protein CsgB [Agf (VF0103)] [Salmonella enterica subsp. enterica serovar Typhimurium str. LT2]
csgD	3139288	3139938	+	1-651/651	100	80.95	vfdb	NP_460113	(csgD) DNA-binding transcriptional regulator CsgD [curli fibers/thin aggregative fimbriae (AGF) (AI094)] [Salmonella enterica subsp. enterica serovar Typhimurium str. LT2]
csgF	3140357	3140773	+	1-417/417	99.04	81	vfdb	NP_460111	(csgF) curli production assembly/transport protein CsgF [Agf (VF0103)] [Salmonella enterica subsp. enterica serovar Typhimurium str. LT2]
csgG	3140800	3141633	+	1-834/834	100	83.57	vfdb	NP_460110	(csgG) curli production assembly/transport protein CsgG [Agf (VF0103)] [Salmonella enterica subsp. enterica serovar Typhimurium str. LT2]
eae	70702	73106	+	1-2401/2820	84.79	91.35	vfdb	AAC38392	(eae) intimin [Intimin (VF0177)] [Escherichia coli O127:H6 str. E2348/69]
east1	2842047	2842143	+	21-117/117	82.91	97.94	vfdb	AHY03744	(east1) EAST1 [EAST1 (VF0188)] [Escherichia coli ONT:HND str. A16]
entA	3844566	3845312	-	1-747/747	100	95.45	vfdb	NP_752614	(entA) 23-dihydro-23-dihydroxybenzoate dehydrogenase [Enterobactin (VF0228)] [Escherichia coli CFT073]
entB	3845314	3846169	-	1-856/858	99.77	97.55	vfdb	NP_752613	(entB) isochorismatase [Enterobactin (VF0228)] [Escherichia coli CFT073]
entC	3847803	3848990	-	1-1188/1188	100	97.98	vfdb	NP_752611	(entC) isochorismate synthase 1 [Enterobactin (VF0228)] [Escherichia coli CFT073]
entD	3863448	3864218	+	1-771/771	100	94.42	vfdb	NP_752599	(entD) phosphopantetheinyl transferase component of enterobactin synthase multienzyme complex [Enterobactin (VF0228)] [Escherichia coli CFT073]
entE	3846183	3847793	-	1-1611/1611	100	95.47	vfdb	NP_752612	(entE) 23-dihydroxybenzoate-AMP ligase component of enterobactin synthase multienzyme complex [Enterobactin (VF0228)] [Escherichia coli CFT073]
entF	3855667	3859520	-	1-3854/3882	99.25	95.8	vfdb	NP_752604	(entF) enterobactin synthase multienzyme complex component ATP-dependent [Enterobactin (VF0228)] [Escherichia coli CFT073]
entS	3850127	3851377	-	1-1251/1251	100	96.08	vfdb	NP_752609	(entS) enterobactin exporter iron-regulated [enterobactin (IA019)] [Escherichia coli CFT073]
escC	57046	58584	-	1-1539/1539	100	99.94	vfdb	NP_290275	(escC) Type III secretion system secretin EscC [TTSS (VF0191)] [Escherichia coli O157:H7 str. EDL933]
escD	73770	74990	-	1-1221/1221	100	99.92	vfdb	NP_290258	(escD) Type III secretion system outer MS ring protein EscD [TTSS (VF0191)] [Escherichia coli O157:H7 str. EDL933]
escE	50187	50405	+	1-219/219	100	100	vfdb	NP_290287	(escE) chaperone for EscF [LEE encoded T3SS (SS020)] [Escherichia coli O157:H7 str. EDL933]
escF	79370	79591	+	1-222/222	100	100	vfdb	NP_290252	(escF) Type III secretion system needle filament protein EscF [TTSS (VF0191)] [Escherichia coli O157:H7 str. EDL933]
escG	79597	79875	+	1-279/279	100	100	vfdb	NP_290251	(escG) chaperone for EscF [LEE encoded T3SS (SS020)] [Escherichia coli O157:H7 str. EDL933]
escI	59620	60048	-	1-429/429	100	100	vfdb	NP_290272	(escI) Type III secretion system inner rod component EscI [LEE encoded T3SS (SS020)] [Escherichia coli O157:H7 str. EDL933]
escJ	59045	59617	-	1-573/573	100	99.83	vfdb	NP_290273	(escJ) Type III secretion system inner MS ring protein EscJ [TTSS (VF0191)] [Escherichia coli O157:H7 str. EDL933]
escL	51354	51968	+	1-615/615	100	99.84	vfdb	NP_290284	(escL) negative regulator EscL stator protein [LEE encoded T3SS (SS020)] [Escherichia coli O157:H7 str. EDL933]
escN	62927	64267	+	1-1341/1341	100	100	vfdb	NP_290268	(escN) ATPase EscN [TTSS (VF0191)] [Escherichia coli O157:H7 str. EDL933]
escO	64270	64647	+	1-378/378	100	100	vfdb	NP_290267	(escO) positive regulator EscO [LEE encoded T3SS (SS020)] [Escherichia coli O157:H7 str. EDL933]
escP	64781	65056	+	1-276/276	100	100	vfdb	NP_290266	(escP) Type III secretion system needle length regulator EscP [LEE encoded T3SS (SS020)] [Escherichia coli O157:H7 str. EDL933]
escR	51973	52626	+	1-654/654	100	100	vfdb	NP_290283	(escR) Type III secretion systemminor export apparatus protein EscR [TTSS (VF0191)] [Escherichia coli O157:H7 str. EDL933]
escS	52626	52895	+	1-270/270	100	100	vfdb	NP_290282	(escS) Type III secretion systemminor export apparatus protein EscS [TTSS (VF0191)] [Escherichia coli O157:H7 str. EDL933]
escT	52895	53671	+	1-777/777	100	99.87	vfdb	NP_290281	(escT) Type III secretion system minor export apparatus protein EscT [TTSS (VF0191)] [Escherichia coli O157:H7 str. EDL933]
escU	53664	54701	+	1-1038/1038	100	100	vfdb	NP_290280	(escU) Type III secretion system export apparatus switch protein EscU [TTSS (VF0191)] [Escherichia coli O157:H7 str. EDL933]
escV	60916	62943	+	1-2028/2028	100	99.9	vfdb	NP_290269	(escV) Type III secretion system major export apparatus protein [TTSS (VF0191)] [Escherichia coli O157:H7 str. EDL933]
espA	76246	76824	+	1-579/579	100	99.31	vfdb	NP_290256	(espA) Type III secretion system translocator protein EspA [EspA (VF0198)] [Escherichia coli O157:H7 str. EDL933]
espB	77982	78920	+	1-939/939	100	99.89	vfdb	NP_290254	(espB) Type III secretion system translocator protein EspB pore protein [TTSS (VF0191)] [Escherichia coli O157:H7 str. EDL933]
espD	76837	77961	+	1-1125/1125	100	100	vfdb	NP_290255	(espD) Type III secretion system translocator protein EspD pore protein [EspD (VF0200)] [Escherichia coli O157:H7 str. EDL933]
espF	79960	80706	+	1-747/747	100	100	vfdb	NP_290250	(espF) Type III secretion system effector EspF [EspF (VF0196)] [Escherichia coli O157:H7 str. EDL933]
espFu/tccP	3352234	3353346	+	64-1155/1155	94.46	89.32	vfdb	NP_288437	(espFu/tccP) Type III secretion system effector TccP [LEE encoded T3SS (SS020)] [Escherichia coli O157:H7 str. EDL933]
espG	47343	48539	-	1-1197/1197	100	99.92	vfdb	NP_290289	(espG) Type III secretion system effector EspG GTPase activating protein [EspG (VF0201)] [Escherichia coli O157:H7 str. EDL933]
espH	65967	66473	+	1-507/507	100	99.8	vfdb	NP_290264	(espH) Type III secretion system effector EspH RhoGEF Inhibitor [EspH (VF0197)] [Escherichia coli O157:H7 str. EDL933]
espK	3928368	3929729	-	1-1362/1362	100	99.93	vfdb	NP_287316	(espK) Type III secretion system effector EspK [LEE encoded T3SS (SS020)] [Escherichia coli O157:H7 str. EDL933]
espL1	2283375	2285273	-	1-1899/1899	100	96.68	vfdb	NP_288154	(espL1) Type III secretion system effector espL1 [LEE encoded T3SS (SS020)] [Escherichia coli O157:H7 str. EDL933]
espL2	4882512	4884161	+	1-1650/1650	100	99.88	vfdb	NP_289551	(espL2) Type III secretion system effector espL2 [LEE encoded T3SS (SS020)] [Escherichia coli O157:H7 str. EDL933]
espL4	5074505	5076691	+	1-2187/2187	100	97.44	vfdb	NP_290644	(espL4) Type III secretion system effector EspL4 [LEE encoded T3SS (SS020)] [Escherichia coli O157:H7 str. EDL933]
espM1	2838985	2839575	-	1-591/591	100	100	vfdb	NP_287949	(espM1) Type III secretion system effector EspM1 Rho guanine exchange factor [LEE encoded T3SS (SS020)] [Escherichia coli O157:H7 str. EDL933]
espN	3921597	3924410	+	1-2814/2814	100	99.89	vfdb	NP_287312	(espN) Type III secretion system effector EspN [LEE encoded T3SS (SS020)] [Escherichia coli O157:H7 str. EDL933]
espR1	2586021	2587271	+	1-1251/1260	99.29	96	vfdb	NP_287686	(espR1) Type III secretion system effector espR1 [LEE encoded T3SS (SS020)] [Escherichia coli O157:H7 str. EDL933]
espR3	2018161	2019300	+	1-1140/1140	100	96.05	vfdb	NP_288394	(espR3) Type III secretion system effector espR3 [LEE encoded T3SS (SS020)] [Escherichia coli O157:H7 str. EDL933]
espX1	4535504	4536925	+	1-1422/1422	100	96.77	vfdb	NP_285716	(espX1) Type III secretion system effector EspX1 [LEE encoded T3SS (SS020)] [Escherichia coli O157:H7 str. EDL933]
espX2	3612352	3614364	-	1-2013/2013	100	97.86	vfdb	NP_286562	(espX2) Type III secretion system effector EspX2 [LEE encoded T3SS (SS020)] [Escherichia coli O157:H7 str. EDL933]
espX4	5035220	5036800	-	1-1581/1581	100	97.66	vfdb	NP_290672	(espX4) Type III secretion system effector EspX4 [LEE encoded T3SS (SS020)] [Escherichia coli O157:H7 str. EDL933]
espX5	5004395	5005687	+	1-1293/1293	100	98.61	vfdb	NP_290699	(espX5) Type III secretion system effector EspX5 [LEE encoded T3SS (SS020)] [Escherichia coli O157:H7 str. EDL933]
espX6	4673307	4675505	+	1-2196/2196	99.27	94.13	vfdb	NP_290952	(espX6) Type III secretion system effector EspX6 [LEE encoded T3SS (SS020)] [Escherichia coli O157:H7 str. EDL933]
espX7/nleL	3918469	3920418	+	1-1950/1950	100	99.95	vfdb	NP_287310	(espX7/nleL) Type III secretion system effector NleL putative E3 ubiquitin ligase [LEE encoded T3SS (SS020)] [Escherichia coli O157:H7 str. EDL933]
espY1	4496127	4496833	-	1-753/753	93.89	89.64	vfdb	NP_285753	(espY1) Type III secretion system effector EspY1 [LEE encoded T3SS (SS020)] [Escherichia coli O157:H7 str. EDL933]
espY2	4479093	4479662	-	1-570/570	100	98.25	vfdb	NP_285765	(espY2) Type III secretion system effector EspY2 [LEE encoded T3SS (SS020)] [Escherichia coli O157:H7 str. EDL933]
espY3	4119780	4121342	+	1-1572/1572	99.24	97.14	vfdb	NP_286160	(espY3) Type III secretion system effector EspY3 [LEE encoded T3SS (SS020)] [Escherichia coli O157:H7 str. EDL933]
espY4	5432204	5434612	+	1-2409/2409	99.88	87.77	vfdb	NP_290352	(espY4) Type III secretion system effector EspY4 [LEE encoded T3SS (SS020)] [Escherichia coli O157:H7 str. EDL933]
etgA	54698	55156	-	1-459/459	100	99.56	vfdb	NP_290279	(etgA) T3SS-associated peptidoglycan lytic enzyme [LEE encoded T3SS (SS020)] [Escherichia coli O157:H7 str. EDL933]
fdeC	4259075	4263317	-	1-4246/4251	99.79	92.32	vfdb	YP_002390132	(fdeC) adhesin FdeC [FdeC (VF0506)] [Escherichia coli O45:K1:H7 str. S88]
fepA	3861183	3863423	+	1-2241/2241	100	97.1	vfdb	NP_752600	(fepA) ferrienterobactin outer membrane transporter [Enterobactin (VF0228)] [Escherichia coli CFT073]
fepB	3849167	3850123	+	1-957/957	100	98.33	vfdb	NP_752610	(fepB) ferrienterobactin ABC transporter periplasmic binding protein [Enterobactin (VF0228)] [Escherichia coli CFT073]
fepC	3853478	3854293	+	1-816/816	100	96.69	vfdb	NP_752606	(fepC) ferrienterobactin ABC transporter ATPase [Enterobactin (VF0228)] [Escherichia coli CFT073]
fepD	3851476	3852492	+	1-1017/1017	100	94.39	vfdb	NP_752608	(fepD) ferrienterobactin ABC transporter permease [Enterobactin (VF0228)] [Escherichia coli CFT073]
fepG	3852489	3853481	+	1-993/993	100	94.46	vfdb	NP_752607	(fepG) iron-enterobactin ABC transporter permease [Enterobactin (VF0228)] [Escherichia coli CFT073]
fes	3859738	3860940	-	1-1203/1203	100	96.67	vfdb	NP_752602	(fes) enterobactin/ferric enterobactin esterase [enterobactin (IA019)] [Escherichia coli CFT073]
fimA	4701216	4701821	-	1-606/606	100	91.25	vfdb	NP_757241	(fimA) Type-1 fimbrial protein A chain precursor [Type 1 fimbriae (VF0221)] [Escherichia coli CFT073]
fimB	4703319	4703921	-	1-603/603	100	98.01	vfdb	NP_757239	(fimB) Type 1 fimbriae Regulatory protein fimB [Type 1 fimbriae (VF0221)] [Escherichia coli CFT073]
fimC	4699850	4700575	-	1-726/726	100	98.21	vfdb	NP_757243	(fimC) Chaperone protein fimC precursor [Type 1 fimbriae (VF0221)] [Escherichia coli CFT073]
fimD	4697147	4699783	-	1-2637/2637	100	98.29	vfdb	NP_757244	(fimD) Outer membrane usher protein fimD precursor [Type 1 fimbriae (VF0221)] [Escherichia coli CFT073]
fimE	4702245	4702841	-	1-597/597	100	99.16	vfdb	NP_757240	(fimE) Type 1 fimbriae Regulatory protein fimE [Type 1 fimbriae (VF0221)] [Escherichia coli CFT073]
fimF	4696607	4697140	-	1-534/534	100	97.38	vfdb	NP_757245	(fimF) FimF protein precursor [Type 1 fimbriae (VF0221)] [Escherichia coli CFT073]
fimG	4696091	4696594	-	1-504/504	100	98.21	vfdb	NP_757247	(fimG) FimG protein precursor [Type 1 fimbriae (VF0221)] [Escherichia coli CFT073]
fimH	4695169	4696080	-	1-912/912	100	97.7	vfdb	NP_757248	(fimH) FimH protein precursor [Type 1 fimbriae (VF0221)] [Escherichia coli CFT073]
fimI	4700612	4701151	-	1-540/540	100	98.15	vfdb	NP_757242	(fimI) Fimbrin-like protein fimI precursor [Type 1 fimbriae (VF0221)] [Escherichia coli CFT073]
iucA	3167507	3169294	-	1-1788/1788	100	99.89	vfdb	NP_755502	(iucA) aerobactin siderophore biosynthesis protein IucD [Aerobactin (VF0229)] [Escherichia coli CFT073]
iucB	3166559	3167506	-	1-948/948	100	99.89	vfdb	NP_755501	(iucB) aerobactin siderophore biosynthesis protein IucB [Aerobactin (VF0229)] [Escherichia coli CFT073]
iucC	3164817	3166559	-	1-1743/1743	100	100	vfdb	NP_755500	(iucC) aerobactin siderophore biosynthesis protein IucC [Aerobactin (VF0229)] [Escherichia coli CFT073]
iucD	3163483	3164820	-	1-1338/1338	100	99.92	vfdb	NP_755499	(iucD) L-lysine 6-monooxygenase IucD [Aerobactin (VF0229)] [Escherichia coli CFT073]
iutA	3161282	3163561	-	1-2280/2280	100	99.74	vfdb	NP_755498	(iutA) ferric aerobactin receptor precusor IutA [Aerobactin (VF0229)] [Escherichia coli CFT073]
map	67320	67931	+	1-612/612	100	99.84	vfdb	NP_290262	(map) Type III secretion system effector Map Rho guanine exchange factor [Map (VF0195)] [Escherichia coli O157:H7 str. EDL933]
nleA	1735949	1737115	-	55-1221/1221	95.58	95.8	vfdb	EIQ72111	(nleA) non-LEE-encoded effector NleA [NleA/EspI (VF0339)] [Escherichia coli C342-62]
nleB1	4884768	4885757	+	1-990/990	100	99.7	vfdb	NP_289553	(nleB1) Type III secretion system effector nleB1 [LEE encoded T3SS (SS020)] [Escherichia coli O157:H7 str. EDL933]
nleB2	1983232	1984212	+	1-981/981	100	99.9	vfdb	NP_286532	(nleB2) Type III secretion system effector NleB2 [LEE encoded T3SS (SS020)] [Escherichia coli O157:H7 str. EDL933]
nleC	2484903	2485890	+	1-988/993	99.5	94.53	vfdb	NP_286533	(nleC) Type III secretion system effector NleC zinc metalloprotease [NleC (VF0340)] [Escherichia coli O157:H7 str. EDL933]
nleC	2680964	2681956	-	1-988/993	99.5	93.96	vfdb	NP_286533	(nleC) Type III secretion system effector NleC zinc metalloprotease [NleC (VF0340)] [Escherichia coli O157:H7 str. EDL933]
nleC	3264474	3265461	-	1-988/993	99.5	94.53	vfdb	NP_286533	(nleC) Type III secretion system effector NleC zinc metalloprotease [NleC (VF0340)] [Escherichia coli O157:H7 str. EDL933]
nleE	4885806	4886480	+	1-675/675	100	100	vfdb	NP_289554	(nleE) Type III secretion system effector NleE [LEE encoded T3SS (SS020)] [Escherichia coli O157:H7 str. EDL933]
nleF	1985820	1986389	+	1-570/570	100	94.91	vfdb	NP_287958	(nleF) Type III secretion system effector NleF caspase inhibitor [LEE encoded T3SS (SS020)] [Escherichia coli O157:H7 str. EDL933]
nleG7'	1187116	1187762	-	1-648/648	99.85	99.07	vfdb	NP_287535	(nleG7') Type III secretion system effector NleG7 E3 Ubiquitin Ligase [LEE encoded T3SS (SS020)] [Escherichia coli O157:H7 str. EDL933]
nleH1	3644394	3645275	-	1-882/882	100	93.42	vfdb	NP_286534	(nleH1) Type III secretion system effector NleH1 [LEE encoded T3SS (SS020)] [Escherichia coli O157:H7 str. EDL933]
nleH2	1984854	1985765	+	1-912/912	99.89	91.46	vfdb	NP_287959	(nleH2) Type III secretion system effector NleH2 [LEE encoded T3SS (SS020)] [Escherichia coli O157:H7 str. EDL933]
ompA	3410107	3411162	+	1-1041/1041	100	95.08	vfdb	AAF37887	(ompA) outer membrane protein A [OmpA (VF0236)] [Escherichia coli O18:K1:H7 str. RS218]
paa	2867967	2868725	-	1-759/759	100	100	vfdb	NP_287515	(paa) outer membrane adhesin Paa [Paa (VF0194)] [Escherichia coli O157:H7 str. EDL933]
sepD	58584	59039	-	1-456/456	100	100	vfdb	NP_290274	(sepD) Type III secretion system secretion switch protein SepD [LEE encoded T3SS (SS020)] [Escherichia coli O157:H7 str. EDL933]
sepL	75133	76188	+	1-1056/1056	100	100	vfdb	NP_290257	(sepL) Type III secretion system secretion gatekeeper SepL [TTSS (VF0191)] [Escherichia coli O157:H7 str. EDL933]
sepQ/escQ	65019	65936	+	1-918/918	100	99.78	vfdb	NP_290265	(sepQ/escQ) Type III secetion system C ring protein EscQ [TTSS (VF0191)] [Escherichia coli O157:H7 str. EDL933]
sepZ/espZ	60081	60380	-	1-300/300	100	99.67	vfdb	NP_290271	(sepZ/espZ) Type III secretion system effector EspZ [TTSS (VF0191)] [Escherichia coli O157:H7 str. EDL933]
shuA	274186	276168	+	1-1983/1983	100	99.5	vfdb	YP_405019	(shuA) outer membrane heme/hemoglobin receptor ShuA [Shu (VF0256)] [Shigella dysenteriae Sd197]
shuS	276217	277245	+	1-1029/1029	100	98.93	vfdb	YP_405020	(shuS) heme/hemoglobin transport protein ShuS [Shu (VF0256)] [Shigella dysenteriae Sd197]
shuT	272590	273582	-	1-993/993	100	98.59	vfdb	YP_405017	(shuT) periplasmic binding protein ShuT [Shu (VF0256)] [Shigella dysenteriae Sd197]
shuX	270726	271220	-	1-495/495	100	98.18	vfdb	YP_405016	(shuX) shu locus protein ShuX [Shu (VF0256)] [Shigella dysenteriae Sd197]
shuY	270103	270726	-	1-624/624	100	99.2	vfdb	YP_405015	(shuY) shu locus protein ShuY [Shu (VF0256)] [Shigella dysenteriae Sd197]
stx1B	3292761	3293030	-	1-270/270	100	100	vfdb	NP_288672	(stx1B) shiga-like toxin 1 subunit B encoded within prophage CP-933V [Stx (VF0206)] [Escherichia coli O157:H7 str. EDL933]
stx2A	3042331	3043290	-	1-960/960	100	99.17	vfdb	NP_286976	(stx2A) shiga-like toxin II A subunit encoded by bacteriophage BP-933W [Stx (VF0206)] [Escherichia coli O157:H7 str. EDL933]
stx2B	3042050	3042319	-	1-270/270	100	96.3	vfdb	NP_286977	(stx2B) shiga-like toxin II B subunit encoded by bacteriophage BP-933W [Stx (VF0206)] [Escherichia coli O157:H7 str. EDL933]
stxA	3293040	3293987	-	1-948/948	100	99.79	vfdb	YP_403025	(stxA) Shiga toxin subunit A; RNA-N-glycosidase; catalytic subunit [Shiga toxin (VF0117)] [Shigella dysenteriae Sd197]
tir	68355	70037	+	1-1677/1677	99.64	98.88	vfdb	NP_290261	(tir) translocated intimin receptor protein [Tir (VF0193)] [Escherichia coli O157:H7 str. EDL933]
yagV/ecpE	4278729	4279484	+	1-756/756	100	97.49	vfdb	NP_286006	(yagV/ecpE) E. coli common pilus chaperone EcpE [ECP (VF0404)] [Escherichia coli O157:H7 str. EDL933]
yagW/ecpD	4277162	4278805	+	1-1644/1644	100	99.21	vfdb	NP_286007	(yagW/ecpD) polymerized tip adhesin of ECP fibers [ECP (VF0404)] [Escherichia coli O157:H7 str. EDL933]
yagX/ecpC	4274647	4277172	+	1-2526/2526	100	99.33	vfdb	NP_286008	(yagX/ecpC) E. coli common pilus usher EcpC [ECP (VF0404)] [Escherichia coli O157:H7 str. EDL933]
yagY/ecpB	4273953	4274621	+	1-669/669	100	99.1	vfdb	NP_286009	(yagY/ecpB) E. coli common pilus chaperone EcpB [ECP (VF0404)] [Escherichia coli O157:H7 str. EDL933]
yagZ/ecpA	4273308	4273895	+	1-588/588	100	99.32	vfdb	NP_286010	(yagZ/ecpA) E. coli common pilus structural subunit EcpA [ECP (VF0404)] [Escherichia coli O157:H7 str. EDL933]
ykgK/ecpR	4272643	4273233	+	1-591/591	100	99.83	vfdb	NP_286011	(ykgK/ecpR) regulator protein EcpR [ECP (VF0404)] [Escherichia coli O157:H7 str. EDL933]

## Sheet: ST-6-2 Plasmid_virulence
BAA-2196 (O26:H11)
Total: 6 virulence genes have been identified in pO26-1
Gene	Start	End	Strand	Covergae	%coverage	%identity	Database	Accession	Product
espP	79535	83437	-	1-3903/3903	100	99.87	vfdb	YP_325580	(espP) autotransporter serine protease [EspP (VF0208)] [Escherichia coli O157:H7 str. EDL933]
hlyA	35501	38497	-	1-2997/2997	100	99.63	vfdb	YP_325608	(hlyA) hemolysin toxin protein [Hemolysin (VF0207)] [Escherichia coli O157:H7 str. EDL933]
hlyB	33331	35451	-	1-2121/2121	100	99.67	vfdb	YP_325609	(hlyB) hemolysin transport protein [Hemolysin (VF0207)] [Escherichia coli O157:H7 str. EDL933]
hlyC	38499	39014	-	1-516/516	100	100	vfdb	YP_325607	(hlyC) hemolysin transport protein [Hemolysin (VF0207)] [Escherichia coli O157:H7 str. EDL933]
hlyD	31888	33327	-	1-1440/1440	100	99.93	vfdb	YP_325610	(hlyD) hemolysin transport protein [Hemolysin (VF0207)] [Escherichia coli O157:H7 str. EDL933]
toxB	2012	11492	-	1-9487/9510	99.7	91.33	vfdb	YP_325655	(toxB) cytotoxin [ToxB (VF0203)] [Escherichia coli O157:H7 str. EDL933]
BAA-2215 (O103:H11)
Total: 5 virulence genes have been identified in pO103-2
Gene	Start	End	Strand	Covergae	%coverage	%identity	Database	Accession	Product
espP	53460	57362	+	1-3903/3903	100	99.87	vfdb	YP_325580	(espP) autotransporter serine protease [EspP (VF0208)] [Escherichia coli O157:H7 str. EDL933]
hlyA	73393	76389	+	1-2997/2997	100	99.63	vfdb	YP_325608	(hlyA) hemolysin toxin protein [Hemolysin (VF0207)] [Escherichia coli O157:H7 str. EDL933]
hlyB	76439	78559	+	1-2121/2121	100	99.67	vfdb	YP_325609	(hlyB) hemolysin transport protein [Hemolysin (VF0207)] [Escherichia coli O157:H7 str. EDL933]
hlyC	72876	73391	+	1-516/516	100	100	vfdb	YP_325607	(hlyC) hemolysin transport protein [Hemolysin (VF0207)] [Escherichia coli O157:H7 str. EDL933]
hlyD	78563	80002	+	1-1440/1440	100	99.93	vfdb	YP_325610	(hlyD) hemolysin transport protein [Hemolysin (VF0207)] [Escherichia coli O157:H7 str. EDL933]
BAA-2193 (O45:H2)
Total: 5 virulence genes have been identified in pO45-1
Gene	Start	End	Strand	Covergae	%coverage	%identity	Database	Accession	Product
hlyA	24706	27702	+	1-2997/2997	100	99.7	vfdb	YP_325608	(hlyA) hemolysin toxin protein [Hemolysin (VF0207)] [Escherichia coli O157:H7 str. EDL933]
hlyB	27752	29872	+	1-2121/2121	100	99.72	vfdb	YP_325609	(hlyB) hemolysin transport protein [Hemolysin (VF0207)] [Escherichia coli O157:H7 str. EDL933]
hlyC	24189	24704	+	1-516/516	100	100	vfdb	YP_325607	(hlyC) hemolysin transport protein [Hemolysin (VF0207)] [Escherichia coli O157:H7 str. EDL933]
hlyD	29876	31315	+	1-1440/1440	100	100	vfdb	YP_325610	(hlyD) hemolysin transport protein [Hemolysin (VF0207)] [Escherichia coli O157:H7 str. EDL933]
stcE	54138	56830	-	1-2697/2697	99.85	84.43	vfdb	YP_325591	(stcE) metalloprotease [StcE (VF0209)] [Escherichia coli O157:H7 str. EDL933]
BAA-2219 (O121:H19)
Total: 5 virulence genes have been identified in pO121
Gene	Start	End	Strand	Covergae	%coverage	%identity	Database	Accession	Product
hlyA	35246	38242	+	1-2997/2997	100	99.6	vfdb	YP_325608	(hlyA) hemolysin toxin protein [Hemolysin (VF0207)] [Escherichia coli O157:H7 str. EDL933]
hlyB	38292	40412	+	1-2121/2121	100	99.67	vfdb	YP_325609	(hlyB) hemolysin transport protein [Hemolysin (VF0207)] [Escherichia coli O157:H7 str. EDL933]
hlyC	34729	35244	+	1-516/516	100	100	vfdb	YP_325607	(hlyC) hemolysin transport protein [Hemolysin (VF0207)] [Escherichia coli O157:H7 str. EDL933]
hlyD	40416	41855	+	1-1440/1440	100	99.93	vfdb	YP_325610	(hlyD) hemolysin transport protein [Hemolysin (VF0207)] [Escherichia coli O157:H7 str. EDL933]
toxB	2012	11486	-	1-9487/9510	99.55	91.04	vfdb	YP_325655	(toxB) cytotoxin [ToxB (VF0203)] [Escherichia coli O157:H7 str. EDL933]
BAA-2192 (O145:NM)
Total: 6 virulence genes have been identified in pO145
Gene	Start	End	Strand	Covergae	%coverage	%identity	Database	Accession	Product
espP	52004	55906	+	1-3903/3903	100	99.87	vfdb	YP_325580	(espP) autotransporter serine protease [EspP (VF0208)] [Escherichia coli O157:H7 str. EDL933]
hlyA	73250	76246	+	1-2997/2997	100	99.63	vfdb	YP_325608	(hlyA) hemolysin toxin protein [Hemolysin (VF0207)] [Escherichia coli O157:H7 str. EDL933]
hlyB	76296	78416	+	1-2121/2121	100	99.67	vfdb	YP_325609	(hlyB) hemolysin transport protein [Hemolysin (VF0207)] [Escherichia coli O157:H7 str. EDL933]
hlyC	72733	73248	+	1-516/516	100	100	vfdb	YP_325607	(hlyC) hemolysin transport protein [Hemolysin (VF0207)] [Escherichia coli O157:H7 str. EDL933]
hlyD	78420	79859	+	1-1440/1440	100	99.93	vfdb	YP_325610	(hlyD) hemolysin transport protein [Hemolysin (VF0207)] [Escherichia coli O157:H7 str. EDL933]
toxB	2012	11486	-	1-9487/9510	99.53	90.98	vfdb	YP_325655	(toxB) cytotoxin [ToxB (VF0203)] [Escherichia coli O157:H7 str. EDL933]

## Sheet: ST-6-3 Chromosome_resistance
Strain	Gene	Accession	Start	End	Strand	Coverage	%coverage	%identity	Database	Product
BAA-2215 O103:H11	mdf(A)_1	CP101298	3575467	3576699	-	1-1233/1233	100	98.3	resfinder	Mdf(A)
BAA-2440 O111:H8	mdf(A)_1	CP101307	3492173	3493405	-	1-1233/1233	100	98.22	resfinder	Mdf(A)
BAA-2219 O121:H19	mdf(A)_1	CP101305	3596683	3597915	-	1-1233/1233	100	98.54	resfinder	Mdf(A)
BAA-2192 O145:NM	mdf(A)_1	CP101310	3560202	3561434	-	1-1233/1233	100	98.95	resfinder	Mdf(A)
BAA-2196 O26:H11	mdf(A)_1	CP101292	1798658	1799890	+	1-1233/1233	100	98.3	resfinder	Mdf(A)
BAA-2193 O45:H2	mdf(A)_1	CP101302	1819177	1820409	+	1-1233/1233	100	98.46	resfinder	Mdf(A)

## Sheet: ST-6-4 Plasmid_resistance
BAA-2196 (O26:H11)
Total: 3 antimicrobial resistance genes have been identified in pO26-4
Gene	Start	End	Strand	Coverage	%coverage	%identity	Database	Product	Resistance
sul2_2	652	1467	+	1-816/816	100	100	resfinder	Sul2	Sulfamethoxazole
aph(3'')-Ib_5	1528	2331	+	1-804/804	100	100	resfinder	APH(3'')-Ib	Streptomycin
aph(6)-Id_1	2331	3167	+	1-837/837	100	100	resfinder	APH(6)-Id	Streptomycin
